# Supplementary material for: Transcriptomics and Metabolomics Reveal the Antagonistic Mechanism of Bacillus velezensis 20507 Fermentation Broth Against Fusarium Head Blight Pathogen
Source: Microorganisms. 2026 May 3;14(5):1039. doi: 10.3390/microorganisms14051039 (PMC13209314; doi:10.3390/microorganisms14051039)
Supplement: Supplementary file 1 [file microorganisms-14-01039-s001.zip › Table S2.xlsx]

## Sheet: Sheet1
Detection Mode	Compound Name	Molecular Formula	m/z	Retention Time (min)	Peak Area	Relative Peak Area (%)	Adduct/Ion Form	Confidence Level (MSI)
PN	Difficidin	C31H45O6P	543.288	7.987	2.6187e+10	17.1632	[M-H]-1	2
PN	Difficidin isomers	C31H45O6P	543.288	8.217	1.50314e+10	9.85175	[M-H]-1	2
P	Oleamide	C18H35NO	282.279	8.636	8.46759e+09	5.54976	[M+H]+1	3
PN	C15 Surfactin [Leu7/Ile7]	C53H93N7O13	1034.68	8.938	7.44615e+09	4.88029	[M-H]-1	2
PN	Bacillomycin D	C49H76N10O15	1043.54	6.4	6.54955e+09	4.29265	[M-H]-1	2
PN	C13 Surfactin [Leu7/Ile7]	C51H89N7O13	1006.64	8.557	5.81609e+09	3.81194	[M-H]-1	2
PN	C14 Pumilacidin [Val7]	C52H91N7O13	1020.66	9.003	5.11533e+09	3.35264	[M-H]-1	2
PN	Oxydifficidin	C31H45O7P	559.283	8.082	5.09618e+09	3.34009	[M-H]-1	2
P	Erucamide	C22H43NO	338.341	9.59	4.99166e+09	3.27159	[M+H]+1	3
PN	C14 Surfactin [Leu7/Ile7]	C52H91N7O13	1020.66	8.429	4.60293e+09	3.01682	[M-H]-1	2
N	4-Dodecylbenzenesulfonic acid	C18H30O3S	325.184	8.266	4.5354e+09	2.97256	[M-H]-1	3
N	Dodecyl sulfate	C12H26O4S	265.148	7.615	4.4889e+09	2.94208	[M-H]-1	3
PN	Gageostatin A	C52H93N7O14	1038.67	8.153	4.47011e+09	2.92976	[M-H]-1	2
PN	C18 Fengcin A	C74H114N12O20	746.42	6.822	4.05372e+09	2.65685	[M+2H]+2	2
PN	Bacillomycin D methyl ester	C50H78N10O15	1057.56	6.667	3.9749e+09	2.60519	[M-H]-1	2
PN	C15 Pumilacidin [Val7]	C53H93N7O13	1034.68	9.1	3.64408e+09	2.38837	[M-H]-1	2
PN	C16 Surfactin [Leu7/Ile7]	C54H95N7O13	1048.69	9.112	3.5845e+09	2.34932	[M-H]-1	2
PN	C13Pumilacidin [Val7]	C51H89N7O13	1006.64	8.859	3.44561e+09	2.25829	[M-H]-1	2
PN	Gageostatin C	C51H89N7O13	1006.64	8.859	3.44561e+09	2.25829	[M-H]-1	2
PN	Gageostatin B	C53H95N7O14	1052.69	8.302	3.30875e+09	2.16859	[M-H]-1	2
N	12-oxo Phytodienoic Acid	C18H28O3	291.2	7.958	2.72655e+09	1.78701	[M-H]-1	3
P	Stearamide	C18H37NO	284.295	9.06	2.47226e+09	1.62035	[M+H]+1	3
N	Myristyl sulfate	C14H30O4S	293.179	8.365	2.32037e+09	1.5208	[M-H]-1	3
PN	C16 Fengcin B	C74H114N12O20	1489.82	6.795	1.88068e+09	1.23262	[M-H]-1	2
PN	C13 Surfactin [Val7]	C50H87N7O13	992.629	8.414	1.70723e+09	1.11894	[M-H]-1	2
P	Hexadecanamide	C16H33NO	256.263	8.564	1.67819e+09	1.09991	[M+H]+1	3
PN	C19 Fengcin A	C75H116N12O20	753.428	6.951	1.63338e+09	1.07054	[M+2H]+2	2
PN	C12 Pumilacidin [Val7]	C50H87N7O13	992.629	8.617	1.56494e+09	1.02568	[M-H]-1	2
PN	C17 Surfactin [Leu7/Ile7]	C55H97N7O13	1062.71	9.302	1.51307e+09	0.991685	[M-H]-1	2
PN	C16 Pumilacidin [Val7]	C54H95N7O13	1048.69	9.382	1.29234e+09	0.847017	[M-H]-1	2
PN	C14 Fengcin B	C72H110N12O20	1461.79	6.629	1.11594e+09	0.731399	[M-H]-1	2
P	Bis(2-ethylhexyl) phthalate	C24H38O4	391.284	9.304	9.77663e+08	0.640771	[M+H]+1	3
P	Radicinin	C12H12O5	237.074	3.788	5.00442e+08	0.327996	[M+H]+1	3
PN	C15 Fengcin B	C73H112N12O20	1475.8	6.69	3.76818e+08	0.246971	[M-H]-1	2
N	Monobutyl phthalate	C12H14O4	221.082	6.084	2.94133e+08	0.192778	[M-H]-1	3
PN	C17 Fengcin A	C73H112N12O20	1475.8	6.562	2.82353e+08	0.185057	[M-H]-1	2
P	4,6-Dimethyl-2(1H)-pyrimidinone	C6H8N2O	125.071	1.939	2.66409e+08	0.174608	[M+H]+1	3
P	Choline	C5H13NO	104.107	0.874	2.65348e+08	0.173912	[M+H]+1	3
P	Ecgonine	C9H15NO3	186.113	1.579	2.30751e+08	0.151237	[M+H]+1	3
PN	C16 Fengcin A	C72H110N12O20	1461.79	6.442	2.27913e+08	0.149377	[M-H]-1	2
PN	C13 Fengcin B	C71H108N12O20	1447.77	6.533	1.82399e+08	0.119546	[M-H]-1	2
N	Azelaic acid	C9H16O4	187.097	4.783	1.71078e+08	0.112126	[M-H]-1	3
P	Dibutyl phthalate	C16H22O4	279.159	7.776	1.67904e+08	0.110046	[M+H]+1	3
P	Hydromorphone-3-β-D-glucuronide	C23H27NO9	462.17	9.681	1.4204e+08	0.093095	[M+H]+1	3
N	Methylmalonic acid	C4H6O4	117.018	0.939	1.36191e+08	0.0892613	[M-H]-1	3
N	6-Hydroxycaproic acid	C6H12O3	131.07	4.331	9.74804e+07	0.0638898	[M-H]-1	3
PN	C15 Fengcin A	C71H108N12O20	1447.77	6.429	9.65806e+07	0.0633	[M-H]-1	2
Note: The confidence of identification is indicated as follows: PN (Level 2): Putatively annotated based on MS/MS spectral match to a library; P (Level 3): Putatively characterized compound class (positive ion mode); N (Level 3): Putatively characterized compound class (negative ion mode).
