# Supplementary material for: Transcriptomics and Metabolomics Reveal the Antagonistic Mechanism of Bacillus velezensis 20507 Fermentation Broth Against Fusarium Head Blight Pathogen
Source: Microorganisms. 2026 May 3;14(5):1039. doi: 10.3390/microorganisms14051039 (PMC13209314; doi:10.3390/microorganisms14051039)
Supplement: Supplementary file 1 [file microorganisms-14-01039-s001.zip › Table S3.xls]

#SampleID	ReadSum	BaseSum	GC(%)	N(%)	Q20(%)	Q30(%)
CK1	56033050	16764340236	52.47	0.02	98.78	95.11
CK2	52432759	15665724452	53.46	0.02	98.88	95.46
CK3	54096065	16180524789	52.78	0.02	98.85	95.29
Fg1	52766469	15760457963	54.46	0.02	98.8	95.15
Fg2	54733498	16343110540	54.49	0.02	98.7	94.99
Fg3	55966045	16707266505	54.52	0.02	98.76	95.14
Bv1	52079690	15577756234	52.87	0.02	98.87	95.41
Bv2	56396152	16862644098	53.24	0.02	98.76	95.07
Bv3	55155392	16497644080	53.04	0.02	98.8	95.25
BvFg1	53195298	15567615064	54.04	0.02	98.89	95.59
BvFg2	53833425	16031797854	53.81	0.02	98.77	95.17
BvFg3	54210002	16178260232	53.85	0.02	98.69	94.97
