# Supplementary material for: Transcriptomics and Metabolomics Reveal the Antagonistic Mechanism of Bacillus velezensis 20507 Fermentation Broth Against Fusarium Head Blight Pathogen
Source: Microorganisms. 2026 May 3;14(5):1039. doi: 10.3390/microorganisms14051039 (PMC13209314; doi:10.3390/microorganisms14051039)
Supplement: Supplementary file 1 [file microorganisms-14-01039-s001.zip › Table S4.xls]

Sample	Total Reads	Mapped Reads	Uniq Mapped Reads	Multiple Map Reads	Reads Map to '+'	Reads Map to '-'
Fg1	105,532,938	7,795,680 (7.39%)	7,751,534 (7.35%)	44,146 (0.04%)	3,958,877 (3.75%)	3,951,910 (3.74%)
Fg2	109,466,996	8,345,155 (7.62%)	8,297,200 (7.58%)	47,955 (0.04%)	4,239,054 (3.87%)	4,232,231 (3.87%)
Fg3	111,932,090	8,368,000 (7.48%)	8,306,627 (7.42%)	61,373 (0.05%)	4,274,679 (3.82%)	4,265,390 (3.81%)
BvFg1	106,390,596	122,390 (0.12%)	121,347 (0.11%)	1,043 (0.00%)	65,277 (0.06%)	60,274 (0.06%)
BvFg2	107,666,850	114,394 (0.11%)	113,725 (0.11%)	669 (0.00%)	59,379 (0.06%)	56,900 (0.05%)
BvFg3	108,420,004	112,677 (0.10%)	112,018 (0.10%)	659 (0.00%)	57,725 (0.05%)	56,686 (0.05%)
