# Supplementary material for: Transcriptomics and Metabolomics Reveal the Antagonistic Mechanism of Bacillus velezensis 20507 Fermentation Broth Against Fusarium Head Blight Pathogen
Source: Microorganisms. 2026 May 3;14(5):1039. doi: 10.3390/microorganisms14051039 (PMC13209314; doi:10.3390/microorganisms14051039)
Supplement: Supplementary file 1 [file microorganisms-14-01039-s001.zip › Table S5.xls]

Sample	Total Reads	Mapped Reads	Uniq Mapped Reads	Multiple Map Reads	Reads Map to '+'	Reads Map to '-'
CK1	112,066,100	104,509,065 (93.26%)	99,400,268 (88.70%)	5,108,797 (4.56%)	55,653,128 (49.66%)	55,566,410 (49.58%)
CK2	104,865,518	96,930,724 (92.43%)	92,116,146 (87.84%)	4,814,578 (4.59%)	51,695,554 (49.30%)	51,618,378 (49.22%)
CK3	108,192,130	100,594,143 (92.98%)	95,622,321 (88.38%)	4,971,822 (4.60%)	53,610,788 (49.55%)	53,518,787 (49.47%)
Fg1	105,532,938	85,156,223 (80.69%)	80,766,157 (76.53%)	4,390,066 (4.16%)	45,737,218 (43.34%)	45,726,987 (43.33%)
Fg2	109,466,996	87,613,727 (80.04%)	83,022,375 (75.84%)	4,591,352 (4.19%)	47,099,957 (43.03%)	47,099,384 (43.03%)
Fg3	111,932,090	89,969,034 (80.38%)	85,268,854 (76.18%)	4,700,180 (4.20%)	48,342,774 (43.19%)	48,343,255 (43.19%)
Bv1	104,159,380	94,647,049 (90.87%)	89,864,148 (86.28%)	4,782,901 (4.59%)	50,561,411 (48.54%)	50,475,955 (48.46%)
Bv2	112,792,304	102,161,217 (90.57%)	96,924,565 (85.93%)	5,236,652 (4.64%)	54,598,882 (48.41%)	54,521,073 (48.34%)
Bv3	110,310,784	100,067,412 (90.71%)	94,956,150 (86.08%)	5,111,262 (4.63%)	53,509,681 (48.51%)	53,431,719 (48.44%)
BvFg1	106,390,596	98,505,034 (92.59%)	91,959,258 (86.44%)	6,545,776 (6.15%)	53,747,575 (50.52%)	53,737,889 (50.51%)
BvFg2	107,666,850	99,954,026 (92.84%)	94,700,654 (87.96%)	5,253,372 (4.88%)	53,553,999 (49.74%)	53,518,554 (49.71%)
BvFg3	108,420,004	100,587,957 (92.78%)	95,530,728 (88.11%)	5,057,229 (4.66%)	53,721,131 (49.55%)	53,686,635 (49.52%)
