# Supplementary material for: Transcriptomics and Metabolomics Reveal the Antagonistic Mechanism of Bacillus velezensis 20507 Fermentation Broth Against Fusarium Head Blight Pathogen
Source: Microorganisms. 2026 May 3;14(5):1039. doi: 10.3390/microorganisms14051039 (PMC13209314; doi:10.3390/microorganisms14051039)
Supplement: Supplementary file 1 [file microorganisms-14-01039-s001.zip › Table S6.xls]

#ID	Fg1_FPKM	Fg2_FPKM	Fg3_FPKM	BvFg1_FPKM	BvFg2_FPKM	BvFg3_FPKM	FDR	log2FC	regulated
TraesCS7D03G0194900	55.076447	55.592903	58.183266	0	0	0	2.68E-39	-15.67029986	down
TraesCS6D03G0382400	35.998413	31.777822	36.555519	0	0	0	4.96E-37	-15.20862077	down
TraesCS3A03G0093600	31.412071	28.77552	30.720016	0	0	0	1.98E-36	-15.077429	down
TraesCS3A03G1261200	38.363094	42.422333	41.766262	0	0	0	5.01E-36	-14.99556781	down
TraesCS6B03G1084000	53.354122	56.90976	55.582169	0	0	0	1.42E-35	-14.89618989	down
TraesCS1D03G1027900	22.033146	23.064398	20.812523	0	0	0	2.63E-35	-14.84091732	down
TraesCS6B03G1083400	32.507629	35.761559	35.967167	0	0	0	2.11E-34	-14.64793781	down
NewGene_49088	5.510072	5.557508	5.656735	0	0	0	2.47E-33	-14.41082128	down
TraesCS4A03G1071100	18.7729	19.819944	18.044167	0	0	0	4.90E-32	-14.12573405	down
NewGene_16494	5.433598	4.678234	5.794849	0	0	0	1.66E-31	-14.01755714	down
NewGene_37821	4.421182	4.838402	4.537995	0	0	0	1.16E-30	-13.82089287	down
TraesCS6B03G1166600	10.938796	11.338498	9.903297	0	0	0	1.28E-30	-13.80902093	down
NewGene_21169	8.045005	7.445346	7.44529	0	0	0	1.77E-30	-13.77257304	down
TraesCS6A03G0799500	24.638224	22.270521	22.615929	0.005454	0	0	2.09E-30	-13.73787	down
TraesCS2A03G0422300	9.528019	8.567261	7.674175	0	0	0	3.00E-30	-13.73116617	down
TraesCS5B03G0724300	13.843284	12.510104	13.990053	0	0	0	3.48E-30	-13.70804141	down
NewGene_88155	4.863548	4.3258	4.153247	0	0	0	1.71E-29	-13.55224625	down
TraesCS1A03G0067100	11.079555	8.859181	9.339769	0	0	0	2.85E-29	-13.50768214	down
TraesCS6B03G0564600	10.793764	10.104053	10.736243	0	0	0	2.82E-29	-13.49543595	down
TraesCS7A03G1308500	14.960321	16.067484	15.052017	0	0	0	2.96E-29	-13.49208924	down
NewGene_15595	3.58207	3.517623	2.570262	0	0	0	5.76E-29	-13.44404927	down
TraesCS2B03G1234900	18.200346	19.927271	17.784092	0	0	0	6.19E-29	-13.42001296	down
NewGene_107421	2.360236	1.493653	3.509979	0	0	0	2.12E-24	-13.32612626	down
TraesCS5A03G1006400	15.771542	17.302305	17.810448	0	0	0	5.61E-28	-13.1957396	down
TraesCS5D03G0807100	5.521454	5.556026	5.784571	0	0	0	5.63E-28	-13.19041512	down
TraesCS5A03G1006700	16.139908	17.049978	16.954489	0	0	0	7.86E-28	-13.15680946	down
TraesCS2A03G0043400	7.674524	9.735858	8.991991	0	0	0	1.11E-27	-13.13845783	down
NewGene_37876	14.422848	15.863178	16.385454	0	0	0	1.52E-27	-13.0931335	down
TraesCS7A03G1377900	3.152384	2.60053	3.135713	0	0	0	2.89E-27	-13.02672906	down
NewGene_17474	4.246134	3.938887	4.026066	0	0	0	4.45E-27	-12.97832273	down
NewGene_69138	3.831255	3.46567	3.598505	0	0	0	7.28E-27	-12.92613899	down
TraesCS5A03G0483100	8.302933	7.574995	9.680082	0	0	0	1.39E-26	-12.87421392	down
TraesCS2A03G1081200	18.551996	17.322895	20.953781	0	0	0	1.37E-26	-12.86932326	down
NewGene_93407	5.522977	6.268403	7.037289	0	0	0	2.15E-26	-12.82550492	down
NewGene_115190	8.419612	7.158281	8.073951	0	0	0	2.21E-26	-12.81504066	down
TraesCS6B03G1196300	12.278269	9.992449	9.505349	0	0	0	3.24E-26	-12.78652731	down
TraesCS4D03G0170100	5.540266	6.594634	5.860538	0	0	0	4.66E-26	-12.74018897	down
TraesCS3B03G0084300	6.794929	6.67063	5.854058	0	0	0	5.17E-26	-12.72555568	down
NewGene_66657	4.690398	3.623061	3.386313	0	0	0	6.18E-26	-12.72352546	down
NewGene_88482	4.52612	4.472608	4.125751	0	0	0	7.14E-26	-12.68748411	down
TraesCS5B03G0223400	16.901054	19.27726	16.690399	0	0	0	9.03E-26	-12.66789479	down
TraesCS6D03G0052200	4.123926	4.413777	3.555762	0	0	0	1.07E-25	-12.65560562	down
TraesCS6D03G0051700	3.901882	4.172862	3.782916	0	0	0	1.33E-25	-12.62327334	down
TraesCS6A03G0967800	17.231382	17.967181	17.751671	0	0	0	1.33E-25	-12.61890822	down
NewGene_93699	5.171273	5.186604	4.709508	0	0	0	1.53E-25	-12.60638427	down
NewGene_99113	2.139001	2.29315	1.76707	0	0	0	3.06E-25	-12.54878748	down
NewGene_77013	3.576928	3.430387	2.657134	0	0	0	3.06E-25	-12.53680924	down
TraesCS4D03G0117900	5.61771	4.890537	4.903308	0	0	0	3.82E-25	-12.51149066	down
TraesCS6A03G0956100	4.545556	4.376548	4.515646	0	0	0	5.53E-25	-12.46654333	down
NewGene_77544	2.641965	2.626054	2.691417	0	0	0	6.17E-25	-12.45462111	down
TraesCS1D03G1033200	3.641712	3.689145	3.616087	0	0	0	7.81E-25	-12.42951658	down
NewGene_63732	3.770458	3.037316	3.112172	0	0	0	1.09E-24	-12.40860352	down
TraesCS2D03G0293700	3.978	4.030086	3.83152	0	0	0	9.73E-25	-12.40649918	down
TraesCS5A03G0845200	4.827759	4.614838	5.022166	0	0	0	1.02E-24	-12.40263623	down
TraesCS2D03G0449600	94.056229	93.465401	96.917877	0	0.045611	0.018435	5.29E-112	-12.39949849	down
NewGene_69116	4.115527	3.81592	4.28235	0	0	0	1.17E-24	-12.38928406	down
NewGene_27863	1.086141	1.125433	1.634125	0	0	0	1.56E-24	-12.38177236	down
TraesCS1A03G0050800	4.507241	4.297192	4.460622	0	0	0	1.25E-24	-12.37940802	down
TraesCS1D03G0994100	6.693676	8.072552	7.966269	0	0	0	1.41E-24	-12.37939747	down
TraesCS4A03G0590900	8.529221	7.656256	7.051241	0	0	0	1.63E-24	-12.35933218	down
TraesCS2A03G0998400	5.8045	5.9652	5.201779	0	0	0	1.90E-24	-12.33954167	down
TraesCS6B03G1279300	7.053694	6.901486	7.218528	0	0	0	2.09E-24	-12.32415312	down
TraesCS7B03G0214300	4.349519	3.60441	3.207929	0	0	0	3.26E-24	-12.29830361	down
NewGene_56060	2.681466	2.45369	2.047978	0	0	0	3.76E-24	-12.27979688	down
TraesCSU03G0134500	5.216227	4.036256	4.768089	0	0	0	3.65E-24	-12.27918732	down
TraesCS5B03G0902000	16.53986	17.621874	20.555113	0.011169	0	0	4.07E-32	-12.27455633	down
TraesCS2A03G0422000	101.087387	101.059135	106.33284	0	0.053757	0.017467	6.27E-109	-12.23412351	down
NewGene_104206	7.199619	8.071383	7.24219	0	0	0	5.71E-24	-12.22138303	down
NewGene_64713	10.672956	13.260333	9.329504	0	0	0	7.92E-24	-12.21293836	down
NewGene_37874	7.632124	8.105106	9.342636	0	0	0	6.68E-24	-12.21084311	down
NewGene_61943	4.096636	4.707783	3.294256	0	0	0	9.43E-24	-12.19422917	down
NewGene_89298	4.704439	4.662016	5.347795	0	0	0	8.53E-24	-12.17836878	down
TraesCS2D03G0113000	5.531687	6.110104	5.528838	0	0	0	8.53E-24	-12.1756351	down
TraesCS2A03G1081400	10.506264	8.985252	9.430559	0	0	0	9.07E-24	-12.17032066	down
TraesCS5A03G0211100	7.958972	7.569888	9.36708	0	0	0	9.98E-24	-12.16838281	down
TraesCS1A03G0046900	54.777996	55.36895	53.061386	0.039957	0	0	9.64E-15	-12.14381121	down
NewGene_32166	16.743892	14.494947	15.719132	0	0	0	1.20E-23	-12.13502214	down
NewGene_78530	1.933062	1.558352	2.306867	0	0	0	1.63E-23	-12.13194117	down
TraesCS3A03G1022400	3.359741	2.961775	3.258822	0	0	0	1.31E-23	-12.12825018	down
TraesCS2A03G1250000	17.941753	17.777102	17.83654	0	0	0	1.46E-23	-12.11295795	down
NewGene_69984	2.982017	2.648786	1.893929	0	0	0	2.17E-23	-12.08452656	down
NewGene_56544	3.054855	2.362183	2.255209	0	0	0	2.46E-23	-12.07524471	down
TraesCS3A03G1022100	7.014369	5.096159	5.635664	0	0	0	3.11E-23	-12.05506941	down
TraesCS6A03G0901500	7.171964	7.177178	9.145717	0	0	0	3.29E-23	-12.04577063	down
NewGene_20502	2.672947	2.273264	2.608195	0	0	0	3.14E-23	-12.03615392	down
TraesCS3A03G1208000	3.325596	3.542978	3.649323	0	0	0	3.33E-23	-12.02576049	down
TraesCS1A03G0070300	2.753665	2.355716	2.835102	0	0	0	3.78E-23	-12.0191777	down
NewGene_100138	1.99108	2.458052	2.02779	0	0	0	4.55E-23	-12.00793986	down
TraesCS5A03G0494600	2.553441	1.928171	1.964881	0	0	0	6.67E-23	-11.96950272	down
TraesCS5D03G0768100	2.812734	2.784819	3.014097	0	0	0	7.07E-23	-11.94221864	down
NewGene_33236	2.65795	2.685314	2.489515	0	0	0	8.26E-23	-11.92429036	down
TraesCS7B03G0678100	4.916411	5.045762	4.763837	0	0	0	8.48E-23	-11.92088658	down
TraesCS7B03G0665300	5.676165	4.455726	4.957925	0	0	0	9.67E-23	-11.918513	down
TraesCS5D03G0715200	4.041292	3.953385	5.024209	0	0	0	1.12E-22	-11.90879084	down
NewGene_103749	4.010571	3.802362	2.739898	0	0	0	1.36E-22	-11.90346627	down
NewGene_38307	4.823651	5.191248	4.769345	0	0	0	1.10E-22	-11.89406335	down
NewGene_68374	2.844164	2.582135	2.665278	0	0	0	1.24E-22	-11.87926781	down
TraesCS6D03G0006700	5.722708	6.590774	5.425039	0	0	0	2.25E-22	-11.82337312	down
TraesCS5A03G0779800	19.120533	23.858255	25.62051	0	0	0	2.57E-22	-11.82213322	down
NewGene_105822	2.153613	2.088888	1.853597	0	0	0	3.38E-22	-11.77251422	down
NewGene_76362	3.086376	2.906485	2.7618	0	0	0	3.30E-22	-11.77209705	down
NewGene_64893	1.190751	1.35968	1.175543	0	0	0	8.18E-22	-11.69032522	down
NewGene_19407	3.113157	4.204498	3.853833	0	0	0	8.53E-22	-11.68711768	down
TraesCS2D03G0999700	4.056365	4.441124	4.275902	0	0	0	7.34E-22	-11.68361686	down
NewGene_42444	2.159826	2.257813	2.19226	0	0	0	9.59E-22	-11.65207332	down
TraesCS1B03G0473100	54.71529	54.967316	53.044617	0	0.068021	0	1.03E-12	-11.63896259	down
TraesCS5D03G1080000	6.469503	6.430432	6.459702	0	0	0	1.13E-21	-11.63214063	down
TraesCS2B03G0551600	116.496284	113.969368	109.049019	0	0.123976	0.0151	1.47E-28	-11.61687164	down
NewGene_37875	5.147844	5.467594	6.262715	0	0	0	1.60E-21	-11.60480663	down
TraesCS4B03G0730800	3.608559	3.129093	3.885752	0	0	0	1.69E-21	-11.5993212	down
TraesCS5B03G0876400	1.445147	1.522107	1.737255	0	0	0	1.97E-21	-11.58041059	down
TraesCS1D03G0256000	14.41266	12.831934	13.19053	0	0	0	1.93E-21	-11.57521935	down
TraesCS2A03G1100100	17.379871	17.245384	18.134909	0	0	0.022008	1.24E-28	-11.57239306	down
TraesCS5B03G0481600	3.286976	3.141093	3.010355	0	0	0	2.05E-21	-11.56743093	down
TraesCS1A03G0038300	1.619353	1.710051	1.509335	0	0	0	2.27E-21	-11.55815421	down
NewGene_96066	2.930322	2.562698	2.931687	0	0	0	2.43E-21	-11.55151595	down
NewGene_15388	1.302284	0.973272	1.494085	0	0	0	3.42E-21	-11.54403092	down
TraesCS3B03G0083500	5.371479	5.442264	5.202998	0	0	0	3.67E-21	-11.50101656	down
TraesCS1A03G1058900	2.509494	3.376259	2.639777	0	0	0	4.64E-21	-11.50071363	down
NewGene_17052	2.192841	1.796308	1.204743	0	0	0	6.02E-21	-11.48991747	down
TraesCS1A03G0551000	3.163588	4.173494	4.288517	0	0	0	5.78E-21	-11.47724875	down
TraesCS1B03G1223400	2.281558	2.340879	1.676187	0	0	0	6.32E-21	-11.46893366	down
TraesCS6D03G0772500	34.555042	37.589429	33.649284	0	0	0.039749	2.20E-68	-11.46569465	down
NewGene_57186	2.621734	3.642366	2.200487	0	0	0	8.60E-21	-11.46525711	down
NewGene_66218	1.748909	1.443962	1.787205	0	0	0	5.68E-21	-11.4632104	down
NewGene_89898	0.967997	0.974143	1.466713	0	0	0	6.42E-21	-11.45221316	down
NewGene_39433	2.049601	2.268026	1.87684	0	0	0	6.65E-21	-11.44273504	down
TraesCS5B03G1052600	5.622764	3.815078	5.428985	0	0	0	9.11E-21	-11.43569958	down
NewGene_95375	1.188365	1.265397	0.914542	0	0	0	8.43E-21	-11.43064858	down
TraesCS2B03G0387800	6.459446	6.336021	6.331146	0	0	0	8.06E-21	-11.41141006	down
TraesCS3A03G0078400	2.034826	2.376664	2.595218	0	0	0	9.71E-21	-11.40603302	down
NewGene_59320	1.207032	1.615755	1.214307	0	0	0	9.88E-21	-11.39108317	down
NewGene_39616	1.858127	2.080606	1.784205	0	0	0	1.07E-20	-11.38672287	down
TraesCS5D03G0227200	39.133343	38.554337	41.615269	0	0.024276	0.013418	2.92E-67	-11.36540279	down
TraesCS7B03G1175200	7.913944	10.643472	7.073197	0	0	0	1.99E-20	-11.35149404	down
TraesCS4B03G0913200	5.128224	4.341089	6.767603	0	0	0	2.40E-20	-11.33409872	down
TraesCS2D03G1170100	3.863665	3.746634	2.981429	0	0	0	1.88E-20	-11.33246341	down
TraesCS6B03G0342900	1.51288	1.761235	1.579161	0	0	0	2.02E-20	-11.3141162	down
TraesCS1B03G1038000	3.130165	3.489505	2.823574	0	0	0	2.19E-20	-11.30924241	down
TraesCS7A03G1206000	45.103344	42.833881	47.817383	0	0.074757	0	1.79E-10	-11.28939627	down
TraesCS3B03G1408800	2.906518	2.331262	2.730732	0	0	0	2.63E-20	-11.28772678	down
NewGene_48082	0.716886	0.779696	0.656719	0	0	0	2.62E-20	-11.28524276	down
NewGene_43358	1.658505	1.698214	1.589051	0	0	0	2.49E-20	-11.28475782	down
TraesCS5B03G1194100	3.917019	4.282256	4.83351	0	0	0	2.75E-20	-11.28376999	down
TraesCS1B03G1232000	18.906675	18.84441	19.485981	0	0.028185	0	4.38E-21	-11.26690258	down
TraesCS3B03G1419400	2.718337	4.103944	3.503791	0	0	0	4.39E-20	-11.25991188	down
TraesCS1A03G0034000	4.193701	4.230453	4.20809	0	0	0	3.29E-20	-11.25185269	down
TraesCS5D03G0168900	3.03519	3.079395	2.826984	0	0	0	3.83E-20	-11.23615672	down
NewGene_3168	1.105983	0.896775	0.97162	0	0	0	5.22E-20	-11.22230925	down
TraesCS5B03G0825800	1.917658	1.731408	1.917983	0	0	0	4.78E-20	-11.21190046	down
TraesCS6A03G1043700	2.224851	1.980419	1.588792	0	0	0	6.11E-20	-11.20521752	down
TraesCS5A03G0845100	6.014456	7.332962	6.550846	0	0	0	5.45E-20	-11.20480589	down
NewGene_12974	1.841587	2.029165	1.409976	0	0	0	6.54E-20	-11.19269865	down
TraesCS1D03G1048400	2.817918	2.167593	2.351164	0	0	0	6.54E-20	-11.18820475	down
NewGene_102202	0.842292	0.66301	1.442081	0	0	0	1.56E-19	-11.1818461	down
NewGene_93479	1.921138	1.318937	1.481454	0	0	0	7.56E-20	-11.1798354	down
NewGene_9390	0.554667	0.651402	0.875173	0	0	0	9.68E-20	-11.1768559	down
TraesCS3B03G0088800	1.094286	0.947921	1.012479	0	0	0	6.65E-20	-11.17520479	down
TraesCS7D03G1122200	5.515687	4.950686	5.741363	0	0	0	6.78E-20	-11.17399526	down
TraesCS7D03G0142500	2.045576	2.343777	2.085577	0	0	0	7.33E-20	-11.16599982	down
NewGene_39260	5.321399	4.346362	5.526352	0	0	0.005669	3.60E-20	-11.161156	down
TraesCS1D03G1038000	1.353057	1.26378	1.169529	0	0	0	7.58E-20	-11.16038542	down
NewGene_9377	0.67197	0.83161	1.131173	0	0	0	8.30E-20	-11.15855192	down
TraesCS5B03G1126600	1.820128	1.542308	1.356973	0	0	0	9.00E-20	-11.15480556	down
NewGene_11453	1.379006	1.410895	1.414423	0	0	0	7.78E-20	-11.1536192	down
TraesCS6B03G1265400	2.127958	2.667866	2.21647	0	0	0	9.11E-20	-11.15023341	down
TraesCSU03G0305400	4.967365	4.457155	5.123236	0	0	0	8.49E-20	-11.14796781	down
TraesCS6A03G0456200	2.098566	1.705938	2.486947	0	0	0	1.14E-19	-11.14088466	down
NewGene_67340	2.31116	2.14026	2.109414	0.002287	0	0	4.53E-20	-11.13910828	down
TraesCS6A03G0900700	2.628792	2.347428	3.438996	0	0	0	1.27E-19	-11.13287343	down
TraesCS7D03G1099800	1.616502	1.857691	1.91993	0	0	0	1.01E-19	-11.13280499	down
NewGene_27680	1.533932	1.337172	0.737686	0	0	0	1.93E-19	-11.13106442	down
NewGene_20898	3.374189	4.23813	4.448266	0	0	0	1.15E-19	-11.13012697	down
NewGene_61551	0.423938	0.296921	0.375473	0	0	0	1.30E-19	-11.12086865	down
NewGene_60718	1.394764	1.255515	1.690814	0	0	0	1.39E-19	-11.11448923	down
NewGene_85047	1.846053	1.679352	1.845105	0	0	0	1.13E-19	-11.11273558	down
NewGene_33630	0.800969	0.593528	0.724118	0	0	0	1.41E-19	-11.0945977	down
NewGene_28504	0.945176	0.505686	1.252934	0	0	0	4.57E-19	-11.09379411	down
TraesCS2B03G0679000	20.20359	22.769762	20.573496	0	0.03509	0	8.09E-39	-11.09200271	down
NewGene_49635	2.324422	2.658342	2.193505	0	0	0	1.43E-19	-11.09191963	down
NewGene_90792	1.087874	0.854694	1.039383	0	0	0	1.37E-19	-11.09035853	down
NewGene_92433	1.162956	0.772793	1.085455	0	0	0	2.46E-19	-11.08551732	down
TraesCS7A03G0820200	2.614656	2.516753	2.845649	0	0	0	1.51E-19	-11.08098319	down
NewGene_106149	1.652558	1.931742	1.623988	0	0	0	1.55E-19	-11.0805029	down
TraesCS2B03G1562600	7.57101	7.704507	8.117401	0	0	0	1.55E-19	-11.07572958	down
NewGene_64860	1.869073	2.271293	1.782005	0	0	0	2.11E-19	-11.0549071	down
NewGene_114977	0.92781	1.134165	0.565187	0	0	0	2.22E-19	-11.05069768	down
NewGene_25388	2.536947	2.073413	2.536199	0	0	0	2.22E-19	-11.04431915	down
NewGene_105067	2.836349	2.277283	2.409841	0	0	0	2.31E-19	-11.03847564	down
NewGene_93440	0.575587	0.701627	0.998912	0	0	0	2.77E-19	-11.03735487	down
NewGene_8124	1.751111	1.559957	2.113719	0	0	0	3.32E-19	-11.00797247	down
TraesCS1D03G0799000	24.857841	22.73831	23.981005	0	0	0.039834	1.83E-50	-10.99069231	down
TraesCS1D03G0862200	2.529328	2.633132	2.180276	0	0	0	3.83E-19	-10.97858179	down
TraesCS6D03G0010500	0.816293	1.116426	0.787598	0	0	0	4.91E-19	-10.97593105	down
TraesCS6A03G0955200	2.317665	2.789986	1.874711	0	0	0	5.13E-19	-10.97148274	down
NewGene_2274	2.158243	1.920939	1.693351	0	0	0	4.07E-19	-10.97085536	down
NewGene_19559	3.231096	3.418934	3.001923	0	0	0	4.62E-19	-10.9517858	down
TraesCS2B03G0025600	5.642096	4.764919	4.586923	0	0	0	5.27E-19	-10.9428681	down
TraesCS6D03G0880300	1.472858	1.28782	1.219201	0	0	0	5.19E-19	-10.94274244	down
NewGene_39831	8.523585	8.314708	7.952229	0	0.016465	0	1.99E-15	-10.94173778	down
NewGene_13110	1.401337	0.876361	0.999082	0	0	0	7.41E-19	-10.9373362	down
TraesCS6B03G0013700	26.294615	24.605518	25.739498	0.020338	0	0.029484	6.55E-171	-10.92415511	down
NewGene_39672	0.645899	0.92935	0.872224	0	0	0	8.05E-19	-10.91817142	down
NewGene_64115	1.165672	0.975091	0.812358	0	0	0	8.16E-19	-10.91154272	down
TraesCS7B03G0689400	3.55812	3.018985	2.673919	0	0	0	7.39E-19	-10.91084181	down
TraesCS7A03G0007000	1.263139	1.053049	1.277896	0	0	0	7.15E-19	-10.90767859	down
NewGene_33612	0.987523	0.689084	0.790085	0	0	0	8.71E-19	-10.89986975	down
TraesCSU03G0280800	2.118613	1.774772	2.128481	0	0	0	7.62E-19	-10.89944307	down
NewGene_95977	1.06287	1.163993	1.142445	0	0	0	7.70E-19	-10.8926236	down
TraesCSU03G0418100	3.474942	3.982962	3.621233	0	0	0	7.94E-19	-10.89121322	down
NewGene_75903	1.38597	2.171672	1.541491	0	0	0	1.24E-18	-10.88493078	down
NewGene_18395	0.895403	0.881949	0.960786	0	0	0	8.64E-19	-10.881958	down
TraesCS5B03G0705800	2.240045	1.690341	1.648902	0	0	0	1.03E-18	-10.87951324	down
TraesCS1B03G1053700	4.323836	3.505869	4.002942	0	0.003687	0	3.02E-25	-10.87172994	down
NewGene_62157	0.997236	0.850124	1.169528	0	0	0	9.42E-19	-10.86623784	down
NewGene_94830	1.383058	0.967906	1.229207	0	0	0	1.22E-18	-10.86238533	down
NewGene_69502	1.488692	1.468409	1.157433	0	0	0	1.08E-18	-10.8570663	down
NewGene_33495	1.131618	0.780166	0.686402	0	0	0	1.78E-18	-10.85200098	down
NewGene_108909	1.12103	1.373016	1.159585	0	0	0	1.12E-18	-10.85117672	down
NewGene_68418	2.651483	2.700599	2.573472	0	0	0	1.20E-18	-10.83863369	down
NewGene_4297	1.382404	1.932121	1.883619	0	0	0	1.66E-18	-10.8310591	down
NewGene_34476	2.03851	1.977707	2.182699	0	0	0	1.36E-18	-10.82835004	down
TraesCS3B03G1413500	1.751776	1.771385	1.267446	0	0	0	1.70E-18	-10.82581364	down
NewGene_83329	1.391842	1.74501	1.993213	0	0	0	1.67E-18	-10.82011204	down
TraesCS3B03G0224400	2.969871	3.237669	2.582593	0	0	0	1.61E-18	-10.81530765	down
TraesCS6B03G0214300	1.463746	1.881135	1.575214	0	0	0	1.70E-18	-10.81348807	down
TraesCS3D03G0595800	3.13773	2.549633	1.842347	0	0	0	2.70E-18	-10.79882015	down
NewGene_88345	2.435891	2.927579	1.700177	0	0	0	2.93E-18	-10.79275647	down
NewGene_36991	0.807169	0.543826	0.974109	0	0	0	3.17E-18	-10.78849113	down
NewGene_102921	2.404537	2.091893	2.898537	0	0	0	2.56E-18	-10.78232421	down
TraesCS5A03G0028100	2.686746	3.485598	3.714639	0	0	0	2.43E-18	-10.78181985	down
NewGene_36964	1.488772	1.310716	2.385393	0	0	0	3.12E-18	-10.77986091	down
NewGene_59032	1.811085	1.251713	1.419909	0	0	0	2.24E-18	-10.77958685	down
NewGene_9685	1.805881	1.511675	2.219716	0	0	0	2.44E-18	-10.77836077	down
TraesCS6A03G0978700	2.725503	4.596307	2.962467	0	0	0	3.62E-18	-10.7780521	down
TraesCS4D03G0563900	1.62716	2.204864	2.158311	0	0	0	2.60E-18	-10.77328896	down
NewGene_101714	2.363464	3.259923	2.65851	0	0	0	2.60E-18	-10.77270854	down
TraesCS3A03G1207900	1.10565	1.288579	1.465703	0	0	0	2.50E-18	-10.77063871	down
NewGene_3609	1.069025	0.862141	0.762575	0	0	0	2.63E-18	-10.76965108	down
TraesCS1A03G0703600	1.357081	1.322298	1.388596	0	0	0	2.24E-18	-10.76616647	down
TraesCS2D03G1082300	0.977685	1.110134	1.157113	0	0	0	2.45E-18	-10.7626502	down
TraesCS5D03G0428000	3.63681	4.259701	2.972479	0	0	0	2.99E-18	-10.75953347	down
TraesCS2D03G0290600	1.613837	1.734537	2.043922	0	0	0	2.66E-18	-10.75946667	down
NewGene_92825	0.425428	0.379313	0.307344	0	0	0	2.64E-18	-10.75700006	down
NewGene_96904	2.544997	2.016975	1.329759	0	0	0	4.68E-18	-10.74679773	down
TraesCS1B03G0957000	4.320436	3.87786	4.660819	0	0	0	3.21E-18	-10.7306576	down
NewGene_15588	0.601574	1.001992	0.676466	0	0	0	3.26E-18	-10.72980865	down
NewGene_39404	3.6045	3.264457	3.513135	0	0	0	3.16E-18	-10.72712524	down
NewGene_89300	1.028389	1.081677	0.741334	0	0	0	4.54E-18	-10.71865601	down
TraesCS7A03G0314200	3.150346	2.655115	2.449392	0	0	0	3.83E-18	-10.71513555	down
TraesCS6A03G0174500	1.527089	1.829207	2.26087	0	0	0	5.17E-18	-10.70177802	down
NewGene_83170	1.206304	1.217628	1.025227	0	0	0	3.98E-18	-10.69917557	down
NewGene_20831	0.580777	0.385911	0.463018	0	0	0	5.25E-18	-10.69798713	down
NewGene_75170	2.174663	1.955483	2.019346	0	0	0	4.54E-18	-10.68492372	down
NewGene_102116	1.039127	1.267585	1.410935	0	0	0	5.39E-18	-10.68364311	down
NewGene_62842	3.434647	3.674357	3.65915	0	0	0	4.69E-18	-10.68105122	down
NewGene_17937	0.719237	1.008927	1.108265	0	0	0	7.67E-18	-10.66662069	down
TraesCS1B03G1207600	2.581535	1.952709	3.335096	0	0	0	9.58E-18	-10.65112148	down
NewGene_95988	3.212534	3.339765	3.83176	0	0	0	7.81E-18	-10.6278261	down
TraesCS2B03G0060800	12.144898	9.160571	12.361135	0	0.026273	0	1.48E-46	-10.62761761	down
TraesCS4A03G0012600	2.701459	2.684586	3.650636	0	0	0	9.94E-18	-10.6187223	down
NewGene_95702	1.020584	0.911455	0.581371	0	0	0	1.24E-17	-10.60868284	down
TraesCS3A03G0449600	4.766493	5.183183	5.511977	0	0	0	9.20E-18	-10.60545942	down
NewGene_33384	1.068762	1.146971	0.901574	0	0	0	1.13E-17	-10.59868691	down
NewGene_20423	1.730678	1.848164	1.03223	0	0	0	1.81E-17	-10.59115587	down
NewGene_33269	0.95103	0.93033	0.642733	0	0	0	1.31E-17	-10.59007134	down
NewGene_44699	0.681595	0.783083	0.710901	0	0	0	1.09E-17	-10.58445331	down
TraesCS7D03G0026100	2.94894	2.664247	2.51498	0	0	0.004741	7.62E-24	-10.5736221	down
TraesCS6B03G1101900	3.732635	2.645258	3.998595	0	0	0	1.59E-17	-10.57178632	down
TraesCS1B03G1038100	2.16343	2.28762	2.33777	0	0	0	1.24E-17	-10.56721754	down
NewGene_27514	1.840146	1.787148	1.477904	0	0	0	1.34E-17	-10.56464811	down
NewGene_100934	0.828861	0.88047	0.604865	0	0	0	1.61E-17	-10.55377486	down
TraesCS6B03G0118400	11.685974	11.023989	11.254551	0.026514	0	0	3.99E-35	-10.55222405	down
TraesCS4A03G0044000	8.425646	10.840919	11.196169	0	0	0	1.73E-17	-10.5469339	down
NewGene_85802	1.158658	1.11556	1.572288	0	0	0	2.04E-17	-10.54270484	down
TraesCS2D03G1043600	2.560615	2.233143	2.428943	0	0	0	1.63E-17	-10.53634986	down
TraesCS1D03G0029500	2.969969	2.612359	1.696146	0	0	0	2.85E-17	-10.52791658	down
TraesCS1D03G0973700	3.254545	3.123058	4.510786	0	0	0.007135	8.74E-18	-10.52682267	down
TraesCS5B03G1093400	1.710247	1.925079	2.434438	0	0	0	2.29E-17	-10.52162268	down
TraesCS5A03G0611100	8.287345	7.162014	6.606107	0	0	0	2.08E-17	-10.51377819	down
NewGene_90890	1.282155	0.995818	1.393598	0	0	0	2.20E-17	-10.51320221	down
NewGene_4286	1.443555	1.206603	0.720055	0	0	0	3.85E-17	-10.50954396	down
NewGene_84383	1.037919	1.158655	0.648397	0	0	0	3.72E-17	-10.50254644	down
NewGene_102903	1.194449	1.075727	1.140488	0	0	0	2.33E-17	-10.49270606	down
NewGene_105952	7.395711	6.959051	7.563356	0	0.015398	0	7.19E-57	-10.48375852	down
TraesCS6A03G0353400	5.794543	5.535306	4.520558	0	0	0	2.82E-17	-10.48088027	down
NewGene_62507	1.490277	1.060966	1.202126	0	0	0	3.15E-17	-10.47751488	down
NewGene_107943	1.657624	1.325425	1.639645	0	0	0	2.93E-17	-10.47539852	down
TraesCS3B03G0769100	0.415939	0.429079	0.563808	0	0	0	3.77E-17	-10.45834634	down
NewGene_33268	3.450623	2.199442	3.46334	0	0	0	4.79E-17	-10.45231302	down
NewGene_31454	1.574806	1.202384	1.454827	0	0	0	3.92E-17	-10.44171042	down
TraesCS3D03G1095900	14.43314	12.357759	12.895473	0	0	0.036755	3.21E-23	-10.43720398	down
NewGene_98918	1.630604	1.111142	1.42721	0	0	0	5.10E-17	-10.42526194	down
NewGene_77716	1.534697	0.648016	1.174864	0	0	0	1.00E-16	-10.4225078	down
NewGene_3600	0.647947	0.44455	0.484763	0	0	0	4.69E-17	-10.41632324	down
TraesCS4B03G0741200	6.938663	6.856123	8.093163	0	0	0	4.75E-17	-10.41397553	down
NewGene_29953	1.48443	1.437575	1.681001	0	0	0	4.81E-17	-10.41127393	down
TraesCS3B03G0917500	1.568053	1.118526	1.860418	0	0	0	6.86E-17	-10.41020326	down
TraesCS5A03G1176500	1.510605	0.971181	1.285611	0	0	0	6.48E-17	-10.40505094	down
NewGene_56867	0.925793	1.047592	1.252658	0	0	0	6.55E-17	-10.38900551	down
TraesCS6D03G0730800	1.047068	1.000175	0.916126	0	0	0	5.74E-17	-10.3874082	down
TraesCS6D03G0773100	1.805739	3.412999	2.569217	0	0	0	1.06E-16	-10.38702137	down
NewGene_24565	0.798593	0.931616	1.672032	0	0	0	1.47E-16	-10.38693768	down
TraesCS1D03G1044800	1.792932	2.145282	1.840685	0	0	0	6.08E-17	-10.38620487	down
TraesCS3B03G1379200	11.218977	13.313483	12.756446	0	0	0	6.08E-17	-10.38508915	down
NewGene_98848	0.544624	0.730866	0.635935	0	0	0	6.85E-17	-10.38386338	down
TraesCS5D03G1169000	1.122761	1.257962	1.262928	0	0	0	6.08E-17	-10.38208241	down
NewGene_6322	0.96088	1.544137	1.197146	0	0	0	8.63E-17	-10.38182873	down
NewGene_20499	0.570132	0.644611	0.888681	0	0	0	1.01E-16	-10.33509715	down
TraesCS7B03G0349700	2.035152	2.812956	1.86363	0	0	0	1.36E-16	-10.32040097	down
NewGene_31777	0.972656	1.436868	1.516797	0	0	0	1.42E-16	-10.31819542	down
TraesCS5B03G1114300	1.044225	1.005677	0.760777	0	0	0	1.26E-16	-10.3127284	down
TraesCS1A03G0817000	0.665759	0.426781	0.665148	0	0	0	1.54E-16	-10.31202516	down
NewGene_103565	2.905958	1.729433	2.66365	0	0	0.006909	5.67E-17	-10.3119103	down
TraesCS4B03G0967800	2.664497	1.911564	1.6282	0	0	0	1.60E-16	-10.30797486	down
NewGene_38598	0.859911	0.735291	0.860051	0	0	0	1.20E-16	-10.30310592	down
TraesCS5A03G0789200	9.562934	9.624899	9.329618	0	0.029466	0	2.39E-33	-10.29830902	down
NewGene_58189	1.143956	0.964413	1.054724	0	0	0	1.24E-16	-10.29757714	down
NewGene_12158	1.141582	0.844711	1.155539	0	0	0	1.48E-16	-10.29320724	down
TraesCS3B03G0877800	1.179685	1.324279	0.97366	0	0	0	1.53E-16	-10.28633143	down
TraesCS4A03G1217900	1.410856	1.191543	1.412952	0	0	0	1.42E-16	-10.28394991	down
TraesCS7A03G0532600	2.329137	2.184709	1.890948	0	0	0	1.44E-16	-10.28304735	down
TraesCS6D03G0074700	1.001573	1.216355	1.206798	0	0	0	1.48E-16	-10.28267782	down
NewGene_54054	0.517771	0.430955	0.383434	0	0	0	1.66E-16	-10.27419583	down
NewGene_9268	0.69705	0.335772	0.275231	0	0	0	2.76E-16	-10.26724801	down
TraesCS2B03G0149600	2.365747	1.833576	2.186171	0	0	0	1.88E-16	-10.25557493	down
TraesCS2B03G0387600	17.29332	16.312227	17.042429	0.054154	0	0	3.26E-54	-10.24028395	down
TraesCS7D03G1208800	1.216036	1.008739	1.396874	0	0	0	2.56E-16	-10.22689337	down
NewGene_65974	0.880098	0.496323	0.574566	0	0	0	3.65E-16	-10.21577667	down
TraesCS5B03G0525900	0.940802	1.375182	0.979706	0	0	0	3.22E-16	-10.21576787	down
TraesCS3B03G1376200	3.489132	4.259314	3.939332	0	0	0	2.73E-16	-10.2078527	down
TraesCS1A03G0083400	0.620278	0.485751	0.526333	0	0	0	2.88E-16	-10.20327817	down
TraesCS1A03G0056400	4.688394	2.977176	4.490731	0	0	0	3.76E-16	-10.20169664	down
NewGene_29722	0.857213	1.310835	0.724226	0	0	0	4.93E-16	-10.20121249	down
NewGene_48883	1.329282	1.697679	1.267147	0	0	0	3.21E-16	-10.19947357	down
TraesCS6A03G0284200	3.034234	4.093566	4.495705	0	0	0.008206	1.20E-16	-10.19538988	down
NewGene_31199	1.344624	1.002369	1.104959	0	0	0	3.24E-16	-10.19324603	down
TraesCS3A03G0297600	1.050089	0.859782	0.962345	0	0	0	3.14E-16	-10.18901086	down
NewGene_85460	1.059693	1.602195	1.997169	0	0	0	5.59E-16	-10.18596176	down
TraesCS6D03G0088100	2.142392	1.687411	1.891483	0	0	0	3.41E-16	-10.18246434	down
TraesCS6A03G0051100	16.439478	16.239098	15.77513	0.052282	0	0	6.05E-08	-10.18144013	down
TraesCS4B03G0521800	2.204907	2.080277	1.972982	0	0	0	3.47E-16	-10.17212981	down
NewGene_62019	1.076638	0.733617	0.985971	0	0	0	3.96E-16	-10.17008148	down
TraesCS2A03G0153000	0.971041	0.887978	1.070624	0	0	0	3.80E-16	-10.16649387	down
NewGene_16835	0.811121	0.724345	0.720071	0	0	0	4.19E-16	-10.15977395	down
NewGene_15729	1.21396	1.619514	1.184603	0	0	0	4.90E-16	-10.15131431	down
TraesCS2A03G0902400	1.217174	0.978284	0.993296	0	0	0	4.79E-16	-10.14146609	down
NewGene_50125	0.747393	0.727381	0.645115	0	0	0	4.71E-16	-10.13752979	down
NewGene_13048	0.909229	0.739407	1.389191	0	0	0	8.81E-16	-10.13430756	down
NewGene_25258	1.029384	0.63712	0.913093	0	0	0	6.77E-16	-10.13324716	down
NewGene_91353	0.370212	0.663894	0.768333	0	0	0	1.09E-15	-10.12309654	down
NewGene_21442	0.508206	0.609644	1.005047	0	0	0	9.44E-16	-10.12268963	down
NewGene_51267	1.112681	1.500011	1.037431	0	0	0	6.90E-16	-10.11910983	down
NewGene_101844	0.404098	0.492037	0.409431	0	0	0	6.85E-16	-10.11371646	down
NewGene_2843	0.401369	0.606003	0.818175	0	0	0	1.03E-15	-10.1119822	down
NewGene_8759	2.34495	2.402323	3.284276	0	0	0	6.87E-16	-10.11136768	down
NewGene_89241	0.577064	0.363702	0.637107	0	0	0	9.48E-16	-10.10917126	down
NewGene_32017	1.195942	0.87067	0.821298	0	0	0	7.83E-16	-10.1079823	down
TraesCS7B03G1175000	3.459413	3.421951	4.376284	0	0	0	7.51E-16	-10.09401142	down
NewGene_39698	0.990369	0.875871	1.278899	0	0	0	8.37E-16	-10.09353075	down
NewGene_58411	0.624642	0.623718	0.491007	0	0	0	7.21E-16	-10.09144812	down
NewGene_43242	21.767368	20.717573	21.61021	0	0.03747	0.037599	1.22E-123	-10.07897213	down
NewGene_31737	0.773692	1.052406	0.817465	0	0	0	9.02E-16	-10.07830825	down
NewGene_78130	0.852443	0.677322	0.803132	0	0	0	1.19E-15	-10.07273992	down
NewGene_95980	1.926869	2.827375	2.80482	0	0	0	1.07E-15	-10.07152095	down
NewGene_20006	1.062438	1.168653	0.880912	0	0	0	9.76E-16	-10.06140321	down
NewGene_102969	1.247261	1.320432	1.442575	0	0	0	9.65E-16	-10.05432435	down
NewGene_63733	1.157978	0.937161	0.966346	0	0	0	9.89E-16	-10.05368646	down
NewGene_114355	0.29672	0.322516	0.344982	0	0	0	1.05E-15	-10.04326726	down
TraesCS1A03G0028700	1.00678	1.494183	0.983161	0	0	0	1.35E-15	-10.04248469	down
NewGene_95787	0.741948	0.575393	0.732361	0	0	0	1.11E-15	-10.03796857	down
TraesCS7A03G0860000	44.198074	42.525501	44.271233	0.046347	0	0.110948	1.13E-24	-10.03484103	down
NewGene_14399	0.490254	0.803912	0.665611	0	0	0	1.74E-15	-10.02365674	down
NewGene_64609	1.218446	1.398792	1.909302	0	0	0	1.66E-15	-10.02115727	down
NewGene_36076	0.366244	0.421969	0.543889	0	0	0	1.60E-15	-10.01784964	down
NewGene_93811	1.077407	1.246772	1.332043	0	0	0	1.37E-15	-10.0160487	down
NewGene_21020	0.896064	0.51535	0.487629	0	0	0	2.13E-15	-10.01091388	down
TraesCS3D03G0156200	1.491637	1.194969	1.472536	0	0	0	1.45E-15	-10.01003917	down
TraesCS6A03G0314800	0.841299	0.88934	1.12795	0	0	0	1.60E-15	-10.00716849	down
NewGene_27860	0.912597	0.696992	0.58096	0	0	0	1.63E-15	-10.00588445	down
NewGene_77780	2.553919	2.185168	3.239154	0.010832	0	0	3.68E-21	-10.00454087	down
NewGene_68005	1.263019	0.89295	0.954035	0	0	0	1.72E-15	-10.00114422	down
NewGene_69111	0.405025	0.408468	0.221092	0	0	0	2.24E-15	-10.00101501	down
NewGene_15983	1.006552	0.657934	1.00557	0	0	0	1.65E-15	-9.998874052	down
NewGene_39261	1.14684	0.887481	0.88997	0	0	0	1.67E-15	-9.997548414	down
TraesCS7D03G1146500	41.91148	41.97089	45.469948	0.122304	0	0.033672	6.80E-16	-9.996079477	down
TraesCS3B03G0357200	8.753289	9.248943	8.662937	0	0	0.032563	2.77E-41	-9.990562509	down
NewGene_37900	1.589014	1.479607	1.331409	0	0.002969	0	4.84E-16	-9.984374718	down
TraesCS6A03G0843000	2.808031	2.905591	2.499181	0	0	0	1.82E-15	-9.976286373	down
TraesCS4B03G0957000	1.335113	0.877448	0.871666	0	0	0	2.48E-15	-9.975069836	down
NewGene_79504	1.000119	1.03739	0.840199	0	0	0	1.94E-15	-9.972922182	down
NewGene_116043	0.663413	0.619394	0.762009	0	0	0	2.03E-15	-9.972787914	down
NewGene_18127	0.646925	0.494497	0.716093	0	0	0	2.01E-15	-9.972584252	down
NewGene_37467	0.845865	0.780584	0.925862	0	0	0	1.98E-15	-9.967655669	down
NewGene_96553	1.094746	1.294986	0.529422	0	0	0	4.16E-15	-9.953117881	down
NewGene_105729	0.410785	0.631739	0.766962	0	0	0	3.21E-15	-9.950064316	down
TraesCSU03G0334500	2.960244	2.697489	4.018983	0	0	0	3.02E-15	-9.943431542	down
TraesCS3A03G0793700	0.627569	1.068079	0.883003	0	0	0	3.57E-15	-9.940715074	down
TraesCS4D03G0842100	1.110656	1.111808	1.681387	0	0	0	3.51E-15	-9.93435707	down
TraesCS7D03G0379500	1.382346	1.534826	2.183323	0	0	0	3.52E-15	-9.934144638	down
TraesCS1A03G0042000	0.624919	0.759176	0.919101	0	0	0	3.30E-15	-9.927082549	down
TraesCS6D03G0848600	16.18	18.153162	17.267084	0.051355	0	0.016118	2.81E-109	-9.923470599	down
NewGene_22411	0.571557	0.530879	0.847471	0	0	0	3.99E-15	-9.922153151	down
TraesCS3D03G0715000	0.694949	0.571157	0.777826	0	0	0	3.19E-15	-9.92101262	down
TraesCS7B03G0355900	0.691012	0.53807	0.689897	0	0	0	3.50E-15	-9.905650143	down
TraesCS6B03G0214900	0.765876	0.689793	0.673214	0	0	0	3.29E-15	-9.903020507	down
NewGene_373	0.809867	1.088243	1.099055	0	0	0	3.53E-15	-9.900484669	down
TraesCS6A03G0922900	0.766851	0.733222	0.759424	0	0	0	3.37E-15	-9.897766717	down
TraesCS1D03G0995600	3.314059	2.489718	3.013994	0	0	0.008234	1.00E-20	-9.894635706	down
NewGene_14770	0.532051	0.569355	0.654983	0	0	0	3.99E-15	-9.887091346	down
TraesCS6B03G0372400	21.405748	20.133533	20.03116	0	0	0.086407	3.64E-50	-9.885756428	down
NewGene_18794	2.571119	2.703822	2.272836	0	0	0.007975	1.00E-20	-9.8850016	down
TraesCS2B03G1572500	0.621575	0.820026	0.83262	0	0	0	4.68E-15	-9.878376838	down
NewGene_11580	0.950739	0.431319	1.101739	0	0	0	7.77E-15	-9.86520332	down
TraesCS2D03G0055200	4.161277	3.69783	3.90386	0	0	0.016126	1.18E-20	-9.860438806	down
TraesCS7B03G0715900	0.658176	0.75513	0.684208	0	0	0	4.73E-15	-9.859308277	down
NewGene_83819	0.944644	0.972741	1.343845	0	0	0	6.29E-15	-9.851577599	down
NewGene_18950	1.705599	1.120414	1.027466	0	0	0	9.50E-15	-9.848499269	down
NewGene_9565	1.145824	1.548218	1.916496	0	0	0	7.59E-15	-9.846084822	down
NewGene_1633	0.408696	0.35728	0.603791	0	0	0	8.18E-15	-9.841923926	down
NewGene_55408	1.43966	1.91798	1.955232	0	0	0.005208	1.95E-20	-9.840794331	down
TraesCS6B03G0312400	38.848537	34.782253	38.446449	0.047728	0.071442	0.04039	8.69E-268	-9.84034472	down
TraesCS2D03G0169300	1.262961	3.08202	1.290375	0	0	0	2.16E-14	-9.839468738	down
TraesCS5B03G1261400	4.414408	3.681019	3.562251	0.013218	0	0	1.48E-20	-9.838408654	down
NewGene_84421	0.32138	0.491866	0.339973	0	0	0	5.68E-15	-9.83767996	down
NewGene_65809	66.261024	65.457237	60.138504	0.161473	0.090074	0	3.05E-88	-9.835318851	down
NewGene_64749	36.59227	37.560398	34.658764	0	0	0.127129	7.42E-40	-9.828797317	down
TraesCS6B03G0071900	13.196309	12.335205	13.016819	0.017552	0.00932	0.02792	4.60E-117	-9.828498868	down
NewGene_95514	0.878817	0.770063	0.704917	0	0	0	6.43E-15	-9.826900692	down
NewGene_24805	6.456388	6.628062	6.681527	0	0	0.019722	2.04E-49	-9.825605175	down
NewGene_507	0.763491	0.618713	0.667707	0	0	0	6.90E-15	-9.823678025	down
TraesCS3D03G0031700	0.915891	0.852607	1.021033	0	0	0	6.77E-15	-9.819071323	down
TraesCS7D03G1170500	0.437834	0.923083	0.55906	0	0	0	1.53E-14	-9.810856762	down
TraesCS1A03G0703300	10.120874	11.098464	11.09047	0.015902	0.011839	0.011617	2.20E-68	-9.802183115	down
NewGene_64367	3.582488	2.24441	2.799633	0	0	0.007319	4.04E-20	-9.788095784	down
NewGene_76485	0.595262	0.946193	0.486039	0	0	0	1.59E-14	-9.787253224	down
TraesCS5D03G0107100	29.632404	35.944546	31.0285	0.147528	0	0	7.38E-30	-9.784607774	down
TraesCS6B03G0993400	0.597267	0.77837	0.799649	0	0	0	1.02E-14	-9.782190578	down
NewGene_113620	2.963649	3.174827	2.52584	0	0	0.00676	9.98E-30	-9.777484402	down
TraesCS5B03G0842500	10.960344	9.919337	10.604295	0.041541	0	0	6.37E-09	-9.773138418	down
NewGene_108005	0.653875	1.042715	0.707746	0	0	0	1.41E-14	-9.771187996	down
TraesCS3A03G1041100	1.457972	0.764506	1.084923	0	0	0	1.71E-14	-9.764420659	down
TraesCS4B03G0676400	1.101675	1.835854	0.97875	0	0	0	1.89E-14	-9.763830631	down
NewGene_38233	1.143276	1.602014	1.625752	0	0	0	1.34E-14	-9.758960617	down
NewGene_86260	0.281373	0.312095	0.391089	0	0	0	1.28E-14	-9.758427935	down
TraesCS5B03G1114700	0.942237	0.883204	0.855788	0	0	0	1.08E-14	-9.758149599	down
NewGene_28662	0.735551	0.717956	0.724921	0	0	0	1.08E-14	-9.757044573	down
NewGene_77721	0.836292	0.736218	0.897386	0	0	0	1.10E-14	-9.756657946	down
TraesCS6B03G0013400	7.568133	7.918647	7.276368	0	0.033882	0	1.35E-08	-9.754770319	down
NewGene_4941	0.340924	0.450378	0.32125	0	0	0	1.33E-14	-9.753683913	down
TraesCS1A03G0047200	5.503376	3.670997	5.244534	0	0	0	1.41E-14	-9.752478398	down
NewGene_18861	0.698305	0.734405	0.58503	0	0	0	1.35E-14	-9.751309819	down
NewGene_33156	1.030525	0.863116	0.717675	0	0	0	1.45E-14	-9.745502572	down
NewGene_24748	1.41164	2.027345	1.94253	0	0	0	1.48E-14	-9.745497667	down
TraesCS4D03G0199900	3.608335	3.448023	2.988624	0	0	0	1.24E-14	-9.745207881	down
NewGene_15286	0.734447	0.839356	0.651616	0	0	0	1.30E-14	-9.744687111	down
TraesCS6A03G0799400	0.544681	0.778942	0.579954	0	0	0	1.50E-14	-9.743417068	down
NewGene_62181	1.114312	1.074218	0.973252	0	0	0	1.27E-14	-9.740045813	down
TraesCSU03G0444100	74.5495	73.047638	73.573677	0.023769	0.100907	0.211575	2.19E-63	-9.738931027	down
TraesCS3A03G1171500	4.058445	4.28453	4.582929	0	0.013566	0	1.44E-29	-9.737637097	down
TraesCS7D03G0792500	0.886815	0.903945	1.17838	0	0	0	1.55E-14	-9.730996015	down
TraesCS7D03G0297800	1.860854	2.795677	2.41295	0	0	0	1.82E-14	-9.722857232	down
TraesCS1B03G1213500	2.528678	1.809562	1.924029	0	0	0	1.69E-14	-9.722451727	down
TraesCS7A03G0063600	3.652228	2.78961	3.226481	0	0	0	1.57E-14	-9.720740579	down
NewGene_1709	1.72584	1.47419	0.72267	0.00405	0	0	9.88E-20	-9.716368249	down
TraesCS6A03G0050900	2.098449	1.752669	1.700226	0	0.00785	0	6.27E-20	-9.702437138	down
NewGene_102440	0.494309	0.535634	0.93301	0	0	0	2.54E-14	-9.700662056	down
TraesCS2B03G1409000	0.244501	0.250575	0.215832	0	0	0	1.81E-14	-9.697325027	down
NewGene_3311	0.680458	0.697519	0.795895	0	0	0	1.79E-14	-9.695750056	down
NewGene_113629	0.744939	0.693891	0.988348	0	0	0	2.10E-14	-9.68522098	down
NewGene_57376	0.515667	0.688076	0.627239	0	0	0	2.23E-14	-9.679477297	down
TraesCS2D03G0323600	1.575774	1.348428	1.033144	0	0	0	2.61E-14	-9.675769828	down
TraesCS5D03G0179000	8.51246	4.994985	6.643142	0	0	0	3.00E-14	-9.673868362	down
TraesCSU03G0347700	3.67021	3.856246	4.314598	0	0.018528	0	8.50E-20	-9.668020236	down
TraesCS6B03G1279600	0.49737	0.571953	0.489644	0	0	0	2.35E-14	-9.667306019	down
NewGene_17236	0.436611	0.541208	0.455836	0	0	0	2.49E-14	-9.667128628	down
NewGene_4287	1.39551	0.796984	1.055366	0	0	0	3.18E-14	-9.663880143	down
NewGene_98984	0.707328	0.557544	0.903975	0	0	0	3.35E-14	-9.653921106	down
TraesCS6D03G0665000	0.488154	0.546795	0.568086	0	0	0	2.68E-14	-9.650730579	down
TraesCS2D03G1000000	0.748943	1.229275	0.861674	0	0	0	4.01E-14	-9.641796669	down
NewGene_7872	1.088289	1.011982	0.752616	0	0	0	3.11E-14	-9.639437995	down
NewGene_95517	1.483987	1.009189	0.969422	0	0	0	4.53E-14	-9.631528433	down
TraesCS5B03G0601000	1.661946	1.580976	1.894907	0	0	0	3.21E-14	-9.630602978	down
TraesCS6B03G1245500	0.276688	0.312996	0.240768	0	0	0	3.55E-14	-9.623635195	down
TraesCS5D03G1020400	0.611609	0.518102	0.515207	0	0	0	3.36E-14	-9.623603069	down
NewGene_99325	0.75334	0.798106	1.312613	0	0	0	5.97E-14	-9.620773752	down
NewGene_13905	2.785173	2.696972	3.286133	0	0	0	3.51E-14	-9.620312333	down
NewGene_49380	1.274091	0.850345	0.913921	0	0	0	4.20E-14	-9.62004574	down
NewGene_22410	0.298796	0.226402	0.213274	0	0	0	3.79E-14	-9.619822907	down
NewGene_64598	0.944984	0.632352	0.68099	0	0	0	3.62E-14	-9.619131005	down
NewGene_56888	0.522809	0.615978	0.780319	0	0	0	4.12E-14	-9.618360204	down
TraesCS6D03G0772200	24.02593	22.782608	21.654104	0	0	0.08967	8.33E-29	-9.617183258	down
TraesCS6B03G0071700	12.93781	13.745453	13.571493	0	0	0.071165	1.20E-06	-9.605738978	down
NewGene_93481	0.480372	0.6393	0.419644	0	0	0	5.85E-14	-9.597086658	down
NewGene_101102	0.720745	0.447471	0.667669	0	0	0	5.20E-14	-9.579899615	down
NewGene_80495	0.853866	0.684958	1.001414	0	0	0	6.18E-14	-9.56820979	down
NewGene_3873	0.932944	0.694945	0.654182	0	0	0	6.14E-14	-9.56215528	down
NewGene_12552	0.742326	0.625724	0.698836	0	0	0	6.07E-14	-9.559853633	down
TraesCS7B03G0215200	9.582622	9.831655	10.144734	0.031577	0.020222	0	1.06E-91	-9.544895663	down
NewGene_100137	1.025168	0.955313	0.906029	0	0	0	6.22E-14	-9.544719112	down
NewGene_54850	0.148672	0.163352	0.184584	0	0	0	7.11E-14	-9.541564827	down
NewGene_92451	4.556867	5.534856	5.026739	0	0.016724	0	2.31E-46	-9.541268853	down
NewGene_9020	0.837543	0.65239	0.845268	0	0	0	7.23E-14	-9.538234387	down
TraesCS7D03G0506000	5.212675	4.720516	3.732916	0	0	0	8.58E-14	-9.520246857	down
NewGene_61871	0.661619	0.593182	0.539807	0	0	0	7.95E-14	-9.519047193	down
TraesCS7A03G0019700	0.407644	0.382102	0.423383	0	0	0	7.83E-14	-9.516548721	down
NewGene_54439	0.310148	0.31068	0.371936	0	0	0	8.36E-14	-9.515103215	down
TraesCS4D03G0659700	15.149797	16.706966	13.922471	0	0.041618	0.029596	4.05E-19	-9.510641557	down
NewGene_80701	0.191032	0.168839	0.153914	0	0	0	9.24E-14	-9.508965971	down
TraesCS6A03G0003000	0.395462	0.369751	0.3057	0	0	0	1.17E-13	-9.475303713	down
NewGene_70961	0.386954	0.509515	0.3913	0	0	0	1.31E-13	-9.467650378	down
TraesCS2D03G0908600	68.185028	70.74925	69.09399	0.109456	0.253073	0	2.10E-16	-9.459969055	down
TraesCS2A03G0710700	0.647185	0.663791	0.872421	0	0	0	1.52E-13	-9.452731497	down
NewGene_102250	0.287143	0.327691	0.306901	0	0	0	1.60E-13	-9.432374642	down
TraesCS3B03G1429200	0.474407	0.51147	0.524879	0	0	0	1.81E-13	-9.414687489	down
NewGene_82585	0.531386	0.501176	0.465631	0	0	0	2.16E-13	-9.393463058	down
TraesCS5B03G0668900	3.344061	2.579233	3.506037	0.01786	0	0	5.02E-14	-9.393231365	down
TraesCS6D03G0052000	8.831117	8.852083	9.303587	0	0.042299	0.009458	7.41E-34	-9.388772443	down
TraesCS3D03G0706900	0.585843	0.481317	0.483075	0	0	0	2.57E-13	-9.375861943	down
NewGene_32007	0.52024	0.608112	0.629461	0	0	0	2.48E-13	-9.374648191	down
TraesCS2A03G0682900	7.362912	9.876913	7.963578	0.0374	0	0	6.03E-14	-9.36941246	down
NewGene_101705	0.890861	0.884566	0.923328	0	0	0	2.88E-13	-9.355654702	down
NewGene_83180	2.897765	3.2136	1.885007	0	0.015254	0	3.86E-18	-9.34063477	down
TraesCS3D03G1096100	3.05985	4.780744	4.14999	0	0.023561	0	4.39E-18	-9.309995801	down
TraesCS6B03G0541200	1.783574	2.419568	1.525457	0	0	0.011361	9.49E-18	-9.234547132	down
TraesCS7D03G0195100	5.507802	5.877466	6.807464	0	0	0.037826	1.90E-34	-9.221875923	down
NewGene_113619	1.476213	1.18565	1.249933	0	0	0.006698	3.40E-26	-9.212070033	down
NewGene_39364	1.719233	1.481223	1.813515	0	0.008551	0	1.02E-17	-9.177216652	down
NewGene_57999	7.68541	7.036328	7.238955	0.013218	0.022679	0.009564	0	-9.156251467	down
NewGene_27825	1.150477	1.159076	0.881456	0	0.006301	0	1.71E-17	-9.131118321	down
NewGene_3547	6.910331	6.451051	6.805139	0.048968	0	0	6.42E-07	-9.120281913	down
NewGene_88415	135.727036	135.926636	131.848236	0.365204	0.286511	0.306361	0	-9.107781944	down
TraesCS1B03G0835300	1.343303	1.703495	1.575064	0	0	0.008558	2.23E-17	-9.106612004	down
NewGene_53851	1.485979	1.103642	1.222235	0	0	0.008963	2.90E-17	-9.083657813	down
NewGene_29484	1.47883	1.60458	1.225258	0	0	0.007537	2.77E-17	-9.082860965	down
TraesCS3A03G1034900	2.472521	2.362274	1.912999	0.013333	0	0	2.38E-33	-9.082501119	down
TraesCS7A03G1230600	1.816772	1.272606	1.361989	0	0.011026	0	3.71E-17	-9.06736574	down
TraesCS4A03G1100600	5.953457	5.78557	4.91291	0.009822	0	0.026668	4.40E-49	-9.056390504	down
TraesCS6B03G0350600	4.301247	3.958854	4.515055	0	0.02468	0	3.41E-33	-9.052641813	down
NewGene_96719	0.738015	0.674786	0.725308	0	0	0.003012	3.80E-17	-9.05080476	down
TraesCS6A03G0223000	108.635048	101.460121	104.185356	0.278688	0.30313	0.21967	0	-9.034400105	down
NewGene_48809	1.006265	1.007106	1.015542	0	0.007665	0	3.81E-17	-9.033124125	down
TraesCS1B03G1221900	13.388648	12.207823	12.088628	0	0.054252	0.043166	1.94E-30	-9.033106677	down
TraesCS2D03G1023900	49.87534	45.354538	49.091194	0.249357	0.088727	0	4.53E-15	-9.023208634	down
TraesCS6A03G0150600	1.763977	1.831636	1.70165	0	0.014267	0	8.02E-17	-8.955995761	down
TraesCS2A03G1041300	42.796814	43.5037	45.731884	0.121488	0.115617	0.119538	0	-8.933976094	down
TraesCS1A03G0121800	92.405304	96.351837	98.170303	0.230907	0.204739	0.359053	0	-8.916300954	down
TraesCS3B03G0421100	8.539909	9.874147	7.71138	0.037605	0	0.020703	1.21E-54	-8.907081053	down
TraesCS6B03G0071500	3.266494	3.078136	3.113394	0.021473	0	0	1.40E-10	-8.902617226	down
TraesCS4A03G0742900	25.477381	23.838291	23.170015	0.039998	0	0.145207	5.95E-78	-8.898868796	down
NewGene_25753	6.597807	5.246276	7.2817	0	0	0.037042	1.19E-31	-8.892725527	down
NewGene_111560	8.773037	7.465851	8.526224	0	0.037682	0.0297	2.50E-99	-8.869120246	down
TraesCS1A03G0047800	48.040234	53.292057	52.25185	0.117045	0	0.29878	3.68E-84	-8.845114465	down
TraesCS5B03G0776100	6.807418	7.074677	6.887834	0	0.059216	0	1.36E-08	-8.838995418	down
NewGene_37598	6.507037	6.43934	6.832838	0.027619	0.019572	0	1.63E-46	-8.819805244	down
TraesCS6D03G0773500	1.420334	1.126593	1.185033	0.011448	0	0	2.91E-16	-8.816699666	down
TraesCS4B03G0740500	5.086376	6.282575	6.322404	0	0.014216	0	3.72E-12	-8.802881294	down
TraesCS4B03G0118600	32.674171	31.309839	32.836311	0.151833	0.067955	0.065051	4.92E-125	-8.793792245	down
TraesCS7A03G1177900	2.692389	3.001447	4.197994	0	0.027754	0	4.82E-12	-8.790900896	down
NewGene_40258	0.982022	0.87356	1.259217	0.006455	0	0	4.67E-31	-8.782683456	down
TraesCS3B03G1104200	13.746413	14.475051	15.297166	0	0.018168	0.112273	2.62E-15	-8.777931245	down
TraesCSU03G0473300	57.088352	57.044548	54.833344	0.261122	0.079828	0.164541	0	-8.776612328	down
TraesCS7B03G1115400	21.88072	22.52984	24.778345	0.100949	0.032698	0.076773	1.26E-218	-8.767042985	down
NewGene_47266	4.681046	4.871212	5.335189	0	0.035508	0	8.14E-31	-8.765965032	down
TraesCS3B03G0668500	7.247526	6.54791	7.623382	0	0	0.063639	8.21E-07	-8.759028227	down
TraesCS3D03G0704400	2.808275	2.931907	2.49194	0.019628	0	0	5.07E-16	-8.75138611	down
NewGene_51561	8.616601	8.124153	8.478005	0.005017	0.033001	0.03388	3.52E-219	-8.731507564	down
TraesCS2A03G0276800	7.1754	6.065121	6.511529	0	0.015399	0.044315	1.25E-59	-8.727629118	down
TraesCS5D03G0358700	0.758178	0.692958	0.997274	0	0.00608	0	7.63E-12	-8.716548755	down
TraesCS3D03G0081000	3.064417	2.311081	2.540056	0.020442	0	0	9.00E-12	-8.682051582	down
NewGene_55366	5.893056	6.297401	4.855037	0	0.025743	0.008455	2.23E-87	-8.668114604	down
TraesCS2B03G0553700	2.272183	1.824146	2.353248	0	0.010714	0.010603	7.55E-30	-8.662025171	down
NewGene_36063	0.736876	1.052365	0.885209	0	0.008112	0	2.18E-15	-8.647454629	down
TraesCS6B03G0214100	1.496193	2.303266	2.064161	0	0.016828	0	2.95E-22	-8.62864932	down
TraesCS1A03G0887200	55.33215	58.566792	61.545116	0.354122	0.097203	0.125035	2.33E-56	-8.62407449	down
NewGene_40788	31.721289	34.999225	33.746972	0.067579	0.13572	0.125449	0	-8.621358447	down
TraesCS7D03G0197700	1.25601	1.481713	1.385896	0	0	0.011585	1.63E-22	-8.619488218	down
TraesCS4D03G0699100	3.229868	4.471472	3.773657	0	0	0.035548	3.68E-29	-8.602706256	down
TraesCS3D03G0929000	9.508477	10.765362	9.433288	0.032651	0.055521	0.015541	2.01E-92	-8.594847253	down
NewGene_9446	6.639073	6.606499	6.315974	0	0.062322	0	2.41E-22	-8.580192373	down
TraesCS6D03G0772800	44.518623	44.348801	42.834461	0.226022	0.191968	0.036528	1.10E-62	-8.574399134	down
TraesCS1A03G0047100	45.181633	43.721962	46.438087	0.33612	0.036017	0.05443	1.46E-99	-8.573715446	down
NewGene_16788	1.263043	1.198691	1.135897	0.017073	0	0	2.33E-29	-8.566975563	down
TraesCS5D03G0028900	14.613199	12.859125	12.806507	0.05237	0.067492	0.020245	3.71E-278	-8.555506602	down
TraesCS5B03G0779200	3.03938	3.171741	3.121016	0.013838	0	0.011488	3.15E-36	-8.546721768	down
TraesCS3D03G0021200	2.40187	2.213457	2.374796	0.02564	0	0	3.66E-15	-8.532227674	down
NewGene_90702	1.689653	1.568156	1.076767	0	0	0.012519	6.26E-15	-8.532180359	down
TraesCS2D03G0910800	18.229555	15.841998	16.02823	0.033287	0.010772	0.134729	1.51E-21	-8.530888032	down
NewGene_15	1.175398	1.474094	0.982787	0	0	0.011438	1.31E-28	-8.523848647	down
TraesCS2A03G0119300	0.632664	0.877926	0.620503	0	0.007686	0	6.26E-15	-8.521735656	down
TraesCS7A03G0855100	0.676216	0.945795	0.721884	0	0	0.004648	3.26E-11	-8.511101376	down
TraesCS2D03G0959600	5.510627	4.67579	5.784698	0	0	0.055373	8.51E-22	-8.504730373	down
NewGene_96140	7.007355	8.257523	7.990705	0	0.012455	0.066231	1.33E-62	-8.504619683	down
TraesCS1D03G0911100	22.011091	21.05961	21.776461	0.046874	0.100841	0.089652	0	-8.501199954	down
TraesCS7D03G0060000	9.019897	12.346923	10.857738	0	0	0.108843	5.47E-08	-8.486503401	down
TraesCS3D03G1112900	4.475445	6.404411	4.222197	0	0	0.044816	6.94E-28	-8.480935251	down
TraesCS2B03G1370800	86.244308	83.285522	87.719666	0.411602	0.264055	0.298476	0	-8.465345952	down
TraesCS7A03G0176000	78.573097	77.046181	74.336006	0.414803	0.211243	0.233673	4.09E-174	-8.462796611	down
TraesCS2B03G0164200	3.399748	3.605295	3.033517	0.031972	0	0	7.37E-15	-8.460114924	down
TraesCS2A03G0971400	16.881052	16.091626	15.977735	0.050067	0.077194	0.061979	0	-8.42130246	down
NewGene_98486	1.124448	1.083735	1.796906	0	0	0.019092	2.02E-27	-8.415579877	down
TraesCS7D03G0875100	40.891258	37.542622	41.863106	0.151638	0.232458	0.084799	0	-8.399528496	down
NewGene_15840	0.348142	0.380208	0.628165	0	0.004766	0	1.67E-14	-8.399159938	down
TraesCS5D03G0850500	19.636244	19.240992	18.725296	0.062221	0.041498	0.125032	9.45E-252	-8.399049695	down
NewGene_20046	3.528476	2.71783	2.002311	0.025338	0	0	1.09E-08	-8.398805491	down
TraesCS6D03G0834300	63.788055	66.424667	64.338737	0.265511	0.309452	0.196245	0	-8.396697111	down
TraesCS6D03G0270000	1.156643	1.360741	0.866517	0	0.01355	0	2.09E-14	-8.395410867	down
TraesCS7B03G0341300	34.563297	39.039627	35.285015	0.173406	0	0.236735	7.60E-48	-8.390906373	down
TraesCS1D03G1040500	1.03953	1.484013	1.087255	0	0.013984	0	1.06E-20	-8.351823007	down
NewGene_32951	0.811758	0.525513	0.860251	0	0	0.006523	4.65E-14	-8.350229028	down
TraesCS7D03G0120600	10.37315	9.505797	9.190939	0.021716	0	0.097985	2.83E-12	-8.345081162	down
NewGene_25912	0.954657	1.060661	0.752988	0	0	0.007549	2.78E-27	-8.343512486	down
TraesCS1B03G1105500	25.012711	24.473736	25.381397	0	0.241518	0.075026	2.89E-08	-8.342845851	down
TraesCS3D03G0812700	3.837109	5.449188	5.530739	0.022965	0.036491	0	7.29E-64	-8.330600864	down
TraesCS4B03G0692200	0.992306	0.774973	0.829827	0	0.010868	0	2.93E-14	-8.329997204	down
NewGene_32848	0.607964	0.533297	0.286119	0	0	0.003502	3.67E-14	-8.32645616	down
TraesCS4D03G0641500	4.440779	6.402503	5.812197	0.055551	0	0	8.99E-27	-8.29159147	down
TraesCS6D03G0181300	40.615456	41.82436	42.304798	0.174456	0.157464	0.213098	0	-8.254503026	down
TraesCS4B03G0967700	2.276273	1.942179	1.849275	0	0	0.014273	5.75E-14	-8.253666766	down
NewGene_91784	0.915834	0.794504	0.969122	0	0	0.007469	7.14E-14	-8.23257934	down
TraesCS6A03G0741000	1.137084	1.358831	1.123398	0	0.013085	0	4.66E-20	-8.209808928	down
NewGene_4136	1.754485	1.382478	1.459618	0	0.016615	0	5.09E-26	-8.200281321	down
TraesCS3A03G1152000	5.496449	6.258188	5.874913	0.058636	0	0	3.86E-20	-8.198110674	down
TraesCS3D03G0164000	14.661918	17.753899	15.082304	0	0.216315	0	8.61E-05	-8.194523566	down
TraesCS5B03G1210400	2.585731	2.726905	2.569137	0.002668	0.021816	0.00921	2.16E-113	-8.186837275	down
NewGene_33745	2.642076	2.313225	2.514194	0	0	0.026945	6.17E-20	-8.180354846	down
TraesCS4D03G0486300	9.736795	9.621058	9.876875	0	0	0.139902	1.37E-05	-8.174914469	down
TraesCS5D03G1074300	32.263138	32.230167	31.892408	0.16635	0.178973	0.102895	0	-8.172855118	down
NewGene_64383	1.178182	0.996336	0.943509	0	0	0.012338	4.86E-26	-8.167202398	down
NewGene_69316	2.316635	1.330734	1.372954	0	0	0.018456	5.30E-25	-8.150951296	down
TraesCS7A03G0134700	38.928619	39.701256	38.466911	0.125594	0.238939	0.177633	0	-8.150813124	down
NewGene_508	1.354158	0.95295	1.29801	0	0.00972	0	1.63E-13	-8.146344954	down
TraesCS7A03G0134500	5.027285	8.552875	9.003322	0.015974	0.051304	0	3.36E-19	-8.137982679	down
TraesCS2A03G0952700	1.732508	1.946415	1.278653	0.011905	0.008667	0	1.97E-13	-8.124914967	down
TraesCS5D03G0855100	2.66786	2.575785	2.91259	0	0	0.027736	1.85E-13	-8.118173966	down
NewGene_64319	5.492078	4.471467	8.423723	0.071206	0	0	9.96E-10	-8.112278313	down
TraesCS1D03G1007800	1.971344	1.644804	2.040959	0.002149	0.002085	0.011222	1.57E-31	-8.093285871	down
TraesCS3D03G0862300	31.756842	29.991081	30.469767	0.186736	0.178366	0.052113	1.30E-170	-8.092871603	down
NewGene_56062	3.95137	3.325502	3.717429	0.014597	0	0.030965	2.82E-24	-8.079782614	down
TraesCS7B03G0444500	3.197558	4.309867	3.813318	0	0.040395	0	3.26E-13	-8.06876365	down
NewGene_81144	0.554064	0.463468	0.621985	0	0	0.006983	3.20E-13	-8.065590145	down
TraesCS7A03G0411200	63.756321	64.033859	62.488235	0.228168	0.313742	0.412095	0	-8.05330937	down
TraesCS3B03G1055200	236.83989	232.822189	244.771805	1.228039	1.153628	1.258294	0	-8.045073237	down
NewGene_89510	4.383957	5.40472	5.566909	0	0	0.080771	1.14E-06	-8.041741412	down
NewGene_43561	7.828982	7.645566	7.347083	0.037425	0.033284	0.036527	8.12E-79	-8.022190957	down
TraesCS6B03G0532400	23.472672	22.191805	22.857391	0.032271	0.168377	0.147759	5.21E-86	-8.016710074	down
TraesCS2B03G1075200	11.420743	11.706265	11.48057	0.021621	0.052269	0.105979	6.81E-58	-8.00405098	down
TraesCS7A03G0129700	5.515192	4.917056	4.724703	0	0.08127	0	3.22E-07	-8.003663611	down
TraesCS2A03G1201300	90.562073	70.441551	68.709831	0.492386	0.315539	0.394242	1.89E-237	-7.999135537	down
TraesCS7A03G0501400	6.392087	5.969346	6.230228	0.013435	0.026371	0.051068	1.77E-89	-7.989819272	down
TraesCS1A03G1003800	39.602348	38.778168	40.16618	0.063154	0.269559	0.255501	7.72E-165	-7.98980208	down
TraesCSU03G0459400	8.835615	7.913631	7.952974	0	0.018851	0.103944	4.47E-42	-7.978004198	down
TraesCS3D03G0021000	32.864601	27.399273	28.997107	0.179687	0.142959	0.143529	4.64E-172	-7.965605947	down
TraesCS2A03G1134900	7.067598	5.766856	6.042273	0.018379	0.020381	0.060325	7.00E-131	-7.952335461	down
NewGene_66530	0.561272	0.389754	0.396055	0.003491	0	0	1.34E-12	-7.944567874	down
NewGene_49768	2.312108	1.94656	1.948275	0	0.031379	0	7.47E-05	-7.94308644	down
TraesCS3B03G0870400	4.992167	5.495477	5.638902	0.019966	0.032283	0.022371	7.80E-42	-7.940834401	down
TraesCS7A03G1228900	2.115909	2.648248	2.84615	0.043223	0	0	8.98E-13	-7.933181383	down
TraesCS5A03G0739700	6.564738	7.59271	5.595608	0.068594	0.029405	0	1.05E-31	-7.920129431	down
TraesCS7B03G0785300	51.719879	49.442616	49.750912	0.209882	0.410882	0.200582	5.15E-305	-7.911792703	down
TraesCS6B03G1165200	23.849731	22.311171	21.592688	0.077486	0.129232	0.162108	5.24E-226	-7.901986071	down
NewGene_37893	2.435417	2.361563	1.937834	0	0.038639	0	5.47E-06	-7.900368005	down
NewGene_78531	1.557459	1.67909	1.603571	0.024378	0	0	9.29E-06	-7.890878088	down
TraesCS4A03G0044300	14.474165	23.677502	20.391119	0.050191	0	0.191772	5.47E-39	-7.865284929	down
TraesCS3A03G0183400	6.227437	7.582925	7.848488	0	0.105274	0.022943	2.86E-20	-7.844138516	down
TraesCS5D03G0459700	3.679449	3.688848	3.663371	0	0.066361	0	0.000142699	-7.842987612	down
TraesCS2D03G1031800	0.538939	0.863186	0.956302	0.014187	0	0	6.93E-23	-7.842506618	down
NewGene_64320	20.813379	19.542725	21.850758	0.196157	0.153835	0	1.11E-10	-7.829200803	down
TraesCS2B03G1485200	4.493459	4.280269	4.301707	0	0	0.077547	5.36E-06	-7.82813632	down
TraesCS1A03G0830800	24.025199	21.08753	24.395682	0.097078	0.133798	0.17783	2.16E-185	-7.816534846	down
TraesCS5B03G1222500	10.266552	11.213023	11.238445	0	0.007137	0.174379	5.06E-09	-7.81621114	down
NewGene_1622	2.24553	2.282005	2.452188	0	0.019927	0.012913	1.37E-56	-7.815371983	down
NewGene_31299	2.710747	2.925798	2.44427	0	0.038682	0	2.56E-10	-7.806451178	down
NewGene_102504	6.158159	7.584661	6.553769	0.077407	0.027195	0.00723	1.49E-27	-7.804867617	down
TraesCS3D03G0208300	41.228836	39.453552	39.404888	0.117238	0.242361	0.361619	2.36E-120	-7.804166876	down
TraesCS2A03G0234000	1.166251	1.053366	0.745644	0.01239	0	0	1.57E-17	-7.784160435	down
NewGene_91215	4.698305	4.695874	4.775157	0.022406	0.033651	0.0191	3.35E-218	-7.769524916	down
TraesCS5D03G1074400	45.916206	44.90493	46.734383	0.336777	0.247064	0.266071	0	-7.760409375	down
TraesCS7D03G1240300	6.20607	5.981514	6.961947	0	0.008326	0.109755	6.64E-08	-7.75789646	down
NewGene_82396	3.187219	2.543003	3.060326	0	0.049213	0	1.59E-05	-7.756709934	down
TraesCS6A03G0010200	4.702326	4.332827	5.230161	0	0	0.085264	6.80E-07	-7.731158355	down
TraesCS1D03G0364400	39.432781	38.653619	39.699844	0.281977	0.336544	0.135833	6.59E-131	-7.70110608	down
NewGene_61157	0.83393	1.218741	0.799577	0.018915	0	0	4.24E-22	-7.698421017	down
NewGene_100933	0.869524	1.443943	0.521252	0.007523	0.003666	0	1.29E-30	-7.692342523	down
TraesCS2D03G0039900	1.362911	1.691607	1.504876	0	0	0.024637	2.84E-22	-7.687578207	down
TraesCS6A03G0701300	0.854622	1.154353	1.37964	0.007787	0	0.01063	4.64E-22	-7.687438549	down
TraesCS7B03G1077500	154.828262	152.04863	155.589417	0.791589	0.967081	1.267383	0	-7.68650415	down
NewGene_8515	3.072493	2.563873	3.474288	0	0.013373	0.034224	1.74E-27	-7.684968247	down
TraesCS5B03G0484500	8.404968	8.120318	8.296069	0.059393	0.053293	0.045955	6.31E-113	-7.679418915	down
TraesCS3A03G0313600	3.062061	1.883278	2.722542	0	0.051353	0	5.99E-09	-7.672014996	down
TraesCS3B03G1104100	1.131347	1.204221	1.109106	0	0	0.016974	9.13E-12	-7.672005656	down
TraesCS3D03G0080400	2.462726	1.775662	2.323365	0.033286	0	0	5.39E-17	-7.665760436	down
TraesCS4A03G0045700	47.046329	50.916626	46.113083	0.218048	0.388859	0.248664	1.48E-105	-7.646561805	down
TraesCS1A03G0073500	1.981832	1.896959	2.017129	0.017462	0	0.011194	4.69E-38	-7.645458138	down
TraesCS4A03G1070400	63.198479	62.880341	65.197639	0.482194	0.356152	0.45768	0	-7.634717543	down
TraesCS2B03G0321000	6.443825	6.273984	5.991598	0.070212	0.049692	0	3.63E-15	-7.629833182	down
NewGene_92919	6.133287	6.039105	6.390251	0.047677	0.017261	0.031956	1.09E-227	-7.626294317	down
NewGene_77837	13.411005	11.222578	11.531632	0.034995	0.056557	0.071607	1.75E-223	-7.617391496	down
TraesCS6B03G0366600	17.739187	16.611277	16.292292	0.100549	0.114233	0.115431	1.81E-125	-7.615037441	down
TraesCS5B03G0811600	13.121844	13.194287	14.944156	0	0.114678	0.153338	5.85E-27	-7.601188973	down
TraesCS7A03G0133200	5.493558	6.577573	5.098447	0.017918	0.03984	0.048084	8.58E-91	-7.594074236	down
NewGene_91154	2.057183	1.756681	1.505545	0.013588	0	0.008103	3.75E-41	-7.586236384	down
TraesCS7B03G1188900	16.827473	15.521946	15.222075	0	0.009378	0.336827	4.04E-05	-7.569270402	down
NewGene_74831	50.792809	48.162174	49.595852	0.471776	0.329879	0.236789	0	-7.569052208	down
NewGene_107395	7.913923	7.193062	7.546689	0.092056	0	0.008864	9.96E-07	-7.56234181	down
TraesCS6D03G0545300	25.858864	24.023445	24.599325	0.165336	0.123848	0.229586	1.77E-270	-7.560088426	down
NewGene_56211	0.648322	0.780725	0.771244	0	0.012624	0	2.23E-16	-7.557876015	down
TraesCS3D03G0897300	15.341537	16.477579	18.230497	0.05275	0.153259	0.135771	4.93E-204	-7.55596846	down
TraesCS4D03G0182100	0.694852	0.709268	0.873864	0.01139	0	0	2.29E-16	-7.542729631	down
TraesCS5B03G1270700	1.93302	1.42473	2.588203	0	0	0.042741	1.46E-20	-7.541953777	down
NewGene_86541	0.610781	0.849154	0.652893	0	0.012287	0	8.77E-26	-7.537313866	down
NewGene_90701	6.896751	6.179855	7.024361	0.065975	0.049794	0.026718	3.61E-206	-7.532546046	down
NewGene_114344	2.708406	2.690562	2.758094	0.039701	0.017867	0	1.35E-46	-7.529649443	down
TraesCS6D03G0891000	15.00726	13.854102	13.941868	0.160432	0.106479	0.038441	1.67E-50	-7.523629302	down
TraesCS6B03G0538700	2.917725	2.925587	2.851816	0.043223	0.017058	0	6.74E-10	-7.520891724	down
NewGene_68952	0.579102	0.878603	0.427717	0	0.013727	0	4.58E-20	-7.51508011	down
TraesCS3B03G0680200	1.560907	1.485901	1.321722	0.028989	0	0	1.05E-05	-7.50845966	down
TraesCS3A03G0026000	23.310514	23.476971	24.139557	0.238941	0.155432	0.116944	5.54E-208	-7.503444348	down
TraesCS4A03G0658300	1.524227	2.027165	1.563592	0	0.038193	0	4.20E-09	-7.492370846	down
TraesCS6B03G0832900	2.091068	2.065173	2.244378	0	0	0.048499	1.56E-06	-7.468357617	down
NewGene_7498	1.102575	0.912918	0.965377	0	0	0.011281	7.52E-16	-7.463782099	down
TraesCS1A03G0953400	3.16385	2.318044	2.289511	0	0	0.061472	2.22E-06	-7.44675504	down
TraesCS7B03G0394000	72.662773	71.706955	71.142975	0.566154	0.551322	0.556981	0	-7.437706206	down
TraesCS3D03G0288400	4.231006	3.39616	4.462291	0.057658	0.018613	0.017059	4.51E-49	-7.436786801	down
NewGene_875	1.846591	1.506264	1.691264	0	0.023324	0	3.95E-25	-7.428403205	down
TraesCS3A03G0026100	45.208569	45.254246	46.946842	0.322745	0.423591	0.326662	0	-7.407967716	down
TraesCS5D03G0738500	23.962847	27.073971	26.514553	0.572742	0	0	3.34E-05	-7.406280113	down
TraesCS1B03G0719900	2.168718	2.19758	2.493634	0	0.029135	0.022195	4.46E-81	-7.404644535	down
TraesCS2A03G0155000	3.218439	2.957299	2.306875	0	0.023464	0.034226	3.02E-43	-7.403500195	down
TraesCS2B03G1525800	8.041379	7.172058	8.061023	0.07859	0.097691	0	4.08E-12	-7.401453522	down
NewGene_6123	12.731377	11.567219	12.699457	0.049072	0.073263	0.157356	2.21E-107	-7.39012964	down
NewGene_89302	4.763166	4.272892	4.951374	0.057893	0.043933	0.004969	1.23E-30	-7.387646865	down
NewGene_3681	0.963587	0.710803	1.293989	0.021277	0	0	1.47E-19	-7.373349354	down
TraesCSU03G0305100	36.280834	36.457859	33.670151	0.284797	0.242537	0.338899	0	-7.356114773	down
TraesCS4A03G0971100	24.552874	23.461609	25.582514	0.101533	0.280658	0.210133	3.57E-286	-7.347510984	down
TraesCS3A03G1048200	31.08873	32.252731	30.689604	0.18058	0.300578	0.292437	0	-7.342845574	down
NewGene_81542	4.375714	3.914806	3.906199	0	0.065069	0.032974	1.92E-70	-7.340422037	down
NewGene_68035	0.652914	0.931161	0.798222	0	0.015766	0	4.25E-15	-7.338528399	down
TraesCS3D03G0559800	14.09688	16.13623	16.096556	0.20522	0.127765	0.026781	3.01E-84	-7.338246172	down
NewGene_59209	11.680149	11.814736	11.739723	0.038253	0.033475	0.267887	5.95E-31	-7.333154689	down
NewGene_64927	0.63742	0.683777	1.340469	0	0.02171	0	2.11E-14	-7.32774217	down
NewGene_64222	38.463799	42.388134	45.805908	0.289366	0.376765	0.388893	0	-7.324844446	down
NewGene_56235	398.558966	424.071899	402.760668	3.192945	3.5291	3.700987	0	-7.322324295	down
TraesCS5A03G0017800	9.592654	10.956892	10.017047	0.12424	0.096432	0.033592	1.52E-55	-7.320102855	down
NewGene_84693	2.480967	2.79017	2.911609	0	0.070349	0	1.14E-05	-7.31932287	down
TraesCS1B03G0918600	0.775001	0.958741	0.714431	0	0.013839	0	5.35E-15	-7.317775166	down
TraesCS1D03G0185300	9.75111	9.839047	9.60973	0.045539	0.072955	0.11492	1.22E-139	-7.312317682	down
NewGene_3604	1.423593	1.073893	1.635059	0.008913	0.011818	0	6.44E-29	-7.307526625	down
NewGene_5998	0.567776	0.832342	0.374646	0	0	0.013965	1.19E-18	-7.305647573	down
TraesCS4A03G0142900	1.969899	1.857595	1.499272	0.034698	0	0.00732	7.73E-42	-7.305638061	down
TraesCS5A03G1203000	1.457932	1.265743	1.653046	0	0	0.037826	3.11E-06	-7.303736468	down
TraesCS4B03G0740400	9.636077	7.934241	11.3164	0	0	0.215337	1.24E-23	-7.297197214	down
TraesCS3A03G0598300	1.026112	1.106219	1.218863	0.023707	0	0	5.45E-06	-7.29543601	down
NewGene_6794	1.074798	0.97014	0.912033	0.013029	0.003757	0.004176	2.68E-56	-7.293421873	down
TraesCS5A03G0814700	25.823116	26.378132	23.914846	0.238277	0.323543	0.090467	6.35E-66	-7.277993996	down
TraesCSU03G0016300	4.836555	3.535306	4.064262	0	0.11057	0	6.92E-07	-7.260228932	down
TraesCS6A03G1013200	24.647488	24.026331	24.047884	0.249429	0.228589	0.156569	0	-7.259016854	down
TraesCS7B03G0756300	36.070221	35.126022	36.269733	0.27266	0.205423	0.463822	8.57E-177	-7.258613059	down
TraesCS7B03G1279500	366.178619	371.898956	378.144012	2.686037	3.790547	3.374307	0	-7.258396991	down
TraesCS5B03G1264500	39.051384	36.914791	41.010174	0.215554	0.411479	0.397739	0	-7.257865606	down
TraesCSU03G0140200	14.041131	14.247816	11.936371	0	0.151452	0.211149	5.99E-08	-7.248043757	down
TraesCS6A03G0901400	4.640978	3.145106	4.103768	0	0.048253	0.045546	2.94E-36	-7.242499366	down
NewGene_37511	0.484424	0.369065	0.325156	0.009963	0	0	6.02E-19	-7.232747813	down
NewGene_85672	1.208902	0.955876	1.099182	0	0.019838	0	2.81E-23	-7.226227559	down
NewGene_33577	1.942546	2.018634	1.844538	0	0.014125	0.031057	1.09E-10	-7.215667757	down
TraesCS6A03G0151100	1.85669	1.711458	1.755528	0	0.026891	0.013421	3.65E-41	-7.210678829	down
TraesCS5A03G0496000	23.75559	25.572363	22.881218	0.308327	0.256169	0.073741	6.64E-173	-7.204394756	down
TraesCS6A03G0150800	1.095291	1.074441	1.046133	0	0.027185	0	4.09E-09	-7.201309777	down
TraesCS3D03G0897100	75.465096	75.723892	77.703682	0.896888	0.561647	0.614861	4.98E-257	-7.200010485	down
TraesCS5D03G1162300	1.508047	1.448288	1.670993	0	0	0.043426	3.95E-06	-7.197154217	down
TraesCS6B03G0780000	3.803817	4.926506	5.154767	0	0	0.109736	1.59E-18	-7.189554961	down
TraesCS2B03G1184000	1.293146	1.017986	1.3622	0	0.028473	0	1.35E-18	-7.189344737	down
TraesCS2A03G1201200	52.949226	57.909515	55.873657	0.746006	0.283954	0.492353	2.01E-65	-7.181535364	down
TraesCS1A03G0731500	1.328256	1.203014	1.607109	0.034829	0	0	1.15E-06	-7.157678536	down
TraesCS3A03G1066700	4.541593	4.596484	5.094492	0.119769	0	0	0.00011691	-7.139937454	down
TraesCS4D03G0659900	7.354819	6.475074	6.849333	0.0099	0.061162	0.01592	1.30E-18	-7.133061618	down
TraesCS2D03G0987900	3.597377	3.110962	3.867045	0	0.021673	0.077723	7.98E-13	-7.132042455	down
TraesCS5A03G0162900	22.357388	24.43413	22.3981	0.252918	0.040296	0.341005	1.25E-29	-7.13182617	down
TraesCS2D03G0444800	4.395262	4.226447	4.985788	0	0.062107	0.069729	1.94E-11	-7.116819466	down
TraesCS3B03G0668700	36.564816	33.847046	33.647312	0.263757	0.417626	0.32446	0	-7.116595457	down
TraesCS2A03G0042300	80.566168	83.533655	84.720274	0.859321	0.97083	0.57549	5.39E-241	-7.111386106	down
TraesCS4A03G1109600	21.067965	22.6919	22.855814	0.055381	0.295276	0.301175	2.26E-32	-7.111184131	down
TraesCS5A03G0993900	1.87531	1.704424	1.928705	0	0	0.044633	6.12E-14	-7.104420194	down
TraesCS3A03G0168600	4.004505	4.339341	4.011658	0	0.075486	0.043975	1.42E-13	-7.103019215	down
NewGene_103023	55.933712	57.019875	54.346516	0.804434	0.38176	0.404004	4.85E-79	-7.100663939	down
TraesCS1D03G0929300	1.213384	1.093246	0.873564	0.030655	0	0	4.29E-18	-7.098016393	down
NewGene_54884	0.943215	1.496509	0.605457	0	0	0.019673	3.71E-21	-7.097655458	down
TraesCS5D03G1093300	10.871343	9.61775	10.881832	0.072472	0.139592	0.094507	0	-7.097288113	down
NewGene_113913	6.144437	6.859155	6.018506	0.078169	0.021387	0.081219	2.14E-109	-7.094363221	down
TraesCS1A03G0928500	33.99004	31.992025	33.621975	0.344294	0.30762	0.326934	0	-7.091064266	down
NewGene_1825	0.645372	0.471906	0.474321	0	0	0.013001	9.35E-18	-7.081233621	down
TraesCS6B03G0218600	0.64996	0.520931	0.462662	0	0	0.010871	1.08E-13	-7.075928594	down
TraesCS3B03G0368200	1.027418	1.416857	1.33361	0	0.022247	0.012759	6.32E-22	-7.065274544	down
TraesCS3D03G0278100	2.163162	2.410697	2.681257	0	0	0.07436	7.72E-09	-7.064575084	down
NewGene_8760	5.935941	8.466474	7.816087	0.058209	0.07255	0.07785	7.66E-115	-7.062641511	down
TraesCS3D03G0552500	0.942135	1.277719	1.13158	0.031074	0	0	0.000229806	-7.062529024	down
NewGene_14752	5.864488	5.507615	6.003687	0.006038	0.053586	0.091787	2.17E-18	-7.059056248	down
NewGene_37238	1.117798	0.978785	1.085003	0	0.031687	0	1.24E-06	-7.057634155	down
TraesCS2B03G1436800	2.354237	2.380971	2.750311	0	0	0.068129	8.94E-07	-7.051181541	down
NewGene_63985	129.339874	133.466138	135.068463	0.981155	1.537607	1.346818	0	-7.041683905	down
NewGene_57986	4.755025	6.310986	5.268672	0.079336	0.052016	0.031419	1.10E-84	-7.037048964	down
TraesCS5D03G0981000	6.601119	6.522842	5.82589	0	0.111861	0.069476	2.13E-46	-7.036106316	down
TraesCS7B03G0282100	9.285044	9.298372	8.621776	0.088294	0.069455	0.111468	2.44E-205	-7.033020089	down
TraesCS2B03G0387700	8.364197	8.196039	6.41873	0.139809	0	0.074148	8.75E-12	-7.028887475	down
TraesCS3B03G0691500	4.969242	4.278049	4.618379	0	0.104804	0.03101	3.70E-12	-7.026075294	down
NewGene_64042	357.373947	327.413102	355.799736	3.094222	3.926641	3.766683	0	-7.014779898	down
TraesCS3A03G0717200	3.745914	4.334765	3.784364	0.075503	0.021404	0.019083	1.70E-96	-7.010934641	down
NewGene_81295	0.545461	0.414142	0.461257	0.01175	0	0	2.18E-09	-7.006556328	down
NewGene_66468	1.200898	1.174553	1.223462	0.008867	0.018152	0	7.76E-38	-7.002049382	down
TraesCS6D03G0522100	3.959118	3.788258	3.31706	0.030429	0.057826	0.016452	8.11E-30	-6.993871782	down
TraesCS3B03G0357100	2.130895	3.013586	2.153738	0.065886	0	0.009271	2.45E-11	-6.976062685	down
TraesCS5B03G0884800	4.389925	4.307556	4.789794	0.070875	0.036424	0.036572	2.84E-140	-6.975411838	down
TraesCS1B03G0690500	1.33001	1.445536	1.307247	0	0.041067	0	1.63E-08	-6.972600866	down
TraesCS4A03G0122800	1.217342	1.554211	1.688497	0	0.02866	0.01194	1.15E-32	-6.970766767	down
TraesCS5D03G0738900	9.832703	8.058348	7.918545	0	0.220182	0.028708	3.21E-21	-6.969989099	down
NewGene_3258	3.118824	2.363736	2.866827	0	0.016501	0.074087	8.98E-17	-6.969482902	down
NewGene_68862	3.914035	4.422124	4.784858	0	0	0.134191	4.27E-17	-6.966072017	down
NewGene_64622	2.202307	1.828317	1.90621	0	0	0.061862	9.44E-09	-6.962613771	down
TraesCS3A03G0221100	27.553318	27.106709	25.666889	0.392834	0.090903	0.36393	1.47E-33	-6.961072409	down
TraesCS7A03G0935400	85.380974	87.235291	90.647408	1.097354	0.735947	1.008738	3.37E-285	-6.955779736	down
TraesCS3A03G0588000	1.828303	2.197094	1.806792	0	0.031322	0.025216	1.11E-40	-6.95517696	down
NewGene_83560	2.722924	2.197634	2.4884	0	0.025325	0.040749	9.52E-41	-6.951717921	down
NewGene_112284	1.957636	2.252174	1.981099	0	0.022048	0.044834	9.98E-37	-6.942715799	down
NewGene_110249	0.964827	0.79178	1.076254	0	0.025315	0	7.08E-17	-6.94230875	down
TraesCS2A03G1338900	5.856777	5.297914	5.993342	0.123298	0.045666	0	9.69E-09	-6.938573808	down
TraesCS6A03G0981400	0.571231	0.591794	0.59622	0	0.007604	0.011338	4.06E-21	-6.932383238	down
TraesCS4D03G0629900	0.743898	1.077792	1.063602	0	0.028922	0	1.21E-16	-6.927685339	down
TraesCS3D03G0897200	10.282343	9.739611	10.151999	0.211068	0.025493	0.083218	1.03E-19	-6.918227256	down
TraesCS6D03G0772300	4.303973	4.489323	4.626758	0.07786	0.028511	0.037514	2.03E-144	-6.916110519	down
TraesCS2B03G0322900	1.485519	1.356926	1.604151	0	0.050788	0	1.21E-05	-6.909847577	down
TraesCS4D03G0436500	28.76688	27.646181	27.879606	0.426586	0.2868	0.194851	9.77E-84	-6.907901297	down
TraesCS7A03G0066700	68.154427	68.15361	64.97451	0.797095	0.892078	0.573516	0	-6.907566745	down
TraesCS7A03G0134200	4.216269	4.626525	3.916183	0.011591	0.085482	0	6.32E-17	-6.903367409	down
TraesCS4D03G0103900	3.16806	4.071665	3.077118	0	0	0.096802	1.19E-05	-6.901952289	down
TraesCS7D03G0021600	0.487493	0.664568	0.529707	0.017896	0	0	9.93E-17	-6.900773127	down
TraesCS1B03G0165700	121.645653	115.966087	123.587624	1.683431	1.196133	1.159987	2.78E-202	-6.900561551	down
NewGene_15235	1.711869	2.650238	1.571989	0	0	0.063395	1.35E-19	-6.893167796	down
TraesCS4B03G0779400	1.625163	2.259593	2.247197	0.023983	0	0.023061	2.96E-24	-6.888184614	down
TraesCS2A03G1323500	41.703636	40.697685	37.736412	0.504594	0.441689	0.420753	0	-6.882400536	down
TraesCS3B03G1213000	158.878067	162.859253	162.005661	1.658339	1.865239	2.016467	0	-6.880618221	down
TraesCS7B03G0010500	5.836579	5.146878	4.601946	0.028615	0.030418	0.111191	2.70E-43	-6.875847483	down
TraesCS2B03G1213800	6.479012	9.675623	7.280997	0	0.249651	0.026407	7.65E-07	-6.869848393	down
TraesCS2B03G1370600	86.579247	84.499252	85.192574	0.897876	1.018278	1.054639	0	-6.861135163	down
TraesCS7A03G0214300	54.345982	54.759884	51.047432	0.942038	0.466576	0.411957	8.12E-66	-6.859879369	down
TraesCS3B03G1103400	10.357607	9.194706	8.138941	0.067855	0.122104	0.130224	7.60E-144	-6.857202706	down
TraesCS3D03G0291600	3.311213	3.11221	3.386223	0	0.01912	0.095205	1.39E-08	-6.852921639	down
TraesCS7A03G0349500	32.773434	33.417473	32.326134	0.395455	0.317319	0.426714	0	-6.8513903	down
TraesCS1B03G1222100	5.496846	5.833435	4.768063	0.046956	0.098347	0.041513	2.99E-132	-6.8414116	down
TraesCS7B03G1286300	1.092089	1.058469	0.856866	0	0.008324	0.019148	2.65E-31	-6.840552882	down
TraesCS6A03G0290700	2.080045	1.410822	1.875858	0	0.022637	0.029875	1.17E-23	-6.838590734	down
TraesCS2A03G0647800	8.986129	7.885605	7.772814	0.104008	0.140545	0.033505	4.22E-87	-6.826594699	down
NewGene_63805	35.67071	28.535134	36.366508	0.357362	0.420494	0.379088	0	-6.816402096	down
TraesCS2D03G1290000	31.748291	30.277775	31.629845	0.212753	0.639276	0.27809	1.75E-59	-6.812171059	down
NewGene_31420	2.094535	2.141142	2.005056	0	0.071631	0	0.000471687	-6.809482739	down
NewGene_5999	3.897043	3.970524	3.08489	0.07459	0.008077	0	6.68E-08	-6.800052682	down
TraesCS2B03G0156400	0.948138	0.741838	0.80667	0	0.030953	0	0.000102051	-6.799845382	down
TraesCS2A03G0890600	1.417609	1.724264	1.120256	0	0.048746	0	3.34E-19	-6.798908125	down
TraesCS2A03G1113900	15.366068	16.332373	16.467485	0.124504	0.313362	0.129319	1.06E-167	-6.794091571	down
TraesCS1D03G0421900	7.763032	7.277394	7.853249	0.130024	0.04713	0.093886	4.11E-203	-6.791597117	down
TraesCS5B03G0609200	34.068504	33.776402	33.021317	0.531286	0.278437	0.39834	7.55E-177	-6.788546675	down
TraesCS3A03G1151400	5.127794	7.306813	5.928734	0.057876	0.05203	0.077093	2.96E-48	-6.784428891	down
TraesCS3B03G0891300	0.905563	0.578207	0.614326	0	0	0.025332	6.83E-19	-6.774540035	down
TraesCS6D03G0051900	12.092214	11.966503	12.029415	0.118825	0.148904	0.16857	0	-6.771526338	down
TraesCS1D03G0578800	27.216509	27.36484	24.782236	0.183768	0.340279	0.457562	1.69E-131	-6.770711447	down
TraesCS3D03G1042700	11.998291	12.082216	12.146345	0.066106	0.138092	0.246819	2.00E-64	-6.744026007	down
TraesCS6A03G0051000	10.152973	8.626575	8.812963	0.128355	0.159081	0.053549	1.02E-71	-6.742321813	down
NewGene_85557	1.415229	0.773733	1.173024	0	0.027708	0.006838	6.50E-36	-6.739201235	down
NewGene_357	0.748483	0.879349	1.024872	0.013614	0	0.015448	7.61E-33	-6.738589043	down
NewGene_57450	2.753838	2.669182	3.255312	0.030415	0.062409	0	1.62E-33	-6.731255585	down
TraesCS5A03G0782600	0.957103	1.19248	1.368597	0.045547	0	0	1.56E-15	-6.726462914	down
NewGene_113915	5.345465	5.135087	5.69396	0.096393	0.014984	0.082784	7.43E-101	-6.725373307	down
TraesCS1A03G0672100	15.0729	12.720677	15.691179	0.161333	0.147452	0.23359	3.27E-240	-6.724072922	down
TraesCS5B03G0183700	2.049729	2.104911	2.276628	0.059667	0	0.013888	3.97E-09	-6.723179507	down
TraesCS4B03G0221800	22.87105	26.523449	30.853876	0.314331	0.37626	0.233686	7.87E-78	-6.721975542	down
TraesCS3B03G1402800	3.098159	3.597704	2.955091	0.023127	0.099963	0	7.76E-08	-6.721415491	down
TraesCS4A03G0562500	9.312865	9.939982	8.141189	0.187762	0.02517	0.11293	5.33E-71	-6.698347079	down
TraesCS5B03G0117900	0.952484	0.910778	0.68026	0	0.031445	0	7.16E-05	-6.696517565	down
TraesCS7A03G0820800	0.782171	0.674886	0.420733	0	0.004226	0.018203	1.45E-27	-6.693971497	down
TraesCS2D03G0842700	8.612752	9.450209	7.426349	0.108766	0.029288	0.174933	1.13E-39	-6.692848324	down
NewGene_59393	8.272088	9.8052	7.436831	0.053388	0.066803	0.132501	0	-6.691714198	down
TraesCS2D03G0725500	2.113938	2.194691	2.756033	0.039842	0	0.045609	9.10E-43	-6.688913422	down
NewGene_86815	1.422192	0.757424	0.919355	0	0.021791	0.013828	1.34E-28	-6.676991611	down
TraesCS6D03G0153800	10.881558	11.559543	11.288636	0.126466	0.255146	0.047165	1.29E-34	-6.672049399	down
TraesCS5D03G0704000	13.042356	13.7193	12.379914	0.1075	0.152681	0.240488	5.33E-199	-6.667168986	down
TraesCS4D03G0486800	6.347736	6.132018	3.711474	0	0.144328	0.0458	1.66E-24	-6.666519401	down
TraesCS6B03G1295100	3.52389	1.762917	2.570552	0	0	0.101556	4.38E-05	-6.660586045	down
TraesCS4B03G0788800	4.15833	4.807075	4.59819	0.110439	0	0.063517	3.92E-07	-6.658939396	down
TraesCS6D03G0307200	19.708334	20.244705	22.641983	0.195034	0.298793	0.309533	1.47E-108	-6.652131851	down
NewGene_54382	15.726204	14.326966	14.03196	0.210995	0.112867	0.224267	2.20E-102	-6.649278448	down
TraesCS6B03G0023500	7.932321	7.571177	8.981019	0.044533	0.069913	0.191799	8.24E-98	-6.647443101	down
NewGene_43411	1.315313	1.603442	1.344605	0	0.037316	0.019465	2.94E-18	-6.645734815	down
NewGene_89803	0.599943	0.567005	0.574616	0.022344	0	0	3.49E-15	-6.645539532	down
TraesCS2A03G1018500	1.139089	2.133076	1.586881	0	0.057585	0	1.74E-17	-6.640049828	down
NewGene_57945	1.65579	1.519805	1.606721	0	0.065855	0	0.000145702	-6.63441341	down
NewGene_99002	1.554042	1.351416	1.493945	0.011756	0.044249	0	7.81E-09	-6.63135148	down
TraesCS3D03G0560900	5.331021	5.961397	5.818108	0.103692	0.099376	0.020738	4.45E-124	-6.626013996	down
TraesCS1D03G0843500	0.879784	1.328326	1.317534	0	0.017921	0.022839	1.41E-24	-6.623600309	down
TraesCS1A03G0039400	3.34513	3.092822	2.354978	0.112874	0	0	0.000400163	-6.620744622	down
TraesCS7A03G0436600	3.657369	4.512871	3.039204	0	0.037293	0.114008	9.97E-14	-6.620324218	down
NewGene_105491	0.97989	1.543279	2.307362	0.012016	0.023511	0.029536	2.53E-34	-6.616903925	down
TraesCS5B03G1261500	6.425747	6.517629	5.95229	0.083957	0.069816	0.089342	2.70E-111	-6.605804277	down
TraesCS4D03G0788100	6.518439	6.633458	7.176381	0.147746	0.05896	0.07468	1.05E-192	-6.588093027	down
TraesCS2D03G0736700	1.038205	1.263317	1.166028	0	0.037023	0	1.44E-14	-6.583604769	down
TraesCS5B03G1052800	61.428562	64.245094	58.562	0.873129	0.768695	0.937809	0	-6.582605069	down
TraesCS2B03G1071400	0.533711	0.827286	0.806585	0	0.025024	0	2.65E-17	-6.579531132	down
TraesCS6B03G1084600	12.892873	12.121983	12.554334	0.22471	0.055288	0.228704	9.44E-133	-6.568949291	down
TraesCS1A03G0629700	3.456057	3.563526	3.660426	0.019657	0.057724	0.070413	3.58E-157	-6.560213432	down
NewGene_64349	1.851283	1.428431	1.600383	0.017155	0.00772	0.029613	3.41E-63	-6.556974956	down
NewGene_37576	0.659153	1.438665	0.529158	0	0	0.024374	0.000230827	-6.55534952	down
NewGene_69823	1.507433	1.401016	1.299413	0.007566	0.017221	0.027173	1.72E-103	-6.548625818	down
TraesCS1D03G0116200	249.576981	254.713242	264.144989	2.736639	3.820702	4.596928	0	-6.548505345	down
TraesCS1B03G0165900	213.793747	203.179062	214.957718	2.423259	3.203983	3.52564	0	-6.544066496	down
TraesCS2D03G0580600	16.977436	17.109936	17.252188	0.250248	0.22358	0.25143	2.62E-194	-6.541785715	down
NewGene_38284	6.134736	5.926297	6.390436	0.059371	0.09846	0.090939	4.01E-276	-6.535381295	down
TraesCS7A03G0514400	1.030923	1.250669	0.734007	0	0	0.036462	6.23E-17	-6.530777712	down
TraesCS4D03G0101000	25.78274	23.613346	24.173355	0.302101	0.335661	0.431109	0	-6.529870641	down
TraesCS3A03G0615700	1.364828	1.717461	2.054727	0	0.035473	0.034785	8.08E-27	-6.529607598	down
TraesCS1A03G0982600	11.493709	9.729276	11.345393	0.225725	0.175199	0.055243	7.27E-28	-6.525827869	down
TraesCS2D03G1290500	20.756042	20.315319	19.409264	0.186457	0.387364	0.305801	0	-6.520687301	down
TraesCS1B03G0575800	6.654357	6.365291	5.446636	0.161731	0	0.082553	2.00E-10	-6.51732093	down
TraesCS4D03G0668900	5.905861	6.605707	5.105206	0.077201	0.102592	0.071951	9.09E-123	-6.513033308	down
TraesCS4B03G0313300	13.569947	12.593263	16.877525	0.160375	0.358078	0.09831	2.25E-48	-6.512780635	down
TraesCS5A03G0891800	4.948799	4.24321	4.668722	0	0.199078	0	0.000484451	-6.508732512	down
TraesCS5D03G0179900	31.392248	34.77047	32.996441	0.665608	0.453113	0.336568	0	-6.505136359	down
TraesCS7B03G0993300	45.299046	47.667896	44.720005	0.51101	0.849368	0.692626	0	-6.498520408	down
TraesCS3D03G0543200	1.432729	1.82361	1.323595	0.028994	0.03179	0	7.15E-36	-6.497533447	down
TraesCS5D03G1074800	125.9394	121.208763	127.17831	2.194163	1.816476	1.585937	6.56E-300	-6.493813713	down
TraesCS4B03G0552300	14.954641	14.695835	14.791945	0.27126	0.100133	0.277261	1.65E-200	-6.491518608	down
NewGene_55196	10.357581	11.397148	9.555005	0.152192	0.153886	0.141225	3.65E-146	-6.47968935	down
TraesCS3D03G0021100	19.778059	19.797382	20.725328	0.383077	0.259979	0.25697	9.33E-229	-6.479545019	down
TraesCS5A03G0058200	2.004958	2.399306	1.961134	0.079961	0	0	6.34E-05	-6.470139641	down
TraesCS2A03G1188200	9.071416	9.105707	9.721854	0.213438	0.11388	0.086685	1.20E-161	-6.464828468	down
TraesCS2A03G0053500	23.883158	23.460676	24.084789	0.218096	0.548905	0.315235	9.74E-106	-6.462810345	down
TraesCSU03G0144800	5.333884	4.446123	6.489232	0	0.193348	0.041823	4.28E-09	-6.461579651	down
TraesCS7A03G0367400	1.488697	1.389971	1.296699	0	0.063657	0	2.21E-07	-6.458880185	down
TraesCS3A03G1048000	117.031403	112.544937	114.22673	1.711032	1.562934	2.039347	0	-6.447833982	down
TraesCS5A03G0975000	13.553636	11.427249	12.631295	0.136623	0.15676	0.276216	4.67E-215	-6.447453476	down
TraesCS2D03G0056100	38.461506	37.711807	36.145893	0.617666	0.571071	0.546951	0	-6.447158706	down
TraesCS4A03G0602100	2.816372	2.285443	2.906342	0.094832	0	0.017841	6.71E-07	-6.436506324	down
TraesCS7D03G0387100	11.492658	12.372046	12.883835	0.158349	0.271975	0.135647	9.07E-274	-6.432098947	down
TraesCS7B03G0960100	7.546636	7.357258	7.740764	0.217517	0.047635	0.077691	1.10E-23	-6.431786174	down
TraesCS3B03G0535200	36.435747	39.359121	35.001085	0.745174	0.550936	0.415349	0	-6.427742902	down
TraesCS5D03G0822600	88.041565	85.277222	89.251747	1.325927	1.424522	1.367268	0	-6.427252265	down
TraesCS5B03G1110100	0.508554	0.50205	0.506789	0.019952	0	0	9.51E-14	-6.419575094	down
TraesCS3A03G1031000	1.032619	1.025434	1.105118	0	0	0.047739	8.03E-06	-6.418520161	down
TraesCS2D03G0965100	0.475652	0.485011	0.82221	0	0	0.027668	2.81E-06	-6.41769952	down
TraesCS1B03G0740400	3.112411	3.087407	3.353159	0.032583	0	0.115902	2.01E-06	-6.414481003	down
NewGene_88962	2.433129	2.453093	2.267457	0.052843	0.049096	0	2.28E-29	-6.410001198	down
TraesCS2A03G0426000	10.940197	9.793796	10.435625	0.13587	0.187182	0.16146	3.61E-288	-6.408462163	down
TraesCS5A03G1037300	7.54407	7.639617	6.16109	0.246615	0.027933	0.04579	1.25E-14	-6.408365631	down
TraesCS1B03G0702800	10.494962	15.739418	14.037025	0	0.209479	0.392605	1.61E-41	-6.407782926	down
TraesCS3A03G0929100	86.628944	90.943817	98.246223	1.885834	1.107292	1.381688	0	-6.407483433	down
TraesCS3D03G0929500	25.540425	26.576148	25.219548	0.519141	0.420259	0.27226	0	-6.400490419	down
TraesCS6A03G0656800	5.831078	6.09103	6.451482	0.090996	0.127587	0.069027	2.39E-179	-6.394910637	down
TraesCS7A03G1147500	6.423108	7.322778	6.856882	0.097558	0.060072	0.168306	2.77E-83	-6.387021339	down
NewGene_19904	37.51275	37.332116	37.421591	0.410465	0.623566	0.595388	0	-6.385167985	down
TraesCS5D03G0769400	34.233849	35.020088	34.792992	0.605702	0.415307	0.649967	0	-6.380281248	down
NewGene_59870	2.508178	2.89294	2.683204	0.019331	0.027653	0.073789	1.40E-80	-6.378154009	down
NewGene_13412	4.913926	4.344433	5.119242	0.090463	0.068787	0.026677	5.10E-52	-6.378022526	down
TraesCS7A03G0354700	12.99385	11.78048	10.357475	0.293639	0.050602	0.156543	2.99E-55	-6.376843168	down
NewGene_103234	2.042425	1.971071	1.98174	0.055102	0.037979	0	1.83E-12	-6.373965047	down
NewGene_32947	1.659037	1.67512	2.006855	0	0.046372	0.038093	1.53E-48	-6.372676341	down
NewGene_95712	3.83762	4.502905	4.082947	0	0.094492	0.10743	5.89E-46	-6.372258454	down
TraesCS3B03G0747400	15.489268	16.118525	16.344963	0.293803	0.181351	0.308232	0	-6.365193091	down
TraesCS5A03G0444500	79.12188	80.924271	78.472626	1.080792	1.454465	1.375609	0	-6.360667309	down
TraesCS2D03G1025000	70.237625	72.944962	77.677193	1.448624	0.890182	1.259133	0	-6.359808215	down
TraesCS6D03G0102300	1.725297	1.630335	2.304219	0	0.091855	0	0.002077315	-6.358965018	down
TraesCS7B03G0037800	45.551041	45.903828	43.330055	0.738026	0.563569	0.921848	5.51E-247	-6.348005805	down
TraesCS6D03G0490900	18.003109	18.792461	18.000584	0.221359	0.559513	0.093167	6.50E-26	-6.347410854	down
TraesCS2D03G0594100	3.993455	4.169776	4.702839	0.017277	0.05419	0.121109	6.16E-46	-6.343894585	down
TraesCS7D03G1084400	6.969221	6.210457	9.764558	0.051049	0.100917	0.165989	2.91E-30	-6.33965162	down
NewGene_63867	24.77678	24.518599	26.159492	0.155729	0.514168	0.576763	4.21E-162	-6.338079479	down
TraesCS3A03G0962000	92.529823	91.2034	90.745377	1.045881	1.559364	1.994943	1.24E-192	-6.336904944	down
NewGene_103024	4.527066	3.883286	5.468301	0	0.158627	0.022911	1.23E-32	-6.336886361	down
NewGene_2946	0.4749	0.288195	0.307692	0.008353	0.010804	0	1.02E-26	-6.334494049	down
TraesCS3D03G0187000	153.262711	152.185242	154.652176	3.119036	2.558508	1.962148	4.83E-174	-6.331821836	down
TraesCS2D03G0965400	3.569117	3.85091	3.273992	0.050209	0.053012	0.06525	2.62E-79	-6.331686741	down
TraesCS7B03G0142500	10.89689	9.931045	9.999297	0.205255	0.239757	0.058516	5.21E-39	-6.328474498	down
TraesCS4A03G0971700	22.393341	23.420103	23.944695	0.175205	0.29297	0.705885	3.33E-34	-6.327434264	down
TraesCS4D03G0183200	18.143724	16.520687	18.503794	0.473643	0.138095	0.256495	7.65E-37	-6.322261272	down
TraesCS2B03G0767900	68.736565	74.355072	81.703651	1.067303	1.238141	1.417613	5.28E-189	-6.318245778	down
TraesCS2A03G0686000	40.651386	43.559593	41.732338	1.174665	0.30136	0.570104	1.47E-109	-6.313950755	down
TraesCS1D03G0591100	1.305414	1.410828	1.680832	0	0.051107	0.025436	2.33E-09	-6.312031681	down
NewGene_80265	2.827898	2.380991	2.709139	0.054011	0.042891	0.036543	3.39E-75	-6.303315012	down
TraesCS3A03G0234200	13.755095	13.616711	11.207465	0.410153	0	0.201406	1.29E-08	-6.298729918	down
TraesCS3D03G0658400	96.214508	100.684235	100.46402	2.180696	1.167352	1.700527	5.95E-111	-6.293167314	down
TraesCS3A03G0966600	5.967546	6.269553	8.276285	0.036848	0.216256	0.083621	1.19E-30	-6.291355186	down
TraesCS5D03G0410500	57.763031	57.083729	55.459965	1.316543	0.816696	0.774609	1.08E-114	-6.286336228	down
NewGene_64348	1.30061	1.172907	0.88075	0.017348	0.004763	0.02601	1.02E-48	-6.278862826	down
TraesCS1D03G0610700	8.018654	6.879194	6.970706	0.075159	0.125189	0.173031	7.03E-255	-6.275420288	down
NewGene_64987	1.981076	1.948725	2.040731	0.011438	0.065559	0.00532	2.21E-40	-6.274065312	down
TraesCS2D03G0640100	84.03701	86.679482	97.148148	1.709895	1.383782	1.487829	1.80E-225	-6.272894291	down
TraesCS1D03G0956500	0.513247	0.656005	0.538695	0	0	0.030214	5.56E-07	-6.267257186	down
TraesCS5B03G0887900	1.555726	1.168246	1.213004	0.030586	0.020043	0.015547	1.37E-49	-6.263122746	down
NewGene_67450	0.535491	0.758001	1.359518	0.011059	0.011223	0.008004	1.16E-30	-6.262916672	down
TraesCS7D03G0117000	1.908141	2.440182	2.908555	0.03019	0.096674	0	9.71E-09	-6.261921525	down
TraesCS6B03G1262600	1.738891	1.311923	2.230953	0.05395	0.01304	0.026245	5.59E-21	-6.260810267	down
TraesCS2D03G1307900	131.782684	128.073151	128.941254	2.179722	2.045434	2.618747	0	-6.259849904	down
NewGene_89400	0.541135	0.56995	0.400081	0	0	0.024785	1.08E-06	-6.251781759	down
TraesCS7B03G0999100	3.293034	3.700944	5.822059	0	0.072629	0.120443	1.27E-17	-6.251094419	down
TraesCS4D03G0659800	6.516211	6.801452	5.857468	0.181485	0.047481	0.091891	1.33E-21	-6.245591413	down
TraesCS5A03G0740300	79.733215	78.518349	81.647278	1.017103	1.416771	1.853534	5.80E-210	-6.24378764	down
TraesCS2A03G1012900	4.451656	4.682781	4.414087	0.079912	0.109477	0.046371	2.61E-157	-6.243263929	down
TraesCS6A03G0284100	18.198572	20.37451	17.962694	0.075413	0.423215	0.486417	2.52E-33	-6.241031353	down
TraesCS5B03G0936600	12.431276	14.604638	12.974845	0.241048	0.403576	0.052671	5.94E-20	-6.234033281	down
TraesCS7D03G0397900	95.344292	93.759644	89.999611	1.502207	2.005522	1.505412	0	-6.231155455	down
TraesCS2A03G1187800	11.409347	11.931827	10.161913	0.163366	0.245257	0.180612	5.26E-219	-6.226229534	down
NewGene_95525	1.565977	1.452994	1.152411	0.006096	0.047761	0.011896	8.54E-38	-6.225729039	down
TraesCS6B03G0882400	4.874746	4.695597	4.651742	0.231368	0	0	0.000115722	-6.221100017	down
TraesCS4A03G0645100	54.721916	55.269407	53.248353	0.818817	1.1357	0.984867	0	-6.218622758	down
TraesCS2D03G0352700	1.02758	1.346899	1.439632	0.06108	0	0	0.00061348	-6.209158431	down
NewGene_64675	10.683238	11.390947	9.695592	0.077904	0.119229	0.377517	1.12E-39	-6.209118627	down
TraesCS7D03G1292300	31.029568	27.541189	33.860966	0.365744	0.375553	0.949428	4.12E-54	-6.204482664	down
TraesCS3D03G0021300	16.02552	15.922275	15.956811	0.319924	0.332884	0.215636	9.68E-167	-6.202499904	down
TraesCS3A03G0659700	0.700057	0.824883	0.707743	0.008481	0.03215	0	5.00E-10	-6.200368202	down
TraesCS1A03G0961400	11.738555	13.239575	12.630863	0.081982	0.251364	0.356596	1.34E-41	-6.191425919	down
TraesCS3D03G0334000	6.671822	6.127109	6.544793	0.071582	0.159735	0.120725	1.06E-151	-6.186150963	down
TraesCS5A03G0907300	0.671919	0.613214	0.494281	0	0.022609	0.007146	2.89E-25	-6.185907795	down
TraesCS4D03G0177600	0.689529	0.830667	0.662996	0.037783	0	0	2.95E-05	-6.180160374	down
TraesCS3D03G0340500	3.162615	2.809702	3.311381	0.07803	0.058024	0.035707	7.07E-139	-6.179097102	down
NewGene_37597	1.242408	1.258699	1.437354	0.015137	0.021158	0.027461	2.10E-29	-6.1777996	down
TraesCS5B03G0484700	2.088611	2.342753	2.538084	0.019209	0.085626	0.012449	4.66E-46	-6.175574167	down
TraesCS5D03G0821800	6.10109	5.737442	7.031865	0.102851	0.057373	0.186306	3.82E-140	-6.169313611	down
TraesCS7D03G1136800	106.834351	106.530968	105.231956	2.360729	2.012037	1.556585	5.33E-201	-6.16756269	down
NewGene_15590	1.926235	1.802449	2.250368	0.036722	0.034122	0.018818	1.09E-89	-6.167002396	down
TraesCS3D03G0060600	3.415014	2.893493	3.04191	0	0.077912	0.093741	8.39E-49	-6.162961657	down
TraesCS3B03G1102700	6.77878	5.475296	5.60359	0.046367	0.135189	0.138944	1.52E-88	-6.162588794	down
TraesCS4B03G0222400	18.461098	18.049915	16.948444	0.44898	0.207025	0.344902	0	-6.160644689	down
NewGene_65632	14.141947	11.562238	11.732491	0.283555	0.198799	0.206235	6.01E-113	-6.157724903	down
TraesCS5B03G0169600	24.849218	22.089663	27.638479	0.461006	0.403667	0.520344	2.81E-223	-6.155013516	down
TraesCS5D03G0980800	3.833731	3.293011	3.62773	0.046541	0.135219	0	2.26E-09	-6.152446665	down
NewGene_115161	10.849539	9.607649	10.411687	0.157541	0.151128	0.233066	7.86E-296	-6.147864346	down
TraesCS4B03G0121800	36.695232	38.862503	37.255936	0.458947	0.766573	0.899667	0	-6.146246891	down
TraesCS4B03G0968800	7.337675	7.511227	6.771441	0.14485	0.133866	0.123807	1.94E-97	-6.145207981	down
TraesCS7A03G0810200	8.807099	8.935458	9.125365	0	0.287495	0.229712	2.31E-06	-6.141713439	down
NewGene_98772	2.295562	2.774527	1.76339	0.040471	0.05139	0.025056	2.05E-109	-6.136064439	down
TraesCS2D03G1305900	1.447903	1.246623	1.265899	0.010468	0.035954	0.019862	5.76E-42	-6.133490194	down
TraesCS4D03G0588200	0.548671	0.620933	0.709902	0	0.036759	0	0.000123273	-6.132302898	down
TraesCS2D03G0345500	2.802427	2.824854	2.457714	0.042062	0.014594	0.092162	3.80E-27	-6.129431655	down
TraesCS5D03G0870600	56.383389	58.962158	57.826981	0.912533	1.309675	1.093747	0	-6.127221143	down
TraesCS5A03G0594900	42.034351	43.471626	41.89703	0.780098	0.887556	0.792339	0	-6.124055263	down
TraesCS2D03G0227400	1.620388	1.117614	1.71151	0	0.082316	0	4.55E-05	-6.120633574	down
NewGene_97970	0.839325	1.475803	1.389149	0.055106	0.009844	0	3.05E-07	-6.118837923	down
TraesCS4D03G0561600	11.426807	12.263101	12.12744	0.171734	0.298421	0.198542	2.53E-292	-6.11855616	down
TraesCS7B03G0458800	0.999742	0.747356	0.633349	0	0.030164	0.015126	4.00E-31	-6.111065037	down
TraesCS3B03G0148300	1.04596	0.924003	1.054918	0.024425	0.02794	0	3.19E-25	-6.106611338	down
TraesCS2D03G0142400	20.578896	19.920176	21.551903	0.319957	0.424686	0.465994	0	-6.103546852	down
NewGene_64559	0.955122	1.175226	0.925459	0.022961	0.015718	0.014299	6.81E-36	-6.102347092	down
TraesCS3A03G0961800	51.286201	53.233719	58.898205	0.856009	1.008205	1.340017	0	-6.099610344	down
TraesCS6A03G0449300	222.867447	221.142914	221.6922	4.016641	4.5618	4.554534	0	-6.097125119	down
NewGene_85415	1.910935	1.846128	1.711896	0	0.102317	0	0.000122307	-6.094725028	down
TraesCS1A03G0041900	17.4711	17.778084	15.972722	0.223787	0.41463	0.372207	0	-6.092125609	down
TraesCS1D03G0827200	1.554579	1.328175	1.456251	0	0	0.083982	0.000111659	-6.083530012	down
NewGene_28171	0.643844	0.481894	0.471065	0	0	0.029815	3.56E-16	-6.081390026	down
NewGene_73855	2.085007	1.598087	2.828265	0	0.0629	0.062516	4.58E-34	-6.080435979	down
TraesCS3D03G1136400	49.696651	48.947327	49.111347	0.766868	1.170996	1.002315	0	-6.078121434	down
TraesCS2D03G0034800	7.096596	6.802025	5.943469	0.071295	0.174898	0.141211	5.38E-150	-6.077857186	down
TraesCS6B03G0764900	2.546515	2.464679	1.997795	0	0.047941	0.089512	7.75E-08	-6.074438836	down
TraesCS3A03G1178400	48.663326	45.997398	46.065514	0.968887	0.933609	0.859302	1.67E-154	-6.074130741	down
TraesCS3D03G0946200	12.234826	11.801663	11.478821	0.174242	0.057819	0.472469	3.71E-18	-6.067734777	down
TraesCS2A03G0278500	1.417146	1.769089	1.480645	0.048518	0.028267	0	7.22E-27	-6.067084238	down
TraesCS6B03G0244900	33.984875	35.368252	31.841345	0.839782	0.727481	0.447983	1.24E-103	-6.067008513	down
TraesCS2D03G0379100	16.857443	15.488706	15.676648	0.158332	0.436467	0.372535	1.19E-86	-6.065441429	down
TraesCS2D03G1254800	10.943034	12.9947	13.764383	0.259413	0.260664	0.214535	5.85E-116	-6.062829712	down
NewGene_87764	0.803769	1.106071	1.051823	0	0.00998	0.047772	1.28E-07	-6.062246705	down
TraesCS4D03G0659400	16.808636	17.98345	20.32509	0.20442	0.601638	0.215743	1.26E-59	-6.062161185	down
TraesCS5B03G0909200	58.990864	64.706207	66.524902	1.120995	1.257216	1.456222	0	-6.058773758	down
TraesCS7B03G0713200	125.683403	139.99823	127.538948	2.550779	2.935136	2.478	0	-6.056619594	down
TraesCS1B03G0660500	22.855099	21.693596	20.658726	0.631044	0.317472	0.349155	1.70E-75	-6.054068136	down
TraesCS7D03G0397500	59.054165	63.117874	61.484241	0.744569	1.428984	1.59136	6.77E-118	-6.052567372	down
TraesCS2A03G0174100	1.032604	1.375675	1.119846	0	0.064026	0	3.05E-06	-6.051680208	down
NewGene_33739	0.711185	0.724914	0.551431	0.005151	0.024606	0	4.41E-09	-6.049699497	down
TraesCS3D03G0060400	10.704406	10.3335	10.977647	0.301331	0.106703	0.233091	1.06E-57	-6.046902288	down
NewGene_62402	10.555639	11.5603	12.125035	0.301087	0.166667	0.192574	0	-6.044846276	down
TraesCS3A03G1119100	2.589145	2.522896	1.827412	0.072594	0.016555	0.032875	2.81E-43	-6.043518458	down
TraesCS7A03G0124000	2.705126	2.215502	3.69535	0.124335	0.02796	0.013881	1.81E-11	-6.04122384	down
TraesCS2D03G0640000	30.517776	41.356441	38.347095	0.577228	0.654837	0.930754	4.35E-90	-6.033773568	down
TraesCS3A03G1131900	1.228489	1.456186	1.710111	0.033933	0.055867	0	3.31E-28	-6.028804285	down
TraesCS6A03G0344300	11.927993	9.59711	9.893204	0.327604	0.095434	0.20538	2.06E-93	-6.022465464	down
TraesCS6B03G0902100	1.941779	1.588893	1.8356	0.05751	0.042323	0.008421	1.03E-63	-6.019806215	down
TraesCS5D03G1228600	1.21321	1.161581	1.378235	0.05337	0.025412	0	1.46E-16	-6.018582931	down
NewGene_50269	0.774174	0.468247	0.424384	0	0.036488	0.005293	6.90E-10	-6.017741071	down
TraesCS7B03G1229600	1.222955	0.879645	1.516728	0.057223	0.014629	0	2.10E-20	-6.01711829	down
TraesCS2B03G0295700	9.614968	10.458567	12.583724	0.237475	0.424054	0	2.54E-05	-6.016960779	down
TraesCS3A03G0611800	8.222561	8.02234	8.780153	0.192276	0.181636	0.144683	3.72E-179	-6.015406134	down
TraesCS7B03G0647600	105.850716	97.080788	103.093071	2.616906	1.740833	1.974817	1.37E-160	-6.01414062	down
TraesCS5B03G1087600	41.682678	42.52346	40.021412	0.764958	0.555216	1.260518	6.29E-269	-6.007459209	down
TraesCS2D03G0056300	76.422424	77.61248	74.802841	1.478007	1.467402	1.85884	0	-6.007114936	down
NewGene_39362	1.124376	1.068091	0.804192	0	0.064462	0	0.000685029	-6.005241116	down
TraesCS7D03G0201200	3.873526	4.206575	4.468507	0.061599	0.131952	0.06297	8.17E-134	-6.001177185	down
TraesCS5D03G0461500	26.833611	30.669109	26.539572	0.555034	0.602297	0.602303	1.44E-240	-5.997947481	down
TraesCS4D03G0103800	11.699197	14.491714	15.187291	0.093453	0.173515	0.589445	1.27E-22	-5.99269624	down
NewGene_113019	25.655794	31.014742	31.029675	0.726986	0.779271	0.313091	3.97E-162	-5.992493101	down
TraesCS5B03G1088900	30.317411	39.596004	38.385162	0.484973	1.467755	0.341863	5.70E-23	-5.990034597	down
TraesCS2D03G0314000	2.668596	3.317367	3.33949	0.18225	0	0	0.001932973	-5.987964493	down
TraesCS2A03G0998900	6.252212	5.694654	5.960009	0.040479	0.202759	0.128375	2.11E-85	-5.984903021	down
TraesCS3A03G0638900	30.592464	31.73468	28.335403	0.534195	0.937722	0.441777	1.44E-302	-5.984565727	down
TraesCS7D03G0147300	2.485978	1.903785	1.756553	0	0.123446	0	0.000196163	-5.981294076	down
NewGene_5735	1.915867	1.821413	2.181821	0.049163	0.029694	0.027059	1.49E-106	-5.981177809	down
TraesCS1A03G0191400	1.892512	2.303869	2.404143	0.027003	0.033585	0.077586	1.18E-51	-5.979209776	down
TraesCS2B03G0994300	4.785306	5.574129	4.671806	0.100246	0.027083	0.180187	4.20E-26	-5.979176072	down
TraesCS5B03G0776600	17.107246	17.923225	14.69093	0.390857	0.42	0.23958	0	-5.977997268	down
TraesCS7D03G0020400	0.910774	1.268018	1.306282	0.027111	0.029281	0.013822	6.73E-42	-5.968665655	down
TraesCS4A03G0971400	64.667282	61.747562	58.886799	1.251436	1.585747	1.177824	0	-5.960341174	down
TraesCS2D03G0105900	43.064636	46.01923	45.252228	1.017715	0.851676	1.035801	0	-5.957643386	down
NewGene_60357	0.197755	0.24304	0.254443	0.007758	0.005075	0	3.08E-25	-5.9556699	down
TraesCS6A03G0443400	3.745995	3.723392	3.347658	0.057518	0.04394	0.131769	6.40E-46	-5.955579378	down
TraesCS5A03G1120200	20.790573	18.229982	21.563543	0.363248	0.55904	0.389992	0	-5.946517566	down
TraesCS6D03G0132300	0.690042	0.89771	1.04121	0	0.011307	0.043422	1.73E-09	-5.946371893	down
TraesCS1A03G0473200	4.341959	4.12309	4.216981	0.096304	0.066664	0.10496	2.84E-143	-5.944318243	down
TraesCS3B03G0748100	21.400892	21.963238	21.763397	0.502412	0.56615	0.354061	8.14E-206	-5.944094067	down
NewGene_89246	4.888059	4.460469	5.600836	0.170064	0.147281	0	1.75E-07	-5.937003392	down
TraesCS7B03G0665000	6.705898	6.536881	6.642753	0.21095	0.108748	0.115586	4.09E-124	-5.928178796	down
NewGene_33561	1.575502	1.066593	1.283929	0	0	0.085246	0.004588121	-5.927961687	down
TraesCS7D03G1093000	9.326011	9.553617	10.471544	0.285539	0.176328	0.165382	1.00E-123	-5.926209621	down
NewGene_95613	19.14012	23.716554	25.297909	0.486996	0.347158	0.649022	8.80E-119	-5.924424672	down
TraesCS3B03G1299600	13.96743	12.095635	14.956405	0.502744	0	0.379735	6.01E-05	-5.922858751	down
TraesCS1A03G1012900	1.433717	2.327905	1.607958	0.064958	0	0.050205	1.33E-31	-5.922797641	down
TraesCS3B03G0269900	4.426157	4.777405	4.610998	0.165211	0.03632	0.097484	5.35E-30	-5.910155194	down
TraesCS4D03G0448900	40.801235	37.884968	43.383793	1.320209	0.584548	0.775751	9.09E-60	-5.907989263	down
TraesCS1D03G0711300	2.929243	3.166928	3.165828	0	0.018116	0.186092	3.30E-06	-5.905632229	down
TraesCS7A03G1009800	178.985275	164.703506	172.46727	2.292329	4.509025	4.939032	1.29E-110	-5.901620253	down
TraesCS1B03G0703000	4.725181	5.905708	5.315275	0.15936	0.071563	0.12107	6.18E-98	-5.899088037	down
NewGene_7975	0.66159	0.717945	0.620573	0	0.012145	0.022596	4.80E-20	-5.895841243	down
NewGene_37192	1.778906	1.838364	2.248893	0.107501	0	0.019404	1.03E-05	-5.894103289	down
TraesCSU03G0085000	2.373714	2.929444	2.419129	0.05726	0	0.091439	2.08E-24	-5.891604532	down
NewGene_28494	1.019648	1.452736	1.016834	0	0.056563	0.018882	2.40E-08	-5.884241398	down
NewGene_31370	3.099606	2.555681	3.145627	0	0.203488	0	0.002781062	-5.880590149	down
TraesCS7D03G0196100	57.441055	59.241436	63.13652	1.395026	1.595248	1.130428	0	-5.878924469	down
TraesCS5B03G0957600	12.563256	14.416431	15.250777	0.38989	0.169792	0.405368	9.63E-53	-5.870423739	down
TraesCS2A03G0686100	96.831078	109.730682	116.637283	2.461033	1.990047	2.987424	6.66E-267	-5.86244309	down
TraesCS3D03G0208900	18.167414	15.202933	17.39484	0.358431	0.401742	0.408074	0	-5.859227934	down
TraesCS7D03G0254800	26.618284	26.202793	25.559608	0.584152	0.503664	0.731913	0	-5.857120605	down
TraesCS3A03G1018600	4.542093	4.388108	4.463677	0.066218	0.109518	0.102643	1.12E-48	-5.850624065	down
NewGene_107233	0.808786	0.854174	0.917945	0.006719	0	0.047994	2.69E-23	-5.849512499	down
TraesCS6B03G1247100	10.638354	11.13611	10.939611	0.213332	0.226305	0.321056	5.24E-284	-5.849033419	down
TraesCS3D03G0187100	38.159389	45.888512	41.93647	0.961797	0.871925	1.103915	0	-5.846456412	down
TraesCS2B03G0217000	2.428334	1.931214	2.314182	0.044075	0.06031	0.049762	5.77E-72	-5.839717677	down
TraesCS1D03G0485600	35.833889	36.246311	36.642551	1.069084	0.700104	0.782318	0	-5.836660805	down
NewGene_63192	11.622977	10.790384	11.502293	0.222914	0.319948	0.232629	3.35E-181	-5.836049303	down
TraesCS4A03G0609800	38.226727	36.105194	38.832203	0.510579	0.930422	1.242365	1.90E-83	-5.832871469	down
NewGene_101506	0.283778	0.217668	0.184839	0.013687	0	0	0.000836043	-5.828027387	down
TraesCS2B03G0767800	35.61116	29.852055	28.440098	0.56341	0.605686	1.016177	2.28E-89	-5.827364213	down
TraesCS5A03G0211800	13.394382	13.852756	13.95513	0.205433	0.519908	0.246756	1.03E-61	-5.824416486	down
TraesCS2D03G0041900	14.950377	18.579683	15.098828	0.532501	0.35322	0.258823	1.20E-69	-5.819250471	down
TraesCS4A03G0497600	20.946405	20.770649	19.612127	0.49119	0.487485	0.483393	0	-5.814695282	down
TraesCS5A03G0931100	0.629143	0.485033	0.673179	0.017748	0.007076	0.017066	7.20E-24	-5.80548577	down
TraesCS3D03G1186600	99.491898	100.588608	101.995239	2.595418	2.51087	2.178821	0	-5.805105331	down
TraesCS6B03G1082300	29.821894	31.235182	30.343281	0.631505	0.531078	1.041457	6.11E-114	-5.805016237	down
TraesCS2B03G0068000	0.908323	0.858897	1.170144	0.014569	0.005481	0.04788	5.49E-23	-5.80456693	down
TraesCS7B03G0675300	18.418713	19.902533	21.864725	0.137949	0.613611	0.715407	1.44E-23	-5.804142344	down
TraesCS3A03G0972500	4.641816	3.742908	4.762617	0.052317	0.12069	0.137189	1.24E-124	-5.801330878	down
TraesCS2A03G1237900	49.386555	49.091656	51.355137	0.814408	1.326925	1.523476	2.06E-168	-5.793338543	down
TraesCS6D03G0367400	1.670523	2.659183	1.419618	0	0.08389	0.035261	1.44E-24	-5.785291246	down
TraesCS5B03G1087800	11.264434	11.154047	10.808575	0.24501	0.430105	0.116362	2.34E-88	-5.7850646	down
TraesCS4A03G0044100	18.116865	15.892545	19.383623	0.733952	0.435735	0.072873	7.88E-55	-5.784861306	down
TraesCS7D03G1113200	4.06349	3.699205	4.351034	0	0.299401	0	0.003283128	-5.780185216	down
TraesCS3B03G0852000	37.574993	37.534748	36.638237	1.077107	1.027401	0.625294	3.80E-119	-5.775983536	down
TraesCS5A03G1272000	6.215141	4.114874	4.145936	0.240071	0.002829	0.055936	2.76E-29	-5.775111846	down
TraesCS6A03G0329800	4.288554	3.750839	3.70693	0.024898	0.070065	0.190406	3.43E-50	-5.764001827	down
TraesCS2B03G1253900	133.741455	138.031067	143.283981	2.817025	4.277783	3.229121	0	-5.763725945	down
TraesCS7D03G1243700	43.552841	42.413147	45.460777	1.081158	1.00657	1.17539	0	-5.763603364	down
TraesCS2B03G0697700	6.144621	7.206006	5.608499	0.112379	0.171148	0.17548	5.10E-92	-5.761959501	down
TraesCS5B03G0014800	5.477931	5.252618	4.912527	0.080342	0.149515	0.153685	1.91E-232	-5.760912574	down
TraesCS7B03G0066200	17.06814	19.973766	18.278828	0.096201	0.584779	0.715383	1.85E-16	-5.760049024	down
TraesCS5D03G0980700	62.563675	63.589165	68.611656	1.257537	2.070314	1.535881	0	-5.756085013	down
NewGene_32226	9.027809	7.532064	7.768325	0.264395	0.091846	0.241239	1.46E-82	-5.75443399	down
TraesCS6B03G0822000	16.352295	14.723403	14.199404	0.244435	0.299396	0.590529	7.08E-74	-5.749852819	down
NewGene_39160	23.803666	25.06739	24.378613	0.48027	0.763348	0.579712	0	-5.748550301	down
TraesCS5A03G1271500	4.743792	2.851782	4.297971	0.012785	0.182237	0.071138	1.95E-25	-5.747471493	down
TraesCS2D03G0951500	2.957769	3.61328	3.833897	0.025509	0.072	0.163273	3.53E-23	-5.746383665	down
TraesCS2A03G1294300	35.256115	34.691723	34.554996	1.061137	0.673413	0.876489	0	-5.745864892	down
TraesCS1B03G0574500	340.618011	341.944427	344.445374	7.889968	8.498811	9.425998	0	-5.745535418	down
TraesCS5A03G0856200	8.248655	8.909144	8.311609	0.199622	0.238454	0.201436	0	-5.743964702	down
TraesCS4D03G0131000	46.838197	45.244589	46.274411	1.134893	1.048682	1.304161	0	-5.736571192	down
TraesCS5D03G0076000	1.257488	1.044518	1.099469	0.033736	0.010063	0.034072	2.58E-38	-5.736444891	down
TraesCS2D03G0096500	1.516498	2.622837	1.504279	0	0.104683	0.027615	4.93E-20	-5.731636459	down
NewGene_93702	0.692496	0.948845	0.839478	0.01172	0.006603	0.036829	1.17E-35	-5.729756029	down
NewGene_69396	3.518202	3.743515	3.425312	0.048037	0.146608	0.058835	1.60E-135	-5.728401162	down
TraesCS2D03G0454600	0.59116	0.745255	0.590632	0.006676	0.023038	0.012987	7.07E-25	-5.727283444	down
TraesCS7B03G1075200	29.457561	28.100224	26.769085	0.788989	0.699378	0.651222	0	-5.72665541	down
TraesCS4A03G1044900	1.512888	1.514169	1.106741	0.075785	0	0.018128	1.38E-07	-5.726380848	down
NewGene_55450	0.805574	0.768313	0.810531	0	0.056132	0	9.74E-05	-5.723608178	down
TraesCS7D03G0803900	41.626926	38.936089	38.460758	0.863406	1.160948	0.999715	0	-5.72346184	down
NewGene_21993	0.610915	0.64494	0.507755	0.010115	0.013701	0.016438	3.37E-68	-5.72114521	down
TraesCS3A03G0659300	148.675262	147.98259	144.010162	3.583988	4.066329	3.686196	0	-5.714373825	down
TraesCS5D03G0187500	0.557317	0.428283	0.575383	0	0.026137	0.008987	1.26E-17	-5.710728966	down
TraesCS7B03G1175400	9.435689	10.777586	8.532652	0.08116	0.293316	0.277539	2.19E-41	-5.709000472	down
TraesCS3A03G0821200	1.459938	1.545747	1.214926	0.020464	0.086679	0	2.93E-21	-5.708783704	down
TraesCS6D03G0325000	1.828158	2.385524	2.121297	0	0.018707	0.147197	2.44E-05	-5.708257974	down
TraesCS7D03G0902700	8.216925	6.755966	7.324556	0	0.361698	0.229089	5.60E-05	-5.706177728	down
TraesCS3A03G1152400	9.04402	8.669014	9.330598	0.187738	0.231534	0.261905	3.03E-125	-5.698307841	down
NewGene_103765	1.722818	1.824507	1.509473	0.074119	0	0.070451	1.24E-05	-5.696715312	down
TraesCS3B03G1265600	45.435638	45.445099	44.422089	0.642704	1.268303	1.655626	1.84E-69	-5.692829438	down
TraesCS3B03G1528200	1.421835	1.323546	1.230722	0	0.058674	0.040965	6.86E-09	-5.692002633	down
TraesCS6A03G0182600	5.812534	6.517076	6.732602	0.096007	0.086162	0.315562	2.91E-24	-5.688282564	down
TraesCS7D03G0791600	5.032503	4.916687	5.587573	0.173724	0.013431	0.200913	1.06E-11	-5.681897396	down
NewGene_95617	57.383875	54.811795	49.769508	1.687756	1.044816	1.342312	2.72E-161	-5.676107195	down
NewGene_74766	0.762248	0.558025	0.865353	0	0.058336	0	0.002759529	-5.673385165	down
TraesCS5B03G0068300	7.358329	7.257418	7.62107	0.065418	0.339966	0.170152	5.00E-68	-5.673020174	down
NewGene_43084	0.529339	0.533251	0.754653	0.015746	0	0.022662	5.13E-19	-5.670116433	down
TraesCS5B03G1138400	14.862986	13.167331	13.104355	0.290713	0.48621	0.304946	0	-5.667381441	down
TraesCS5A03G0486000	17.845533	18.583086	18.289822	0.674713	0.416508	0.3392	2.58E-75	-5.666957807	down
TraesCS7D03G0815900	2.86699	3.476319	3.237558	0.016521	0.085988	0.131756	1.61E-64	-5.666272678	down
TraesCS6B03G1189300	20.237328	19.609562	22.726254	0.684835	0.688277	0.252086	3.05E-42	-5.662732071	down
NewGene_15367	1.946339	2.152752	2.412267	0.051636	0.015154	0.05888	1.42E-35	-5.660639506	down
TraesCS4B03G0967900	11.801216	11.66256	12.010755	0.294264	0.395237	0.254974	7.26E-158	-5.659035488	down
TraesCS1D03G0579000	7.406497	8.586655	9.571177	0	0.355961	0.301513	1.63E-30	-5.659013341	down
NewGene_53679	2.130231	2.416122	1.926147	0.160144	0	0	0.001102058	-5.657624217	down
TraesCS2A03G1350900	8.439642	7.153955	7.987067	0.167134	0.277222	0.182064	3.84E-283	-5.655494077	down
TraesCS6D03G0362400	2.194003	1.894798	1.655449	0.076977	0.039107	0.030336	8.32E-32	-5.649469896	down
TraesCS5D03G1133600	2.55214	2.970862	2.74267	0.032795	0.187193	0	8.25E-05	-5.644354404	down
TraesCS3D03G0059700	15.763034	14.97129	15.241216	0.334622	0.526286	0.36931	0	-5.644120725	down
TraesCS7B03G0232400	27.015631	23.963619	25.224394	0.589338	0.776771	0.673087	0	-5.642896564	down
TraesCS2D03G0795100	17.583254	17.224077	17.303959	0.615158	0.263968	0.516637	3.08E-60	-5.642523648	down
TraesCS7A03G0280000	4.005386	3.524458	4.268713	0.08133	0.184413	0.04511	5.33E-30	-5.641934745	down
TraesCS5D03G0038300	15.401847	15.191008	16.368622	0.192185	0.609844	0.471294	4.84E-53	-5.639350224	down
TraesCS2A03G1083200	18.120165	17.464622	20.151724	0.67104	0.22552	0.583538	2.14E-45	-5.637933412	down
NewGene_32147	2.485138	2.749134	3.155653	0.052297	0.121452	0.085849	1.71E-130	-5.636944889	down
TraesCS5B03G0020200	2.035592	1.835375	1.881807	0	0	0.16081	0.001897672	-5.634853134	down
TraesCS7D03G0023900	6.644342	6.983678	5.669935	0.198698	0.197075	0.123266	1.06E-161	-5.630869234	down
TraesCS3A03G1018500	24.231829	25.544487	25.519384	0.469202	0.940029	0.634759	0	-5.630440904	down
NewGene_55367	50.329891	49.013149	47.004406	0.991017	1.400623	1.583203	0	-5.629149702	down
TraesCS3D03G0826200	2.176744	1.920171	1.579141	0.041404	0.06375	0.042555	3.88E-47	-5.628598457	down
TraesCS7D03G0397800	75.541191	69.150276	74.704773	1.732192	2.08847	2.164875	0	-5.627801572	down
TraesCS4A03G0153700	17.375319	15.74137	17.910202	0.389631	0.463443	0.529671	0	-5.625901324	down
TraesCS5A03G0807600	1.329138	1.310648	1.640452	0.019039	0.07981	0.013039	2.63E-47	-5.624665977	down
TraesCS2A03G1201000	110.512375	124.834419	123.063194	3.026454	3.591661	3.226994	0	-5.619683022	down
TraesCS3B03G0519700	3.275064	3.61579	2.731569	0.042704	0.090433	0.126912	4.72E-62	-5.61728815	down
TraesCS3A03G1085200	20.253418	19.760065	19.466564	0.568386	0.679571	0.381645	0	-5.616793334	down
NewGene_16412	0.956272	0.655767	0.433802	0.033946	0	0.013715	1.01E-21	-5.615035625	down
TraesCS4A03G1157500	5.097091	4.597752	3.746975	0.091413	0	0.276466	2.09E-23	-5.604602065	down
TraesCS4A03G1096900	8.184973	7.610516	6.107567	0	0	0.612303	0.00510955	-5.603966436	down
NewGene_341	1.082439	1.291809	1.32491	0	0.020951	0.055586	4.05E-05	-5.596792741	down
TraesCS5A03G1271800	11.359212	8.510162	12.188431	0.123387	0.44145	0.304313	5.50E-65	-5.59008869	down
TraesCS5A03G0456200	58.748707	56.723312	61.868778	1.809471	1.558857	1.589716	0	-5.589561354	down
NewGene_80862	4.222216	4.712233	4.127708	0.258671	0.100083	0.073632	2.10E-87	-5.587352749	down
TraesCS4A03G0014600	7.548027	7.035646	6.714672	0.262828	0.230452	0.09625	4.29E-120	-5.57964162	down
TraesCS3B03G1212900	64.987137	66.696465	69.481728	1.497782	2.024992	2.204248	0	-5.569100664	down
TraesCS5A03G1005400	46.744747	47.003643	48.481686	1.632668	1.330798	1.05719	0	-5.567960285	down
NewGene_42620	1.447457	0.928474	1.387291	0	0.035249	0.046667	4.90E-07	-5.555866369	down
TraesCS7D03G0254600	20.869789	20.300352	21.179089	0.664154	0.476206	0.646742	0	-5.552244545	down
TraesCS2D03G0699200	30.940264	29.81312	29.174479	0.674577	0.777846	1.130547	0	-5.551930161	down
NewGene_15931	3.528337	3.714834	3.430552	0	0.240109	0.041801	4.93E-08	-5.545732574	down
TraesCS4A03G1092700	10.543781	11.151483	11.844502	0.256731	0.301139	0.407277	5.82E-242	-5.543883501	down
TraesCS7A03G1347400	0.957331	1.274663	1.158818	0.050754	0	0.039949	8.82E-09	-5.540794075	down
TraesCS6D03G0231900	5.357776	4.77699	4.894959	0.199372	0.064294	0.16598	7.23E-36	-5.53889347	down
TraesCS2D03G0914700	20.700434	22.229082	21.081135	0.679467	0.683451	0.497223	0	-5.528588616	down
NewGene_8089	3.789017	3.871533	4.084485	0.098252	0.093475	0.227374	9.32E-180	-5.527771447	down
TraesCS7B03G1006900	5.400414	4.836414	5.65544	0.154645	0.152641	0.144019	1.93E-76	-5.52577651	down
TraesCS6D03G0772700	65.914635	69.272324	70.735817	2.225885	2.033048	1.766003	0	-5.523579225	down
TraesCS4A03G0220900	13.719268	11.530708	12.363484	0.57688	0.131018	0.357849	7.02E-25	-5.521180631	down
TraesCS1B03G0702700	51.074085	48.017277	47.716854	1.424739	1.496772	1.388173	0	-5.519751581	down
TraesCS2B03G1449600	2.914494	3.801481	3.589982	0.030517	0.138348	0.125009	9.89E-98	-5.514123538	down
TraesCS4B03G0967500	2.124425	2.689262	2.137005	0.078184	0.108383	0	1.48E-19	-5.513541087	down
TraesCS5A03G0496300	27.963909	27.152214	23.654146	0.690132	0.694572	0.925942	7.72E-268	-5.513236959	down
NewGene_5597	1.817077	1.634622	1.700165	0.016761	0.021017	0.084148	1.31E-40	-5.512311746	down
TraesCS5D03G0448800	18.95821	18.552376	18.576996	0.403629	0.471339	0.781761	0	-5.512184044	down
TraesCS2A03G1259800	2.013317	1.706125	1.357774	0.049541	0.020387	0.064371	6.47E-41	-5.509703357	down
TraesCS5A03G0416200	7.365048	5.27214	6.48929	0.17327	0.210698	0.159979	1.67E-64	-5.502622733	down
NewGene_58907	2.249802	2.334059	2.074894	0.047597	0.038484	0.079893	5.01E-95	-5.50230045	down
TraesCS3D03G0657300	1.566027	1.259657	0.782043	0.052986	0	0.047095	2.03E-22	-5.495013027	down
TraesCS7B03G0959700	2.359366	2.908557	2.345576	0.037086	0.146187	0.043091	3.85E-22	-5.493876036	down
NewGene_107236	1.256375	2.043328	1.863988	0	0	0.161648	0.004669365	-5.493487845	down
NewGene_106151	5.46831	6.022604	5.909337	0.540988	0.211491	0.208404	0	-5.486746207	down
NewGene_8512	6.223494	6.708986	5.084373	0.061051	0.192984	0.280926	3.07E-75	-5.486153904	down
TraesCS7A03G0006900	14.908669	16.893255	15.482301	0.59889	0.316885	0.489977	1.01E-94	-5.484650666	down
NewGene_44185	11.914278	15.205371	14.837684	0.54464	0.43389	0.274527	5.04E-165	-5.48371364	down
TraesCS2D03G1156900	270.100006	274.043549	271.558655	7.482177	8.578182	8.595021	0	-5.482557507	down
NewGene_49899	12.658518	13.843085	14.881827	0.214708	0.443841	0.539814	9.54E-149	-5.475564282	down
NewGene_3431	0.895604	0.860488	0.85669	0.041052	0.024127	0.010354	4.97E-41	-5.472220147	down
NewGene_56464	1.43815	2.255942	2.392945	0.070731	0.04544	0.026803	1.64E-67	-5.471421545	down
TraesCS5D03G0828000	7.741329	8.546003	7.638655	0.275758	0.209823	0.239996	0	-5.46859315	down
NewGene_86430	7.81624	7.12561	7.984741	0.237882	0.294896	0.180731	3.09E-273	-5.466720403	down
TraesCS6A03G0403000	3.942904	3.965856	4.002905	0	0.178125	0.189779	5.21E-05	-5.466357152	down
TraesCS1D03G0835000	36.668587	41.564034	38.153805	1.082096	1.273922	1.18627	8.15E-247	-5.462481061	down
TraesCS7A03G0945600	12.305951	12.702519	13.278756	0.344229	0.465104	0.363007	0	-5.459824361	down
TraesCS5B03G1261200	4.296555	3.619343	3.022996	0.195816	0.12047	0	1.01E-05	-5.453284054	down
TraesCS3B03G0251700	118.73098	105.622673	113.303535	3.786	2.927068	3.672309	0	-5.451696772	down
TraesCS5B03G1261700	1.018303	0.878034	1.062359	0	0.041002	0.0477	2.84E-17	-5.450246862	down
TraesCS5D03G0151700	1.346248	1.225107	1.842756	0.07869	0	0.047593	3.07E-06	-5.448400837	down
TraesCS3D03G0003500	1.199039	1.74691	1.534087	0.113136	0	0.017866	0.000253181	-5.447481912	down
NewGene_31963	17.766729	20.939753	18.085705	0.615421	0.804774	0.30558	3.46E-159	-5.446272007	down
TraesCS3A03G0762600	7.221128	7.964787	6.865653	0.216356	0.153889	0.305715	4.25E-127	-5.445355963	down
TraesCS5A03G0507300	3.176513	4.14534	4.106847	0	0.243217	0.092748	2.28E-25	-5.443169879	down
TraesCS5A03G1270600	3.010236	2.448513	3.828822	0	0.06424	0.214431	6.03E-06	-5.442701617	down
TraesCS4B03G0503000	43.052113	47.619423	48.735065	1.51193	1.392707	1.40641	0	-5.441991386	down
TraesCS1D03G0685700	10.525504	9.148292	10.672741	0.203923	0.573944	0.157452	6.44E-25	-5.44171331	down
TraesCS7B03G0583200	8.10907	7.373077	6.714673	0.116282	0.285114	0.279253	2.66E-174	-5.440520848	down
NewGene_49104	1.142448	1.3684	0.964195	0.041001	0	0.059067	1.63E-18	-5.438778444	down
TraesCS2A03G0313900	108.650955	105.414764	107.024879	3.016185	3.317579	3.66973	0	-5.437617535	down
TraesCS1D03G1043200	1.064191	1.892009	1.394524	0.061045	0.069957	0	1.77E-06	-5.437592385	down
TraesCS3D03G1024800	12.804873	13.257973	13.818766	0.629272	0.210071	0.373579	1.23E-33	-5.436638094	down
NewGene_21834	0.880776	1.14509	1.034774	0	0.018924	0.060323	1.63E-05	-5.43623163	down
TraesCS4A03G0122700	660.417236	693.96991	679.788025	22.350866	21.255619	19.745468	0	-5.435297036	down
TraesCS3D03G0030300	11.683364	9.717439	13.142307	0.242037	0.186717	0.626197	6.32E-75	-5.434784781	down
TraesCS5D03G0953200	6.793839	7.074184	7.120736	0	0.318932	0.341754	2.65E-05	-5.434446117	down
NewGene_13959	3.361978	3.508085	3.206155	0.074277	0.079235	0.153837	5.45E-122	-5.431781814	down
NewGene_20427	1.963531	2.231756	2.84598	0.102428	0.049082	0.038502	1.61E-92	-5.431448317	down
TraesCS5D03G0063900	22.516367	25.309441	26.222834	0.523628	0.76543	1.012502	1.47E-196	-5.429562942	down
TraesCS7D03G0146700	12.94536	16.015245	15.83196	0.751741	0.015862	0.556293	1.98E-09	-5.420341389	down
NewGene_82910	3.37096	2.808858	2.947607	0.091336	0.050803	0.133806	7.95E-61	-5.41890387	down
TraesCS2D03G0056200	101.293266	96.195625	101.528557	2.885186	3.155941	3.401269	0	-5.417586258	down
TraesCS4A03G0265000	44.547165	45.672047	46.363346	1.119719	1.397305	1.794794	0	-5.416297949	down
TraesCS6A03G0319000	2.91599	3.190547	2.929171	0.105992	0.127648	0.039702	1.69E-56	-5.415105945	down
TraesCS3B03G1146400	9.500844	11.593322	10.135357	0.457802	0.259775	0.262294	5.66E-183	-5.40726415	down
TraesCS1D03G0105400	177.298309	174.723877	178.65242	5.453271	6.416619	5.006643	0	-5.406469844	down
NewGene_102182	1.539384	1.575793	1.587808	0.153842	0	0.050473	6.56E-05	-5.403833264	down
NewGene_104622	55.262547	52.252918	51.576249	1.623044	1.848762	1.58617	0	-5.403500871	down
TraesCS4A03G0750400	28.133965	33.528587	31.526031	0.377438	0.759124	1.797779	8.29E-24	-5.402059064	down
TraesCS2B03G1385100	37.544609	39.500759	41.101376	1.10961	1.569744	1.086972	0	-5.395945926	down
TraesCS2A03G0142600	25.593784	27.299149	27.234758	0.662096	1.029872	0.872096	0	-5.395070899	down
TraesCS6A03G0899900	27.580336	27.313976	24.0317	1.215405	0.784781	0.469997	1.65E-42	-5.395053497	down
TraesCSU03G0022200	16.238615	17.598488	15.480757	0.590499	0.508148	0.474487	0	-5.39367994	down
TraesCS7B03G1007000	7.454305	6.520218	7.252321	0.21363	0.265483	0.184305	1.58E-75	-5.390623649	down
TraesCS1D03G1008000	28.970566	27.819338	29.379507	1.035726	0.914901	0.810991	0	-5.389647574	down
TraesCS6A03G0329900	10.392058	10.055562	10.731192	0.415032	0.159867	0.41416	7.23E-146	-5.386996999	down
TraesCS4B03G0544200	6.574193	8.101349	8.235085	0.224898	0.307235	0.204113	8.82E-209	-5.379829089	down
NewGene_4698	0.32483	0.275271	0.294016	0.016413	0.001992	0	2.11E-05	-5.379464852	down
TraesCS3D03G0584600	16.379433	16.372	15.953506	0.51959	0.496686	0.553259	0	-5.379018763	down
TraesCS3D03G0602100	193.356689	190.690399	183.208298	5.799325	6.574933	6.045576	0	-5.378556447	down
NewGene_114159	1.030718	1.421368	1.171023	0.077653	0.031097	0.011804	2.15E-42	-5.37819056	down
TraesCS7B03G0784300	23.905291	26.331768	24.278704	1.201204	0.605294	0.564154	3.32E-94	-5.376461793	down
TraesCS3D03G0900300	17.292793	19.296009	19.449047	0.540692	1.022698	0.258565	2.90E-26	-5.369225333	down
TraesCS6A03G1015200	16.271383	19.663036	16.329687	0.814898	0.44416	0.417339	2.84E-53	-5.367798141	down
NewGene_97603	5.607434	5.525975	5.220017	0.250727	0.121507	0.138352	5.73E-63	-5.367153973	down
TraesCS2A03G0757900	13.14043	13.368189	12.900243	0.319224	0.560994	0.394675	0	-5.366175361	down
TraesCS4A03G1071200	16.282413	16.177418	16.734503	0.633523	0.575056	0.395223	0	-5.365129368	down
TraesCS2A03G1213000	2.81222	1.547291	1.647192	0	0.146237	0.045628	9.75E-19	-5.362291197	down
TraesCS4A03G1115100	1.061207	1.41225	1.472737	0	0.100762	0.013335	3.91E-19	-5.362287884	down
TraesCS3B03G0372800	12.099536	11.324418	9.523166	0.467602	0.588847	0	0.001600653	-5.361723654	down
TraesCS4B03G0968000	6.668971	6.527571	6.950436	0.099811	0.257063	0.292299	1.74E-98	-5.356909614	down
TraesCS7D03G1057800	7.185389	7.760329	6.290177	0.255238	0.214076	0.224712	7.43E-236	-5.356805949	down
TraesCS2A03G0339700	1.880253	1.501672	1.028394	0.089866	0.044774	0	1.25E-07	-5.35182965	down
NewGene_80431	1.066474	0.959716	0.940962	0.06727	0.014323	0	2.39E-05	-5.351185714	down
NewGene_89573	11.188885	11.460115	11.520559	0.309048	0.43206	0.364777	0	-5.350619185	down
TraesCS7B03G0066100	86.412071	89.386665	85.634834	2.643521	3.358941	2.660756	0	-5.346668585	down
TraesCS7D03G0164900	4.636801	3.581143	3.991791	0.080292	0.128788	0.183099	3.95E-95	-5.343833878	down
TraesCS6B03G1164600	16.958559	15.276901	15.857545	0.636287	0.71291	0.228641	4.05E-31	-5.343649361	down
TraesCS3D03G1015300	249.00415	238.202576	240.718109	7.895921	8.852468	7.468192	0	-5.341993125	down
TraesCS5A03G0811800	143.612503	138.862076	139.05983	4.224277	5.24033	4.590296	0	-5.34005588	down
TraesCS7A03G0846500	7.952251	6.380168	6.931177	0.265048	0.161897	0.267019	4.54E-133	-5.338625264	down
TraesCS1A03G0015600	2.424016	2.197047	2.458004	0.067216	0.082421	0.075824	7.09E-50	-5.336775668	down
NewGene_51101	0.394092	0.272227	0.368042	0.01176	0	0.022654	5.77E-20	-5.335984887	down
TraesCS7A03G0756000	142.95369	140.066071	142.847412	4.808973	4.607294	4.815132	0	-5.335317856	down
TraesCS7D03G1136500	77.94487	78.805435	79.422829	1.920699	2.598178	3.418432	4.98E-166	-5.333756079	down
TraesCS1B03G1142100	3.576745	4.496615	3.910172	0	0.167384	0.236879	5.37E-06	-5.327046017	down
TraesCS3A03G0297500	1.000233	1.465594	1.632897	0.049515	0.0517	0.032669	2.49E-45	-5.32643139	down
TraesCS5D03G0705000	78.471901	77.41391	75.313492	2.728167	2.609031	2.42904	0	-5.326132069	down
TraesCS3A03G0630000	2.217112	2.479294	2.949801	0.236568	0	0	0.006207798	-5.325656644	down
NewGene_56960	2.413621	3.306001	2.433461	0.113438	0.114348	0.009511	3.69E-13	-5.325208117	down
TraesCS5D03G0564400	6.219188	7.297944	6.887317	0.269416	0.151813	0.25271	5.83E-120	-5.324757468	down
TraesCS4A03G0014500	1.80108	2.312106	3.370189	0.025011	0.024303	0.191433	9.72E-28	-5.323396016	down
TraesCS2A03G1188300	19.0954	16.946913	18.129377	0.688803	0.42837	0.71029	0	-5.319672721	down
TraesCS4A03G0044200	19.646894	24.994192	20.176123	0.62642	0.847998	0.60104	3.55E-72	-5.319293065	down
TraesCS5D03G1073800	143.069504	139.817612	144.972534	5.060829	4.319797	5.081781	0	-5.318084478	down
NewGene_81386	0.964548	1.857662	1.092756	0.034029	0.071104	0	1.79E-05	-5.317805318	down
TraesCS3B03G0875300	5.323	6.101421	5.068613	0.295376	0.025266	0.222107	1.34E-10	-5.309930031	down
TraesCS3D03G1115200	1.134493	1.409586	1.411269	0.016538	0.071011	0.035354	1.99E-33	-5.309724254	down
NewGene_15231	2.026271	1.770357	1.852768	0	0.133617	0.046611	1.40E-22	-5.309092118	down
TraesCS3D03G0543500	62.050873	62.736374	60.090416	1.871424	1.924092	2.514165	0	-5.305683751	down
TraesCS5D03G0421900	47.165863	44.087246	44.163258	1.808196	1.416892	1.402734	0	-5.301343615	down
TraesCS5D03G1056300	6.984833	5.262337	5.451498	0	0.298908	0.236371	1.96E-21	-5.300718655	down
TraesCS5D03G1076900	2.398917	2.548587	3.74758	0.265321	0.020745	0	0.000273064	-5.297258797	down
NewGene_61704	3.570959	3.637426	3.762438	0.034833	0.10572	0.320174	3.27E-15	-5.296429897	down
TraesCS4A03G0143700	6.404932	6.420386	6.078059	0.359122	0.237224	0.030864	6.98E-10	-5.29009681	down
TraesCS5B03G1034100	21.023037	17.80661	22.083387	0.650154	0.709854	0.730199	2.26E-186	-5.285203601	down
TraesCS2B03G0834500	8.458965	8.467712	8.340384	0.336563	0.156183	0.373043	4.77E-187	-5.284185619	down
TraesCS7A03G0531100	3.835406	4.000031	4.561088	0.141245	0.140781	0.138644	2.99E-116	-5.283718051	down
TraesCS7A03G1064300	10.576812	12.473223	9.548304	0.628297	0.244977	0.227811	4.85E-64	-5.279431768	down
TraesCS7D03G0402000	4.859248	4.236021	4.941063	0.187185	0.133334	0.162424	1.87E-175	-5.276301424	down
NewGene_4137	4.154352	3.069809	3.537339	0.089701	0.242347	0.05217	1.10E-24	-5.27549716	down
NewGene_46164	10.794848	11.067941	11.532064	0.445783	0.187055	0.335863	3.25E-301	-5.270217563	down
TraesCS6B03G0425900	17.884029	17.953951	17.833929	0.421993	0.717809	0.721089	1.09E-240	-5.269325685	down
TraesCS7D03G0588000	0.798165	0.766608	0.75765	0.057151	0.020997	0	5.16E-18	-5.268579216	down
TraesCS1A03G0192600	4.544583	4.908403	4.726975	0.193811	0.191678	0.102378	9.78E-91	-5.26611315	down
TraesCS7A03G0759000	23.424156	24.824299	22.878441	0.648986	1.005411	0.827154	1.80E-288	-5.26499964	down
TraesCS2D03G0312700	7.125237	6.917556	7.470486	0.110261	0.265091	0.373625	8.15E-118	-5.262608322	down
TraesCS2B03G1176700	34.250446	33.50032	33.669235	1.029824	1.249545	1.288886	0	-5.259785519	down
TraesCS7D03G1093200	2.381843	2.162883	3.030153	0.154339	0.057138	0.048098	4.72E-57	-5.259162227	down
TraesCS2A03G1254400	1.893883	1.2026	1.845348	0	0	0.173363	0.006816113	-5.258074082	down
NewGene_44918	0.580708	0.599344	1.025704	0	0.064948	0.010797	1.36E-05	-5.257190514	down
TraesCS3B03G0816900	83.235405	82.456268	86.166397	2.653186	3.143562	3.109398	0	-5.25500815	down
TraesCS2B03G1436700	96.111923	96.507866	103.805237	3.669287	2.885836	3.909729	4.91E-290	-5.253862242	down
TraesCS4B03G0838300	1.292212	1.163772	1.042601	0	0.10797	0.015586	2.61E-05	-5.253452039	down
TraesCS7A03G1365300	31.893562	33.573853	35.73732	1.449702	0.949812	1.138095	6.57E-264	-5.253113393	down
TraesCS4B03G0037300	2.049611	1.451267	1.716055	0.027484	0.029222	0.106395	2.71E-18	-5.243800001	down
TraesCS5A03G1272800	6.379259	6.08199	7.085963	0.115903	0.317572	0.223258	6.95E-30	-5.241959289	down
NewGene_101156	3.206848	2.909737	2.341645	0.01642	0.127664	0.108992	2.93E-65	-5.237046196	down
TraesCS7A03G0243900	1.760878	1.515763	1.758929	0.12021	0	0.044094	1.85E-05	-5.236809214	down
TraesCS1D03G0421400	34.407021	33.589176	31.441084	1.148831	1.303957	1.106426	0	-5.236011818	down
TraesCS6B03G0425200	6.835956	6.105268	6.613014	0.169388	0	0.517053	0.000160989	-5.23589818	down
TraesCS7B03G0784800	116.903992	132.446915	117.142021	4.782391	4.305231	3.981009	0	-5.234565335	down
TraesCS7A03G1137200	4.099088	6.085251	6.047933	0.240436	0.148165	0.153813	2.32E-42	-5.233345095	down
NewGene_114134	2.923513	3.071093	2.890363	0.136922	0.163834	0.068661	3.22E-47	-5.232966639	down
TraesCS3A03G0097100	20.939215	22.090784	21.920336	0.964805	0.731559	0.627746	0	-5.230457524	down
TraesCS2A03G1129100	5.593233	5.476021	5.568625	0.210303	0.204502	0.181626	0	-5.230330437	down
TraesCS5B03G0959800	4.5148	5.295997	4.915967	0.258163	0.080868	0.174734	1.07E-83	-5.223479167	down
TraesCS5B03G1166200	19.462652	21.323931	20.455221	0.694133	1.026428	0.441288	4.94E-82	-5.221951664	down
TraesCS2B03G1350700	7.677006	7.831092	10.552619	0.154503	0.344134	0.439496	2.29E-123	-5.221543702	down
TraesCS3A03G1128900	4.24825	4.090479	3.568547	0.089287	0.194558	0.138879	8.29E-112	-5.217292755	down
TraesCS3B03G1165300	13.841043	14.395425	13.529639	0.813748	0.374542	0.286876	2.21E-27	-5.215822834	down
TraesCS5A03G0514500	5.70906	5.926147	6.713278	0.252806	0.093179	0.302358	1.23E-59	-5.214762756	down
NewGene_44467	0.483323	0.615457	0.425292	0	0.022324	0.02614	2.94E-23	-5.214661458	down
TraesCS2B03G0488000	0.715416	0.507982	0.696548	0	0.045793	0.021912	4.45E-22	-5.214211195	down
TraesCS3D03G0987500	7.649302	7.256924	6.632711	0.201185	0.390578	0.179046	2.35E-107	-5.2120155	down
NewGene_56040	2.314601	3.468659	2.619686	0.089863	0.159455	0.042245	1.77E-31	-5.211048298	down
TraesCS2B03G1214400	31.692755	32.082748	30.131382	0.847247	1.426228	1.126034	0	-5.209527916	down
TraesCS2B03G0483900	1.311646	1.199038	1.073564	0.090062	0.024118	0	2.90E-06	-5.208461923	down
TraesCS2B03G0598500	2.24397	1.971836	1.914508	0.11294	0.030178	0.073125	1.45E-48	-5.206934749	down
TraesCS6B03G0202100	22.929695	27.909346	26.078892	0.23422	1.311374	1.27998	5.11E-18	-5.202529133	down
NewGene_53133	1.262895	1.133623	1.396785	0	0.044791	0.081785	2.27E-17	-5.201747061	down
TraesCS3A03G0588500	29.794937	28.539127	29.358334	1.095155	1.011522	1.10725	0	-5.20127646	down
NewGene_105898	3.399797	3.265224	3.058898	0.17577	0.112342	0.056064	3.17E-69	-5.199834794	down
TraesCS5D03G1073700	143.955872	142.00267	146.023468	5.021536	5.250235	5.61984	0	-5.197441938	down
TraesCS2D03G0980000	65.477272	64.528137	58.429253	2.662527	1.990858	2.270626	0	-5.192421467	down
TraesCSU03G0300000	6.531782	5.624808	5.516348	0.178276	0.230764	0.236708	2.01E-192	-5.191896451	down
TraesCS3D03G1186500	1.269553	1.352524	1.344586	0.101725	0	0.02478	7.37E-06	-5.187139315	down
TraesCS6D03G0772100	30.971334	26.842484	29.672712	0.671959	1.596999	0.967865	6.98E-187	-5.18497469	down
NewGene_13094	0.580503	0.903579	0.555196	0.053821	0	0.011136	7.65E-16	-5.182001287	down
TraesCS3B03G1103300	63.188389	62.060425	61.755375	2.555192	2.174469	2.218991	0	-5.181937974	down
TraesCS5B03G1052000	97.242996	98.192863	99.512878	4.006807	4.349358	2.606889	8.98E-118	-5.175383542	down
TraesCS5B03G0771300	15.660731	14.120672	18.794178	0.478099	0.581715	0.692746	2.72E-60	-5.174053316	down
TraesCS5D03G1077400	2.688299	3.055083	2.519326	0	0	0.303426	0.009933457	-5.174033358	down
NewGene_48723	0.605069	0.753294	0.803987	0.004742	0.023759	0.039609	2.77E-34	-5.172918359	down
TraesCS3D03G0874000	6.439041	8.530815	7.882299	0.287528	0.250511	0.288218	3.30E-89	-5.169335995	down
TraesCS2B03G0587200	14.642427	10.372685	11.767494	0.488248	0.424538	0.457825	3.28E-164	-5.168088018	down
TraesCSU03G0228300	10.384032	9.843426	8.798768	0.464062	0.349565	0.273128	6.43E-250	-5.160048432	down
TraesCS7B03G0340500	5.969588	5.828876	5.149181	0.118844	0.400189	0.120833	1.62E-20	-5.15895212	down
TraesCS4D03G0700300	23.333656	26.555561	24.294416	0.640578	1.193853	0.966188	1.30E-273	-5.153645211	down
TraesCS1A03G0610600	1.516869	0.78362	0.866833	0.07675	0.031173	0	2.82E-05	-5.152956151	down
NewGene_99512	0.7996	0.932124	1.102971	0.068527	0	0.03526	3.28E-07	-5.150473042	down
TraesCS6A03G0131400	250.180252	245.617477	249.363251	10.062087	9.080835	9.118357	0	-5.150425014	down
TraesCS4B03G0104700	0.708563	0.698354	1.06547	0	0.095902	0	0.007038237	-5.148960367	down
TraesCS1B03G0969900	0.822368	0.671609	0.75259	0.008078	0.020693	0.053246	2.76E-17	-5.148836438	down
TraesCS4D03G0757400	18.996521	21.47949	24.720007	0.642836	1.126966	0.707996	1.84E-110	-5.147936249	down
TraesCS2D03G0959100	14.857818	11.918763	11.404439	0.163528	0.664451	0.622699	1.55E-27	-5.146741424	down
NewGene_65027	1.428732	1.089863	0.989049	0	0.051247	0.073788	1.56E-07	-5.146445705	down
TraesCS7D03G0902600	230.582779	230.881836	233.24205	8.489264	9.057647	9.03983	0	-5.140898135	down
NewGene_15227	14.256952	15.800859	16.958559	0.852803	0.688914	0.220013	1.19E-21	-5.140728598	down
TraesCS2A03G1187000	5.574876	4.698649	5.603679	0.192149	0.168908	0.239199	4.39E-178	-5.139927125	down
TraesCS2B03G0875300	1.584019	1.370542	1.444317	0	0.042942	0.127384	7.96E-06	-5.137784876	down
TraesCS5A03G1270700	23.910702	21.514282	20.51792	0.651783	0.939176	0.897196	1.31E-146	-5.135424311	down
TraesCS1D03G1039500	4.543421	4.80438	4.460748	0.156692	0.163927	0.205173	2.16E-206	-5.133590182	down
TraesCS3A03G0846400	20.292509	17.386408	15.455976	0.579184	0.739579	0.722744	1.21E-216	-5.133334171	down
TraesCS4B03G0966500	0.643664	0.560376	0.644435	0	0.056853	0.010376	1.63E-05	-5.133060637	down
TraesCSU03G0085400	1.595291	1.529845	1.299152	0.086668	0.037559	0.032173	6.26E-25	-5.127526184	down
TraesCS7D03G0837200	158.54303	156.096817	161.953583	6.051378	5.947314	6.43469	0	-5.125438341	down
TraesCS7A03G0472300	2.259609	1.761884	2.00292	0.130937	0.090771	0	6.10E-05	-5.124487707	down
TraesCS4A03G0184500	260.435272	254.811798	257.238251	9.08358	9.736659	11.161337	0	-5.122116296	down
TraesCS1A03G0885000	1.652718	1.563786	1.703272	0.063561	0.054876	0.069263	1.65E-68	-5.117260191	down
TraesCS1D03G1005300	244.608414	240.975433	251.152405	10.467989	9.742396	8.339485	0	-5.116505398	down
NewGene_4305	20.418362	20.138068	17.136622	0.640179	0.816443	0.90392	2.17E-191	-5.114081715	down
TraesCS5D03G0166200	5.881422	5.668792	6.944841	0.324658	0.276134	0.066126	2.40E-30	-5.113983612	down
TraesCS5B03G0903300	1.673369	2.649788	1.899429	0.002591	0.104638	0.136413	2.32E-07	-5.110490959	down
TraesCS1A03G0504100	16.690599	16.845455	19.572544	0.382135	0.516868	1.171736	1.26E-81	-5.106827839	down
TraesCS6B03G0804100	0.81233	0.856657	0.715413	0.05798	0.010632	0.020004	5.17E-14	-5.104746187	down
TraesCSU03G0421100	3.59475	3.272473	3.355171	0.152171	0.140874	0.0756	3.47E-25	-5.104712354	down
TraesCS6A03G0954500	9.425954	8.432762	8.228303	0.178918	0.354028	0.477905	2.37E-151	-5.104129062	down
TraesCS7D03G0615700	1.208668	1.615809	1.207973	0.043873	0.094559	0.015631	1.24E-27	-5.100177364	down
TraesCS7A03G0249500	18.969149	18.304777	18.811316	0.820546	0.623014	0.75395	0	-5.099991004	down
TraesCS3A03G0564100	5.963806	6.503507	6.234824	0.083414	0.376247	0.259947	7.04E-76	-5.09956213	down
TraesCS7A03G0214100	10.474959	11.213553	10.788845	0.502923	0.320344	0.440037	2.18E-171	-5.098618173	down
TraesCS4B03G0647900	134.664047	141.727005	139.475525	4.47962	6.000024	5.953241	0	-5.097858537	down
TraesCS1A03G0224900	2.004305	1.514845	1.996292	0	0.079027	0.133263	5.47E-24	-5.094999474	down
TraesCS3B03G0972200	30.496534	28.469528	28.300295	1.137377	1.04683	1.250817	2.64E-273	-5.094447543	down
TraesCSU03G0370600	3.121247	2.761641	2.970566	0.110108	0.113473	0.105404	1.00E-33	-5.083042617	down
TraesCS2B03G1552000	32.396319	33.652167	35.294061	1.326057	1.297457	1.421817	0	-5.081615453	down
NewGene_8879	0.451024	0.280937	0.34419	0.018394	0.019647	0	5.66E-18	-5.077555997	down
TraesCS2D03G1156700	278.134979	270.483521	277.657104	10.04423	11.237789	11.785933	0	-5.077391444	down
NewGene_33506	0.781795	0.720159	0.973662	0.067051	0.022991	0	6.66E-06	-5.076545969	down
TraesCS2A03G1324000	26.224945	25.243969	21.329119	0.745947	1.415471	0.730892	4.43E-183	-5.074872927	down
TraesCS4B03G0563700	14.442184	13.652369	13.309341	0.49549	0.712976	0.443802	0	-5.074715554	down
TraesCS5B03G0264400	12.934964	13.970229	11.820694	0.531892	0.574355	0.43724	1.76E-198	-5.070935606	down
TraesCS3B03G0671500	2.566254	3.064477	3.227097	0.023949	0.149107	0.178345	9.99E-16	-5.070831668	down
TraesCS4B03G0201200	6.018904	5.185907	6.273708	0.210049	0.389274	0.101243	2.84E-24	-5.070806696	down
TraesCS7A03G0908700	12.346535	12.902458	12.97472	0.534449	0.432601	0.557224	2.02E-267	-5.070206558	down
NewGene_15238	4.467462	5.498013	2.557141	0.044276	0.261852	0.178747	3.88E-15	-5.068921741	down
TraesCS2B03G0474700	2.438964	2.343924	2.546004	0.105194	0.158959	0.013837	2.53E-40	-5.068814903	down
TraesCS3B03G1146200	56.33041	58.953587	57.701786	2.0242	2.533048	2.407032	0	-5.067063073	down
NewGene_31505	0.462633	0.437511	0.444486	0	0.035335	0.011141	2.46E-17	-5.066682985	down
TraesCS2D03G1290200	50.526947	51.25177	52.667183	1.967168	2.205919	2.063598	0	-5.06303853	down
TraesCS3B03G0790800	0.763932	0.953221	0.802825	0.024772	0.045747	0.026756	7.96E-43	-5.06215366	down
TraesCS5B03G1209700	0.515295	0.458921	0.552791	0.022155	0.015271	0.021991	3.55E-48	-5.061631904	down
TraesCS6B03G0368500	0.44781	0.42918	0.4462	0	0.035523	0.014527	4.79E-17	-5.061008687	down
TraesCS6A03G0640600	3.133075	3.898031	3.39208	0.126501	0.136444	0.153923	1.57E-114	-5.059575646	down
NewGene_9073	10.270876	9.595051	11.974835	0.842561	0.22835	0.377872	4.95E-37	-5.058864327	down
TraesCS5D03G1074900	128.677216	130.880127	127.872223	5.162652	4.568723	5.956247	0	-5.058495047	down
TraesCS5A03G0039100	358.090302	340.75827	337.144226	12.356529	14.071539	15.680836	0	-5.057120968	down
TraesCS4A03G0085000	13.353406	13.627067	12.58363	0.448986	0.720378	0.418511	4.62E-280	-5.056177954	down
TraesCS5B03G0589800	2.445077	3.605139	2.517477	0.033657	0.149722	0.159232	5.96E-49	-5.055407537	down
TraesCS4A03G1074200	0.829169	0.713642	0.847388	0	0.065037	0.019183	1.94E-16	-5.055095144	down
TraesCS6A03G0067900	2.949809	2.800953	3.067554	0	0.189107	0.17486	4.12E-05	-5.048246368	down
NewGene_13497	2.173074	2.766761	2.840792	0.054543	0.042303	0.218137	3.40E-17	-5.045633008	down
TraesCS5A03G1271600	2.800417	3.004255	2.739279	0.06788	0.175802	0.056597	1.12E-20	-5.042805258	down
TraesCS1A03G0569000	21.18211	22.030071	20.898165	0.970572	0.77059	0.880435	0	-5.040414482	down
TraesCS6D03G0666500	22.733425	23.09204	22.99562	1.005697	0.852072	0.977681	0	-5.039942986	down
NewGene_82915	3.273748	2.87493	2.792399	0.281691	0.030492	0.115864	4.18E-38	-5.036584946	down
TraesCS6D03G0214600	11.699087	12.127239	11.310644	0.305685	0.649244	0.483051	2.34E-231	-5.035677965	down
TraesCS2D03G0328900	49.628017	47.734188	51.94389	1.628224	2.5445	1.979194	0	-5.035351389	down
NewGene_100822	3.384944	3.59028	3.162676	0.234823	0.178693	0.072653	2.08E-79	-5.030981573	down
TraesCS1A03G0845700	7.257798	5.197617	5.394729	0.20359	0.274367	0.194329	1.37E-37	-5.030125549	down
TraesCS3D03G0748200	4.985374	4.014605	4.900419	0.137469	0.244827	0.185349	2.14E-131	-5.02909288	down
TraesCS2B03G1146200	5.514702	6.181334	7.160319	0.346187	0.20178	0.223223	1.55E-150	-5.028646703	down
TraesCS7D03G0454900	4.982588	5.634527	4.547287	0.248799	0.194026	0.178936	1.05E-154	-5.027482854	down
TraesCS7A03G0598600	1.381246	1.227393	1.863621	0.053966	0.065886	0.063901	1.72E-58	-5.023013269	down
TraesCS6A03G0355500	34.053387	35.394794	32.461815	1.187606	1.636385	1.407612	0	-5.022929766	down
TraesCS2B03G1128800	5.062411	4.883391	4.392875	0.211055	0.215905	0.157813	1.60E-152	-5.022705274	down
TraesCS3A03G0774100	1.836275	1.951704	1.677137	0.12739	0.090758	0	0.000209566	-5.02127244	down
TraesCS7D03G0965500	100.931633	107.950836	99.670715	4.312203	3.771509	4.715187	0	-5.020292842	down
TraesCS4B03G0144000	13.672876	13.409922	14.628575	0.613765	0.678672	0.433514	2.62E-220	-5.015511684	down
NewGene_102646	0.549895	0.582722	0.510505	0	0	0.070246	0.009448778	-5.00734019	down
NewGene_8352	1.708049	0.774778	0.755974	0.009917	0.04493	0.07557	1.36E-22	-5.006999021	down
NewGene_4376	3.70676	3.393266	3.231697	0.155149	0.061655	0.192419	1.65E-61	-5.001494651	down
TraesCS2D03G0982900	11.325692	11.704872	10.204264	0.290373	0.660883	0.422118	6.66E-103	-4.999895405	down
TraesCS2A03G0000700	3.132336	3.198356	2.63546	0.0625	0.097124	0.213064	1.41E-68	-4.998046988	down
TraesCS5D03G1162800	9.453413	8.645389	8.687415	0.345748	0.514939	0.258132	8.05E-167	-4.99514914	down
TraesCS3B03G1109900	0.868476	0.791501	0.884675	0.03676	0.026659	0.025544	2.39E-19	-4.994660347	down
TraesCS2A03G1160400	1.095949	1.655532	0.974055	0.03251	0.070945	0.035395	2.08E-20	-4.994184225	down
TraesCS3A03G0583400	15.422949	14.22518	13.721149	0.917178	0.534086	0.348782	1.09E-28	-4.993440402	down
TraesCS4A03G0013600	5.954805	6.07052	5.455754	0.163174	0.2422	0.324058	1.09E-111	-4.993096432	down
TraesCS7D03G0195800	13.009477	11.753917	13.495721	0.339295	0.730919	0.556707	5.55E-177	-4.986359773	down
TraesCS3D03G0783900	10.684161	10.5541	8.853142	0.541656	0.315398	0.393598	3.89E-103	-4.986216971	down
TraesCS1B03G0762900	6.570986	6.750409	6.848247	0.069484	0.269954	0.516344	8.84E-17	-4.986005119	down
TraesCS6D03G0773900	34.826794	40.69384	38.683899	2.063849	1.707776	1.04436	1.95E-58	-4.984285262	down
TraesCS1D03G0934700	10.448685	10.896616	11.724127	0.523975	0.297259	0.552296	1.01E-91	-4.98266386	down
TraesCS4A03G0236300	68.447998	65.269279	66.732941	2.467368	3.772026	2.365644	6.90E-128	-4.976548198	down
TraesCSU03G0098600	4.389809	4.838194	4.223502	0.173126	0.17231	0.220797	0	-4.975840468	down
TraesCS3D03G1042600	3.053475	3.247	3.131773	0.151366	0.085321	0.161312	8.73E-119	-4.974669907	down
TraesCS2D03G0056900	19.076544	17.844973	18.244181	0.624894	0.905729	0.837057	0	-4.974483301	down
TraesCS5B03G0957700	3.070117	1.824066	2.018784	0.185039	0.099961	0	0.002025641	-4.973197355	down
TraesCS7B03G0999000	11.286073	13.16195	13.313511	0.42476	0.411612	0.753024	8.98E-56	-4.966174163	down
TraesCS5D03G1037500	48.887669	52.526241	51.736145	2.381215	2.243032	2.000001	0	-4.961950452	down
TraesCS1A03G0391500	20.472853	19.786438	19.427406	1.121053	0.696406	0.737934	5.97E-90	-4.961744486	down
TraesCS3A03G0290400	26.310774	25.479385	26.561102	1.366914	0.886637	1.123958	0	-4.961072128	down
TraesCS2D03G0405800	81.316902	77.874153	74.72599	4.532846	2.819162	2.678221	1.58E-235	-4.960872068	down
TraesCS5A03G0511500	0.581271	0.499246	0.446281	0	0.038176	0.024133	4.01E-18	-4.960524548	down
TraesCS1B03G0983600	37.43932	38.785095	41.357952	1.752642	1.173584	2.164115	7.11E-93	-4.958210947	down
TraesCS3B03G0961300	35.904087	36.289585	35.847702	1.537223	1.643017	1.501019	0	-4.957194734	down
TraesCS5A03G1121100	0.534197	0.543749	0.455849	0	0.043917	0.01934	1.16E-19	-4.946500868	down
NewGene_15233	3.677909	3.801127	3.992083	0.057163	0.162202	0.254524	1.84E-50	-4.943393632	down
TraesCS1A03G0652700	3.198354	3.68116	2.970965	0.169925	0.14338	0.112977	5.41E-137	-4.939620742	down
TraesCS7D03G0910400	7.792537	7.64241	7.806067	0.30193	0.477942	0.242088	3.59E-70	-4.93917916	down
NewGene_60967	5.129495	4.803464	5.271378	0.160804	0.252393	0.246789	4.77E-129	-4.938380929	down
TraesCS2A03G0955200	104.446449	101.440773	101.234604	4.40095	4.522233	4.667434	0	-4.930895768	down
TraesCS5A03G0907400	0.666755	0.703821	0.661774	0.027703	0.030928	0.027124	1.51E-26	-4.92974815	down
TraesCS1A03G0611100	6.771434	7.414244	6.428448	0.26248	0.415433	0.198493	1.01E-34	-4.928412952	down
NewGene_18999	32.219231	30.939222	30.015972	1.367113	1.38965	1.367479	0	-4.927192284	down
TraesCS2B03G1037000	17.812586	17.032719	17.450747	0.690235	0.804239	0.818463	0	-4.926872521	down
TraesCS7D03G1084300	26.451292	24.159788	31.804882	1.312562	1.484021	0.821139	3.64E-105	-4.925388716	down
TraesCS5D03G1072200	45.360737	45.250057	44.676735	1.7829	1.888927	2.341874	0	-4.924576827	down
TraesCS3A03G0854700	13.521996	12.484109	12.35736	0.766268	0.572904	0.349103	1.37E-129	-4.920257777	down
TraesCS3D03G0972700	5.785001	6.174357	5.434905	0.32982	0.261524	0.175436	1.29E-173	-4.919485823	down
TraesCS3B03G0284800	12.670451	10.792631	11.933199	0.53385	0.52375	0.513471	5.31E-279	-4.915941383	down
TraesCS7B03G0279500	156.71463	129.990494	138.275406	3.476859	6.930361	8.773822	1.69E-52	-4.914523411	down
TraesCS2A03G0101800	31.262157	34.624634	31.700123	1.718707	1.412501	1.208705	5.01E-141	-4.912182613	down
TraesCS2A03G1250300	49.573166	47.54995	52.169575	1.883111	2.273911	2.52771	0	-4.911299313	down
TraesCS3D03G0126900	1.296163	1.827509	1.586997	0.149836	0.0162	0.020695	3.08E-17	-4.910268405	down
TraesCS2B03G1481000	36.69648	37.699188	39.155499	1.640693	1.800919	1.667948	0	-4.907494836	down
TraesCS6B03G0213900	7.568143	8.959172	8.021874	0.41422	0.213782	0.464775	3.28E-141	-4.904884536	down
TraesCS4A03G0958600	14.18651	13.864325	14.324265	0.62724	0.58294	0.691445	0	-4.902862323	down
TraesCS3B03G0373000	3.529005	2.792437	3.436357	0.1495	0.146067	0.133754	9.51E-60	-4.900822782	down
TraesCS6A03G0899800	18.934683	21.561573	23.88665	1.210881	0.584975	1.078855	1.22E-137	-4.898549854	down
TraesCS2A03G1252000	1.524686	1.403256	0.939978	0.037512	0.053341	0.080465	4.40E-43	-4.897582903	down
TraesCS6A03G0716400	12.604239	12.580387	11.640365	0.535972	0.487176	0.64105	0	-4.897419342	down
TraesCS7A03G0755400	6.286666	7.02814	6.500834	0.16516	0.296636	0.427334	4.09E-142	-4.897016099	down
TraesCS3A03G1018700	3.979462	4.838035	3.472104	0.069002	0.173064	0.300028	2.60E-49	-4.896694338	down
TraesCS4A03G0723400	1.538096	1.259453	1.671807	0.12049	0.042074	0.032031	5.48E-32	-4.895907354	down
TraesCS2B03G0127000	44.511688	44.221455	46.019218	2.289254	1.693356	2.12831	0	-4.893200561	down
TraesCS1B03G1130100	0.864705	0.904923	1.04731	0.045793	0.062909	0.009754	5.99E-23	-4.889221515	down
NewGene_97350	5.840592	5.350154	5.996705	0.249399	0.297389	0.22995	8.84E-155	-4.884263202	down
NewGene_94248	2.264176	1.638868	2.097196	0.324653	0.180145	0	0.00014294	-4.880356916	down
TraesCS5B03G1367900	11.949689	11.602744	11.479561	0.406034	0.564626	0.614979	2.57E-175	-4.88017701	down
TraesCS4A03G0277700	4.823014	5.02231	4.882616	0.103592	0.123188	0.437191	5.60E-17	-4.879615446	down
TraesCS3A03G0566000	27.478834	26.14896	25.24601	1.113371	1.351217	1.155009	0	-4.878845568	down
TraesCS7B03G0873600	3.863818	3.873014	4.075437	0.253982	0.16469	0.104435	7.16E-81	-4.876841683	down
TraesCS4B03G0015000	9.996925	8.332396	10.075542	0.56206	0.621703	0.06977	5.75E-10	-4.874997812	down
TraesCS1B03G1181300	1.682644	1.825316	1.496148	0.048203	0.066951	0.114119	2.24E-80	-4.873006482	down
TraesCS1A03G0869900	110.889267	117.707085	115.626518	4.284228	5.469464	6.141946	0	-4.870918178	down
TraesCS4A03G0014700	3.340006	3.484723	3.054637	0.246973	0	0.18873	0.000106185	-4.867137413	down
TraesCS2A03G0886100	10.911552	11.307372	10.54577	0.40576	0.527522	0.579406	7.42E-266	-4.866078501	down
TraesCS7B03G1229300	40.297001	38.841393	40.16618	1.8033	1.615334	2.10693	0	-4.865323497	down
TraesCS6B03G0879400	1.045242	1.571338	1.210244	0.010376	0.107732	0.052723	1.23E-32	-4.86042018	down
TraesCS2D03G1021500	3.789725	4.273436	4.675483	0.202445	0.226447	0.152983	1.13E-105	-4.859714906	down
TraesCS3A03G0854900	14.241458	14.003675	13.721602	0.393868	0.872372	0.675874	2.71E-161	-4.858126013	down
TraesCS6A03G1041000	0.996406	0.892142	0.78347	0	0.018092	0.094609	1.35E-15	-4.853658067	down
TraesCS1A03G0037800	2.534695	3.35778	2.518377	0.170993	0.108079	0.099863	3.50E-54	-4.843678741	down
TraesCS3D03G0379100	3.808198	5.22515	3.806138	0.187981	0.254087	0.159427	2.36E-90	-4.843067112	down
TraesCS2B03G1424600	0.362789	0.477128	0.673372	0	0.044223	0.025181	2.51E-06	-4.840080215	down
NewGene_17212	3.547223	3.068314	3.245693	0.062463	0.067951	0.136924	1.62E-113	-4.839298487	down
TraesCS1D03G0484400	6.336174	5.809082	4.597631	0.430304	0.014513	0.27873	3.30E-26	-4.839197236	down
TraesCS3B03G0007900	6.343039	5.196324	5.569305	0.389666	0.218293	0.185726	1.85E-42	-4.838315506	down
TraesCS5D03G1078700	6.362655	6.371305	7.084825	0.339933	0.178698	0.378448	1.13E-42	-4.835904874	down
TraesCS4B03G0966700	6.120753	6.461048	5.752705	0.318231	0.28171	0.253184	1.23E-88	-4.834804961	down
TraesCS7D03G1108600	3.133968	4.500165	4.49259	0.230307	0.226219	0.081549	5.75E-28	-4.829765255	down
TraesCS3D03G0358000	1.24667	1.110619	1.428595	0.016479	0.067035	0.091733	5.12E-45	-4.827551278	down
TraesCS7A03G0885800	18.002731	16.511765	16.630175	0.852746	1.019088	0.55748	1.22E-88	-4.821507112	down
TraesCS2A03G0038500	0.861271	0.857692	1.216296	0.015562	0	0.11971	0.000142246	-4.821053957	down
TraesCS2D03G0799000	37.409245	36.453297	37.859875	1.165482	1.893021	2.339193	1.95E-93	-4.81236208	down
TraesCS7B03G0279600	141.116394	148.84111	146.147308	5.666231	7.597734	7.734511	0	-4.811732966	down
NewGene_7871	1.706811	1.283237	1.342588	0.088548	0.090333	0	2.22E-16	-4.811058398	down
TraesCS4A03G0006900	2.47745	2.205353	1.530363	0.082437	0.088464	0.120675	1.40E-68	-4.810227674	down
TraesCS7D03G0078800	14.694318	14.411679	14.766944	0.721445	0.769664	0.617925	0	-4.809513161	down
NewGene_95946	0.601717	0.647873	0.587169	0.02922	0	0.055142	6.83E-17	-4.809365566	down
TraesCS6B03G1014800	17.406635	19.380901	17.695894	0.746918	1.060214	0.737842	3.34E-87	-4.808810276	down
TraesCS5A03G1271000	13.039142	11.837875	13.316657	0.591145	0.587855	0.651071	3.45E-180	-4.807702288	down
TraesCS2A03G0055100	128.452759	131.151489	132.780212	6.140258	6.50528	6.288825	0	-4.806613551	down
TraesCS4A03G0117800	97.431793	95.587868	98.204865	4.13417	5.048909	4.901575	0	-4.804033953	down
TraesCS4A03G0722800	13.415652	13.275363	13.196898	0.434945	0.675245	0.819961	0	-4.803785286	down
TraesCS5D03G0541500	3.794028	5.275319	4.477754	0.176773	0.168421	0.297285	4.24E-78	-4.802831531	down
NewGene_58695	5.666259	5.826044	4.408604	0.187779	0.308097	0.230144	3.69E-168	-4.800291795	down
TraesCS7D03G1252100	4.015602	4.004498	4.40483	0.230064	0.173398	0.18373	7.45E-112	-4.800086927	down
TraesCS5D03G0418400	1.030885	1.317261	1.7681	0	0.152561	0.04094	2.21E-05	-4.797105049	down
TraesCS2D03G1324000	19.756805	19.147631	17.969456	0.873308	0.96384	0.922253	0	-4.796359992	down
TraesCS4D03G0121100	13.04984	13.962778	13.614996	0.474681	0.640618	0.846416	6.84E-208	-4.79374191	down
TraesCS4A03G0865600	58.896566	59.774225	56.962732	2.917054	3.101523	2.524102	0	-4.793285311	down
TraesCS6B03G0991400	2.307255	2.984717	2.572655	0.088566	0.144812	0.143554	1.02E-50	-4.791897409	down
TraesCS3D03G0946300	57.708302	61.002975	60.099621	2.610872	2.557421	3.550543	0	-4.791287957	down
TraesCS1D03G0579100	9.940545	9.238534	9.742562	0.488923	0.396464	0.522191	0	-4.790149719	down
TraesCS2B03G0958300	4.049639	4.684908	4.089895	0.32252	0.165402	0.120003	1.13E-28	-4.789799297	down
TraesCS4D03G0709100	64.594757	63.383656	65.784378	3.319893	3.089256	3.037279	0	-4.789659372	down
TraesCS5A03G0888100	110.018051	109.994812	110.686043	6.129664	5.327056	4.593091	5.97E-191	-4.78943193	down
TraesCS5D03G0880000	0.750564	0.672952	0.514149	0.051198	0	0.042358	1.42E-16	-4.786956083	down
TraesCS7D03G1015000	38.44302	31.779545	31.001606	1.536078	1.696132	1.709219	2.33E-285	-4.784896891	down
NewGene_83885	2.542274	2.680068	2.728061	0.113492	0.136573	0.128936	1.73E-95	-4.7829606	down
NewGene_9853	0.931351	0.905779	1.167426	0.074908	0.020991	0.031884	1.56E-36	-4.781712571	down
TraesCS7D03G0774600	25.685661	26.565933	28.222179	1.267473	1.345229	1.361371	0	-4.769310099	down
TraesCS7A03G1147100	9.153871	7.856544	8.150291	0.292606	0.313231	0.62951	6.12E-98	-4.768729117	down
TraesCS5B03G0497900	14.280388	14.147317	15.406278	0.621961	0.807662	0.737944	1.75E-195	-4.764578901	down
TraesCS4A03G0155300	2.162915	1.765182	1.548744	0.146844	0.033488	0.074813	1.47E-33	-4.761983514	down
NewGene_87609	1.13766	0.986226	0.891401	0.050543	0.013654	0.081119	4.58E-42	-4.759872316	down
TraesCS5A03G1024600	1.020007	1.280046	1.563484	0.04794	0.07668	0.064612	1.43E-56	-4.7593852	down
TraesCS2D03G1339300	4.510993	3.370109	3.821783	0.074485	0.203777	0.30015	9.85E-72	-4.758933472	down
TraesCS7B03G0238200	86.129501	92.812431	86.599358	4.474187	4.0986	4.656096	0	-4.75890912	down
TraesCS2D03G0408100	15.426804	12.852777	16.088968	0.886428	0.757879	0.539556	6.39E-138	-4.758238836	down
TraesCS6A03G0260200	14.059948	13.609178	14.337949	0.616945	0.799009	0.680447	0	-4.755914495	down
NewGene_97127	0.363121	0.348918	0.335903	0	0.032676	0.0188	4.46E-05	-4.753269068	down
TraesCS3A03G0050400	2.676576	1.880989	1.900749	0.080043	0.104233	0.12462	1.17E-26	-4.749387412	down
TraesCS3B03G0077200	26.643581	28.24892	29.757463	0.906571	2.223633	1.157127	4.36E-39	-4.746803505	down
TraesCS2A03G1250700	8.916195	6.95347	9.75771	0.511841	0.26712	0.474524	1.58E-60	-4.741864812	down
TraesCS1A03G0726500	8.959731	9.139787	9.435471	0.532871	0.48843	0.33436	8.97E-38	-4.741431811	down
TraesCS1D03G0874600	17.295723	16.376928	17.761129	1.015285	0.643143	0.930461	2.79E-106	-4.734205752	down
TraesCS1D03G0868200	7.893644	7.345441	8.764253	0.409618	0.470358	0.33503	1.31E-178	-4.732169106	down
TraesCS7D03G1238200	3.506165	3.425644	3.827234	0.280262	0.100938	0.149229	1.31E-43	-4.73104832	down
TraesCS5D03G0636400	29.593454	24.530529	26.700588	1.130902	1.496676	1.491116	0	-4.724199707	down
NewGene_59378	3.108331	2.754972	2.756752	0.166317	0.133479	0.141026	0	-4.723160154	down
NewGene_53260	1.077525	0.968234	1.112147	0.09781	0.031282	0	0.002711119	-4.722140421	down
NewGene_26824	169.931183	176.667297	169.378143	8.6867	9.249015	8.545025	0	-4.716739129	down
TraesCS6B03G1288000	165.249374	181.979324	224.550674	10.540204	10.259154	8.528113	7.48E-144	-4.713098618	down
NewGene_42685	6.949689	5.972306	6.367382	0.585472	0.711099	0.778638	1.94E-121	-4.710696342	down
NewGene_76284	1.833492	1.410949	1.365523	0.067577	0.045953	0.105526	1.62E-31	-4.708797008	down
NewGene_86521	1.520751	1.703225	1.37762	0.111698	0.038262	0.089457	1.65E-48	-4.708334794	down
TraesCS5D03G1078200	1.981051	2.210784	2.639084	0.202093	0.030103	0.119556	1.88E-23	-4.707677585	down
TraesCS2B03G1133600	396.024902	384.077026	389.036652	19.596128	20.250494	20.704058	0	-4.704175535	down
TraesCS7D03G0364800	1.3618	1.701243	1.069461	0.101391	0.037574	0.063422	6.27E-19	-4.70163134	down
NewGene_513	0.578329	0.614413	0.566642	0.037468	0	0.035208	3.03E-17	-4.7007671	down
NewGene_53797	1.930945	1.673826	2.056402	0.174825	0.032995	0.066294	4.71E-44	-4.700358397	down
TraesCS7A03G0758600	1.66785	2.191308	2.370414	0.036239	0.134748	0.129213	8.07E-19	-4.698790867	down
TraesCS4B03G0967300	5.31926	5.303476	5.662472	0.214901	0.449925	0.166151	2.21E-67	-4.696867622	down
TraesCS1D03G0166200	11.231798	12.566836	10.906599	0.726905	0.618614	0.447524	5.27E-185	-4.696178244	down
TraesCS5B03G0625500	4.606075	4.636905	4.393386	0.19825	0.287177	0.220909	1.22E-189	-4.695359933	down
TraesCS7D03G1082500	16.218628	17.616783	18.841976	0.631274	1.464274	0.64333	9.79E-67	-4.694807594	down
TraesCS5D03G0706700	3.821152	3.263917	4.268708	0.151615	0.259314	0.169129	1.00E-86	-4.691414369	down
TraesCS2A03G0975300	32.138199	32.622459	31.147905	1.458433	1.655148	1.903802	0	-4.688329089	down
TraesCS5A03G0164200	28.121944	29.232584	26.579548	1.238244	1.551041	1.613147	0	-4.685621855	down
TraesCS3A03G0812400	3.666768	4.513335	4.244956	0.188626	0.360832	0.097999	9.46E-22	-4.682766353	down
TraesCS7D03G0903400	124.571823	132.469131	135.257935	8.022121	6.464443	6.070861	0	-4.681951293	down
TraesCS7B03G1273600	34.119003	30.47805	34.342125	1.948697	1.800172	1.444999	0	-4.679860002	down
NewGene_67355	1.930753	2.234051	1.997565	0.123969	0.196596	0	0.00045803	-4.679034709	down
TraesCS2A03G0091300	113.137733	118.228584	117.132874	5.625971	6.396362	6.35136	0	-4.678728906	down
TraesCS3B03G1225000	25.058746	25.227034	26.062092	1.288778	1.16383	1.560494	0	-4.676666597	down
TraesCS5D03G0513400	17.243818	19.342194	17.732737	0.758167	1.036514	1.074092	0	-4.676605528	down
TraesCS2B03G1209500	4.537598	3.819483	4.100513	0.228874	0.323018	0.087949	1.37E-23	-4.676107173	down
NewGene_83847	0.797673	0.741095	0.796586	0.018708	0.06994	0.028717	1.20E-31	-4.675305635	down
TraesCS1B03G0841700	64.999939	62.084114	61.016197	4.510399	2.486949	2.838587	1.32E-55	-4.674077702	down
TraesCS4A03G0959600	3.264911	3.930592	3.101929	0.128804	0.207662	0.206314	2.25E-85	-4.673708712	down
TraesCS2D03G0232000	0.943243	0.700232	0.94016	0.060773	0.038803	0.023495	3.23E-20	-4.670793978	down
TraesCS7D03G0725900	6.561605	5.176179	5.709781	0.292615	0.294459	0.329264	5.06E-149	-4.667213502	down
TraesCS3A03G0344100	3.423981	3.208812	2.883455	0.212355	0.143591	0.1434	2.00E-51	-4.667184765	down
TraesCS6B03G0366500	8.028349	8.489552	7.759535	0.323196	0.464106	0.503765	6.39E-269	-4.666752644	down
TraesCS6A03G0355700	4.615331	5.481967	5.662614	0.402413	0.17068	0.251363	2.30E-68	-4.666296312	down
TraesCS1A03G0779300	9.391564	9.505445	10.121202	0.659009	0.425353	0.450116	3.10E-183	-4.665367581	down
TraesCS5A03G1120300	1.878466	2.120449	1.439737	0.14572	0	0.139354	1.26E-05	-4.664193049	down
TraesCS2D03G0965500	1.591797	1.627434	1.579489	0.057516	0.089505	0.102615	1.25E-61	-4.664130409	down
TraesCS7A03G0044700	10.135223	11.420137	11.947153	0.564651	0.541488	0.671422	5.56E-155	-4.663977084	down
TraesCS3A03G0748300	4.355077	3.677671	4.119761	0.22789	0.170555	0.237643	3.19E-131	-4.662771022	down
NewGene_8510	16.177095	12.424922	13.524792	0.478859	0.713229	1.040633	2.16E-142	-4.662470747	down
TraesCS4D03G0471700	89.764	85.54023	85.894928	5.377573	4.460701	4.018775	1.33E-165	-4.660591307	down
NewGene_102993	6.593219	8.694436	7.060188	0.587501	0.280634	0.292794	1.42E-45	-4.657898626	down
TraesCS1A03G0659900	81.353371	82.731949	81.803932	4.387033	4.380168	4.392701	0	-4.656957932	down
TraesCS3A03G1058300	6.234903	7.54796	6.657955	0.298049	0.502569	0.290949	1.38E-88	-4.654933614	down
TraesCS7A03G1340200	3.181342	2.571993	3.426981	0.05215	0.205378	0.224047	3.45E-49	-4.654166315	down
TraesCS1D03G0076100	1.24994	0.868698	1.999306	0.176037	0.028654	0	0.00150107	-4.651112219	down
NewGene_89517	7.872889	7.027724	6.844601	0.403849	0.300961	0.349971	2.91E-189	-4.650941924	down
TraesCS2D03G0175800	34.130836	36.736763	32.335266	2.057507	2.250419	1.196388	8.20E-62	-4.65053163	down
TraesCS1D03G1026200	3.598796	3.571483	3.524215	0.205653	0	0.352988	0.000626831	-4.646530954	down
TraesCS2A03G1269800	3.932893	4.103069	4.437405	0.283599	0.212494	0.169005	3.06E-124	-4.645716742	down
NewGene_21886	2.221851	1.708573	2.805869	0	0.170095	0.222751	5.59E-05	-4.644650185	down
TraesCS3D03G0614600	2.166724	1.970427	2.274112	0.251009	0.054532	0.018234	3.57E-06	-4.643611317	down
NewGene_62753	3.097425	4.540376	4.322748	0.057228	0.242656	0.159023	4.57E-52	-4.64251205	down
TraesCS6B03G0173900	289.778412	283.849426	288.931427	14.792656	15.642782	16.257193	0	-4.641136642	down
TraesCS2D03G1000100	1.193321	1.560598	1.541316	0.092714	0.045919	0.078533	1.31E-25	-4.640234971	down
TraesCS7B03G0223400	3.7221	3.06759	3.081692	0.094565	0.265402	0.169684	8.80E-49	-4.64021425	down
TraesCS3D03G0079800	4.8873	5.737981	4.537605	0.186637	0.27233	0.332564	3.12E-36	-4.639005863	down
TraesCS7A03G0415600	2.12008	4.245475	1.97333	0.007408	0.329928	0.122597	2.50E-05	-4.638348204	down
TraesCS5B03G0777300	18.132889	21.180578	18.942757	0.808778	1.540705	0.815164	2.60E-56	-4.63778961	down
TraesCS6A03G0750200	26.142887	14.100707	14.02127	0.658598	1.120699	1.165756	4.47E-35	-4.635191431	down
TraesCS3B03G0296700	1.298157	1.179202	1.851143	0.044047	0.075615	0.107453	9.57E-27	-4.633815269	down
TraesCS4B03G0489300	3.245364	2.537754	4.232938	0.255832	0.218533	0.047452	2.39E-12	-4.631289046	down
TraesCS3A03G0639700	13.525325	13.702866	13.370379	0.569604	0.638698	1.001308	1.24E-257	-4.630125049	down
NewGene_12874	3.713309	2.074257	3.036611	0.199298	0.082115	0.160046	2.20E-107	-4.627952406	down
TraesCS4A03G0779300	3.858606	3.398165	3.127565	0.102542	0.271854	0.189846	2.64E-67	-4.627238014	down
TraesCS2B03G1163500	34.645222	37.007664	38.147213	1.595196	2.360295	2.047864	0	-4.627062194	down
TraesCS4A03G0312600	6.267551	5.93197	5.916461	0.299244	0.305593	0.383467	1.61E-126	-4.625381957	down
TraesCS3D03G0928800	1.092272	0.88644	1.203089	0	0.068645	0.10669	9.04E-06	-4.624908657	down
NewGene_94761	1.668972	2.004334	1.833886	0	0.200958	0.107106	0.000296419	-4.61561468	down
TraesCS7D03G0454800	5.219966	5.557716	5.74128	0.420187	0.148568	0.318246	4.38E-30	-4.615564593	down
TraesCS2A03G0830400	15.624473	15.433158	14.764439	1.30918	0.660356	0.500316	2.00E-25	-4.615004049	down
TraesCS7A03G0901300	1.894224	1.741606	2.509264	0.153671	0.03394	0.135709	1.47E-30	-4.612657949	down
NewGene_103152	0.804685	0.698952	0.650875	0.048968	0.027712	0.03411	1.75E-50	-4.61220671	down
NewGene_18100	0.793125	1.006433	0.962398	0.025601	0.032444	0.076484	2.83E-47	-4.610330296	down
TraesCS3B03G0372700	23.640005	22.235432	22.578419	1.264839	1.303651	1.210017	0	-4.609209134	down
TraesCS3B03G1507400	28.644207	28.44833	26.991373	1.587707	1.794892	1.272003	0	-4.60544241	down
TraesCS1A03G0100900	0.395374	0.591671	0.557857	0.056157	0.00837	0.013998	5.06E-24	-4.604242994	down
NewGene_67056	0.371325	0.276245	0.32916	0	0.025709	0.02704	2.96E-06	-4.603406382	down
TraesCS2B03G0438700	10.383645	9.151925	6.079664	0.757848	0.146181	0.470163	2.40E-33	-4.601734627	down
TraesCS3A03G0996400	30.807529	28.604073	29.116854	1.363223	1.806684	1.766769	0	-4.597823744	down
TraesCS3A03G0023900	16.995785	18.879421	15.762206	1.126711	0.670761	1.036454	1.72E-107	-4.597422998	down
TraesCS5B03G0522400	2.880756	4.162407	3.616821	0.107057	0.079915	0.387633	1.81E-28	-4.597340442	down
TraesCSU03G0144600	4.507266	5.310968	4.277492	0.210255	0.412088	0.151174	3.69E-55	-4.59707572	down
NewGene_70037	40.943398	40.683918	41.9319	2.540989	2.342868	2.016715	0	-4.592152318	down
TraesCS6D03G0322800	10.864615	11.969307	10.397717	0.735148	0.704238	0.40029	2.59E-139	-4.591676575	down
TraesCS5A03G0600400	2.006447	2.070403	1.996816	0.045171	0.201833	0.083166	5.65E-22	-4.589923178	down
TraesCS1B03G0258300	15.814254	16.355719	17.412708	0.854273	0.96099	0.96725	0	-4.58786431	down
NewGene_26848	2.336963	2.197384	2.206603	0.167044	0.109681	0.075167	1.00E-61	-4.586373997	down
NewGene_51399	12.487636	12.509269	12.213641	0.758194	0.68201	0.636662	0	-4.586206462	down
TraesCS5D03G0558200	35.515655	35.415085	32.847437	2.145717	1.763252	1.904897	0	-4.585650229	down
TraesCS5B03G0149900	4.260236	3.535869	4.323287	0.174333	0.218581	0.270611	9.98E-82	-4.583052	down
TraesCS2D03G0061400	3.606169	3.455115	3.887042	0.221457	0.109029	0.283588	1.27E-106	-4.582869586	down
TraesCS2B03G0460100	1.520758	1.18576	1.284628	0	0.06972	0.157373	0.000969028	-4.582080185	down
TraesCS6D03G0150000	182.6189	186.437027	184.319256	9.816862	9.990034	11.459335	0	-4.579346245	down
TraesCS2D03G1037300	1.886647	2.263328	1.346601	0.039233	0.067441	0.186616	2.65E-27	-4.574459654	down
TraesCS5D03G0092500	4.889352	4.098969	5.092296	0.301323	0.335789	0.119074	1.96E-32	-4.573949842	down
TraesCS2A03G1323100	9.209062	10.588998	10.860337	0.590577	0.529316	0.598695	1.62E-123	-4.573097356	down
TraesCS4D03G0255900	17.397596	19.2411	18.687994	0.894639	1.423879	0.826122	3.34E-228	-4.569318385	down
TraesCS5A03G0909900	25.258072	23.589006	25.289007	1.137536	1.574988	1.49559	0	-4.568892673	down
TraesCS6B03G1077600	0.682856	0.776193	0.794175	0.061282	0.037286	0.024491	1.10E-36	-4.567231328	down
TraesCS3A03G0297400	15.578584	15.790857	15.838226	0.931721	0.972577	0.736807	0	-4.566601905	down
TraesCS2B03G1260100	6.858438	6.369688	5.267678	0.233964	0.442497	0.318821	3.35E-33	-4.562954684	down
TraesCS1D03G0639500	2.907869	3.335423	3.553537	0.203843	0.124865	0.220407	5.69E-35	-4.561897899	down
TraesCS3A03G0098700	11.878978	12.78849	11.165779	0.364367	0.961132	0.74373	2.10E-41	-4.561071071	down
NewGene_41861	0.422212	0.468564	0.243073	0.015238	0.041384	0	0.000490534	-4.556870886	down
TraesCS2B03G1267100	61.514507	58.587242	55.851078	3.183567	3.025139	3.888551	0	-4.556591208	down
TraesCS2D03G0346400	5.036912	5.458422	4.974748	0.444427	0.142846	0.279299	1.13E-21	-4.554396267	down
TraesCS2B03G1489900	18.918341	20.473223	19.458683	1.680697	0.526358	1.099095	4.18E-22	-4.55331868	down
TraesCS1B03G0728700	70.320641	74.843842	79.861961	4.456244	4.937863	3.523843	3.92E-276	-4.552263203	down
TraesCS5D03G0557800	73.669991	76.834503	76.951309	4.443963	4.202856	4.437438	0	-4.551926285	down
TraesCS5D03G1074200	164.800247	160.196701	161.667114	8.261228	10.025742	9.779428	0	-4.551109518	down
TraesCS1A03G1045200	5.033575	4.946289	5.33308	0.2543	0.291542	0.331703	6.74E-137	-4.551093455	down
TraesCS1A03G0032100	2.16059	2.547338	2.668837	0.154288	0.091731	0.166656	7.75E-58	-4.551075278	down
TraesCS5A03G0666300	5.128778	3.969059	5.147445	0.193442	0.38229	0.233499	2.16E-90	-4.550363682	down
TraesCS2D03G0992500	13.698529	13.122274	13.098231	0.649434	0.884975	0.766278	0	-4.547189544	down
TraesCS5B03G0449300	43.534683	42.883465	42.757999	2.361971	2.559291	2.577442	0	-4.540543468	down
NewGene_98567	2.826966	2.73008	3.218643	0.201142	0.112844	0.189829	8.20E-133	-4.540312699	down
TraesCS5B03G1104200	431.541626	408.695038	409.233673	21.494268	26.078447	25.113825	0	-4.539624028	down
TraesCS4A03G0843000	9.573108	10.268236	10.374844	0.677807	0.58622	0.477585	2.66E-167	-4.53667164	down
TraesCS5A03G1256900	1.089886	1.027003	0.737372	0.055355	0.055751	0.04997	1.51E-33	-4.536405455	down
TraesCS5A03G0953100	27.587992	29.208498	28.741922	1.466956	1.982624	1.541798	0	-4.532197883	down
TraesCS4D03G0245600	0.842853	0.811882	0.812962	0.088416	0	0.043746	6.42E-15	-4.531776843	down
NewGene_36481	0.632722	0.650763	0.621632	0.037753	0.044402	0.016189	6.98E-32	-4.531018471	down
TraesCS3A03G1048700	294.181305	301.686127	298.604431	16.707226	16.785294	18.808117	0	-4.529900831	down
TraesCS1A03G1048400	20.284773	20.563526	22.610434	0.781706	1.303083	1.627756	2.27E-193	-4.526951772	down
NewGene_98286	9.253947	6.949024	7.382279	0.268763	0.299461	0.276423	1.36E-199	-4.525252731	down
TraesCS7D03G0832500	2.092334	2.298071	2.692153	0.20009	0.200081	0	0.001852395	-4.523269214	down
TraesCS2A03G1043400	49.033321	48.582134	48.882393	2.300781	2.665385	3.674277	7.32E-156	-4.521857509	down
TraesCS4A03G0065600	24.672415	28.983088	22.458153	1.706963	1.023653	1.725032	5.80E-119	-4.518533742	down
TraesCS2A03G1228000	4.163358	3.591404	3.834485	0.325507	0.08308	0.256739	9.68E-18	-4.517990638	down
TraesCS7D03G0727300	99.516335	98.758492	93.449982	5.517459	5.86214	5.861825	0	-4.514239511	down
TraesCS4A03G1019000	30.676323	31.876144	32.28672	1.580895	2.133313	1.900741	0	-4.512608667	down
TraesCS5B03G0507800	8.913477	9.126694	9.524721	0.702758	0.325012	0.591307	2.32E-130	-4.511794849	down
TraesCS7B03G0275900	16.132915	17.187475	18.552124	1.359199	0.930705	0.75564	8.17E-152	-4.511100339	down
TraesCS1B03G0258700	1.616149	1.864684	1.496997	0.159115	0.077907	0.041505	1.66E-30	-4.50745969	down
TraesCS6D03G0214500	9.16458	8.417699	8.536486	0.307203	0.380435	0.874762	2.30E-26	-4.507232941	down
NewGene_31374	1.127724	1.065182	1.099103	0.029373	0.163418	0	0.000854635	-4.506364063	down
NewGene_105797	5.916308	3.68198	4.121118	0.228985	0.224262	0.217738	0	-4.506306503	down
TraesCS5B03G0971900	1.673303	1.777222	2.061526	0	0.0985	0.234672	0.001280112	-4.505907923	down
TraesCS4A03G0500700	12.054583	12.397618	13.722734	0.515809	0.948401	0.800997	4.41E-148	-4.50493285	down
NewGene_8327	0.979337	1.205937	1.139744	0.058333	0.075507	0.061229	2.11E-72	-4.502734437	down
TraesCS1D03G0570700	2.896061	2.520751	3.666627	0.138345	0.212263	0.185964	2.09E-76	-4.500856488	down
TraesCS7B03G0711800	2.845653	3.063881	3.893898	0.319196	0.035153	0.199991	1.40E-09	-4.498546248	down
TraesCS1D03G0935700	13.430819	12.99692	13.288326	0.657417	0.822272	0.885805	0	-4.497819994	down
TraesCS7D03G0587400	1.10387	0.965737	0.590111	0.09879	0	0.049213	0.000205308	-4.496342773	down
NewGene_56830	4.070225	3.466225	3.527459	0.238512	0.220899	0.108258	5.01E-63	-4.496239936	down
TraesCS3B03G1102900	16.436892	16.827946	20.309208	1.100687	0.9301	1.176819	1.44E-240	-4.493642526	down
TraesCS7A03G0900500	77.742928	78.297279	75.033783	4.930211	4.694428	4.211659	0	-4.491137918	down
TraesCS4B03G0227100	2.104289	2.165564	2.58633	0.17189	0.08212	0.152936	1.23E-39	-4.490027505	down
NewGene_4217	16.370249	17.719114	17.192886	1.05794	1.139884	0.875865	4.51E-185	-4.487643783	down
TraesCS4A03G0873800	0.686866	0.583302	0.814809	0	0.040847	0.0764	4.90E-17	-4.486845876	down
TraesCS6A03G0174400	1.575438	2.136255	2.000741	0.090113	0.101885	0.14239	3.79E-56	-4.486546147	down
TraesCS1D03G1018000	2.90387	2.902781	2.724381	0.063666	0.168228	0.267141	1.44E-47	-4.486269635	down
TraesCS3B03G0821300	44.909412	49.560776	43.859051	2.060043	2.554847	3.718626	8.29E-160	-4.484810241	down
TraesCS5D03G0766600	199.690353	202.557098	195.134171	10.715757	12.540724	12.821074	0	-4.484771545	down
TraesCS2A03G0019100	0.739613	0.638486	0.695201	0.066168	0.043428	0.007187	1.07E-15	-4.484064194	down
TraesCS6D03G0371300	1.445924	1.243711	1.485376	0.112643	0.086844	0.048901	5.64E-80	-4.48147388	down
TraesCS4D03G0217900	21.954298	25.280449	24.136368	1.58022	1.143641	1.559807	7.87E-228	-4.480521874	down
TraesCS2D03G0601400	13.824774	14.799622	14.829004	0.652929	1.091822	0.873964	2.20E-166	-4.480030127	down
NewGene_26152	1.513703	1.516002	1.675164	0.122482	0.051221	0.106994	3.08E-71	-4.477831172	down
TraesCSU03G0140400	4.728865	3.733297	3.733502	0.270658	0.281574	0.165091	1.20E-41	-4.475666727	down
TraesCS2D03G1308800	64.359001	63.720131	65.3927	3.665461	4.022134	4.072488	0	-4.473075825	down
TraesCS7D03G0802000	14.639591	14.619027	18.287706	0.986314	1.135416	0.756203	6.49E-168	-4.471791464	down
TraesCS1B03G1241400	398.60379	392.547302	410.680756	23.227379	25.934246	24.024553	0	-4.471325279	down
TraesCS3A03G0846500	11.727324	14.358044	13.546987	0.544105	1.008806	0.843827	2.71E-138	-4.470987706	down
TraesCS3A03G0609700	4.782792	5.620581	4.974241	0.49992	0.168208	0.217369	6.81E-33	-4.47077062	down
TraesCSU03G0011100	6.258417	5.747478	6.226927	0.750309	0.167757	0.16703	4.03E-23	-4.46674041	down
TraesCS5B03G0841400	57.015934	63.544777	56.000809	3.080465	3.791176	3.923966	0	-4.466458089	down
TraesCS7D03G1136600	67.352341	63.287907	67.543755	4.21476	3.636881	4.237536	0	-4.465615667	down
TraesCS3D03G0896700	29.944031	32.457859	31.083169	1.451202	2.164114	2.098786	0	-4.46345112	down
NewGene_43919	3.216796	3.186719	3.093934	0.305839	0.048699	0.147374	9.83E-11	-4.462327303	down
TraesCS5B03G0086300	5.251382	8.05845	7.701331	0	0.345691	0.979402	0.005612534	-4.460712519	down
TraesCS2A03G1029500	19.598352	20.156345	19.514746	1.18828	1.48599	0.877949	5.66E-68	-4.456087637	down
TraesCS6B03G0785400	9.337557	10.178503	9.68813	0.519813	0.666865	0.609205	5.25E-280	-4.454558395	down
TraesCS5B03G1367800	3.947815	3.698171	3.976253	0.188056	0.283295	0.240522	1.32E-64	-4.453059864	down
TraesCS7B03G1129900	8.115455	6.633629	6.298147	0.527533	0.413054	0.345013	7.55E-132	-4.448951258	down
TraesCS6B03G1169600	0.450552	0.680133	0.648628	0.016764	0.049678	0.039567	6.41E-20	-4.448712012	down
TraesCS2A03G0039800	0.727768	0.653194	0.738265	0.060735	0	0.061484	5.27E-16	-4.445282581	down
TraesCS7B03G0784600	55.890846	60.006699	58.318794	4.249386	3.791403	2.719679	1.20E-169	-4.444481534	down
TraesCS3A03G0381600	1.198015	1.189522	1.460377	0.07362	0.075258	0.078657	7.89E-32	-4.443214788	down
NewGene_68750	1.718807	1.159858	1.57166	0.033383	0.085421	0.152736	1.68E-29	-4.441948591	down
NewGene_97436	4.628976	4.27344	3.453854	0.161858	0.270544	0.271414	3.68E-94	-4.441151192	down
TraesCS3B03G0757700	4.553048	3.952177	4.301573	0.034081	0.334026	0.435145	6.07E-08	-4.43897835	down
TraesCS6B03G1132800	5.553173	4.311553	5.677613	0.549948	0.12153	0.274226	1.11E-37	-4.435828692	down
TraesCS2A03G0324800	2.707057	2.450741	2.625478	0.211527	0.098456	0.167621	5.88E-62	-4.433922816	down
TraesCS2A03G0715200	87.128128	89.569656	93.957413	5.436859	5.18188	6.291829	0	-4.432839039	down
NewGene_34023	2.217861	2.278971	2.233326	0.086191	0.083609	0.226944	5.23E-34	-4.431968569	down
TraesCS2A03G0055700	111.50596	104.454065	108.451677	6.305165	7.056093	6.994762	0	-4.428949803	down
TraesCS4B03G0824100	3.644346	4.364566	3.677249	0.16793	0.24488	0.301903	5.30E-54	-4.426235748	down
NewGene_35312	40.930393	41.623795	41.069923	2.507663	2.73823	2.51946	0	-4.425631104	down
NewGene_12399	1.427993	1.011958	1.458761	0.091235	0.01265	0.129171	1.13E-24	-4.425246777	down
TraesCS2B03G0063800	1.365511	2.056545	1.77101	0.082104	0.106867	0.131759	3.26E-43	-4.424686014	down
TraesCS5D03G0669400	8.341344	8.464787	9.396178	0.585857	0.432906	0.622489	1.23E-226	-4.422477758	down
TraesCS4A03G0525100	5.169787	5.417527	5.581998	0.31561	0.292335	0.403152	4.71E-118	-4.421520949	down
TraesCSU03G0025900	1.926659	2.392426	2.113487	0.175145	0.097588	0.125826	9.62E-51	-4.418336888	down
NewGene_101450	1.876081	2.380847	1.486914	0.148086	0.032521	0.161464	6.04E-29	-4.417964516	down
TraesCS5D03G0749400	45.055114	44.31096	43.964918	2.593943	2.94688	2.863061	0	-4.416672819	down
TraesCS5A03G0172100	0.796345	0.712095	0.936868	0.04374	0.104805	0	0.000474401	-4.412720021	down
TraesCS1A03G0032000	3.992724	3.503611	3.124418	0.188215	0.341505	0.121334	3.74E-46	-4.41261113	down
TraesCS3A03G0713800	44.927876	44.164532	44.661694	2.60813	2.982726	2.891464	0	-4.41180258	down
NewGene_34320	5.52083	7.317612	8.037033	0.501894	0.307429	0.652141	2.81E-79	-4.409955086	down
NewGene_33849	24.544014	23.503742	27.065611	1.606917	1.565151	1.602941	0	-4.406866976	down
NewGene_49303	1.219103	0.948944	0.939175	0.055578	0.084876	0.055229	1.54E-51	-4.405336744	down
TraesCS7B03G0745400	1.965552	1.589902	2.438224	0.204714	0.107793	0.058273	1.16E-27	-4.404871966	down
NewGene_78842	0.662702	0.61747	0.699891	0.084302	0	0.03838	0.000308365	-4.404076738	down
TraesCS4B03G0316100	23.313932	24.177872	23.235516	1.345156	1.538077	1.625764	0	-4.402681352	down
TraesCS2D03G1228200	10.340228	10.169032	10.31987	0.42768	0.639167	0.891527	5.55E-116	-4.401941581	down
TraesCS3A03G0966500	4.677531	4.200076	3.715321	0.452502	0	0.319239	0.002826964	-4.399995729	down
TraesCS2B03G0721800	10.38119	8.272404	8.881806	0.510915	0.443902	0.786202	8.72E-95	-4.397471295	down
TraesCS7A03G0908400	5.060818	4.497141	4.821661	0.382367	0.291671	0.239643	1.44E-178	-4.396573859	down
TraesCS4A03G1224500	0.470138	0.566417	0.715458	0.032686	0.023601	0.046743	5.23E-21	-4.395604117	down
TraesCS5D03G0636000	9.342921	9.068811	11.253928	0.299294	1.248525	0.369542	1.84E-12	-4.394265174	down
TraesCS3D03G0065300	12.300333	12.946836	12.389842	0.716887	0.788934	0.902697	5.73E-255	-4.392904556	down
TraesCSU03G0281300	1.723168	2.247868	1.961933	0.150582	0.0916	0.12876	6.41E-51	-4.390999467	down
TraesCS7D03G0062800	128.668457	132.340576	129.205566	6.707061	9.177119	9.344841	0	-4.390012579	down
TraesCS4D03G0421500	13.534876	12.535422	13.968857	0.772653	0.86309	0.943278	0	-4.388886051	down
TraesCS3A03G0246900	2.407523	3.568324	2.522057	0.18367	0.072177	0.268007	9.85E-22	-4.388124297	down
NewGene_84128	3.621891	3.21866	5.071993	0.24904	0.41251	0.121821	1.37E-33	-4.387220432	down
NewGene_81483	7.33229	7.106822	9.814684	0.415109	0.362383	0.786475	2.39E-87	-4.387109121	down
TraesCS5D03G0063800	10.374633	9.591092	9.184607	0.229477	0.618709	1.035637	1.35E-18	-4.386570013	down
TraesCS1A03G0860800	25.226954	27.557465	27.350657	1.630777	1.796382	1.74307	0	-4.383639476	down
TraesCS3B03G0169700	0.795397	1.210989	0.75267	0.116508	0.036433	0.015182	1.10E-15	-4.380807611	down
TraesCS6D03G0833700	9.300484	7.086479	8.112515	0.508567	0.543497	0.523009	1.04E-150	-4.380409862	down
TraesCS3A03G1016700	8.836658	7.360868	7.999313	0.308651	0.417856	0.824307	5.97E-74	-4.377884141	down
TraesCS6D03G0708600	39.31522	36.377625	39.225487	2.957	2.177542	2.311634	8.80E-275	-4.372851472	down
TraesCS5D03G0055600	2.503362	2.268687	2.187306	0.275145	0.100899	0.061518	2.95E-11	-4.372737789	down
TraesCS2B03G1404100	0.818918	0.656619	1.08404	0.105625	0.050148	0	0.000501211	-4.371582355	down
TraesCS4B03G0632100	6.529709	6.363553	6.757573	0.605868	0.369561	0.291394	6.71E-113	-4.370642441	down
TraesCS4B03G0194600	28.286633	25.953176	24.350889	1.769645	1.502816	1.848077	0	-4.370195979	down
NewGene_26475	0.827413	0.983862	1.480226	0	0.116962	0.104331	0.000618352	-4.368736394	down
TraesCS3B03G0972500	1.552606	1.210136	1.337004	0.015238	0.167118	0.059468	1.05E-17	-4.368715211	down
TraesCS2A03G1182500	240.59201	235.942123	239.509415	15.091132	16.211313	15.618672	0	-4.365222433	down
TraesCS3A03G0290600	38.950867	35.44117	36.362061	2.415826	2.651809	2.19365	0	-4.360755994	down
TraesCS7B03G1120500	1.282009	0.903226	0.995915	0.024899	0.144271	0.03173	3.40E-17	-4.360662401	down
TraesCS3D03G0657200	93.124443	92.817819	93.311066	6.286605	5.905024	6.115023	0	-4.360619505	down
TraesCS2B03G1453600	21.65414	15.864357	25.973343	1.282308	0.913796	1.975292	2.65E-74	-4.35743153	down
TraesCS1A03G0214400	26.542236	24.051683	24.404573	1.620212	1.787575	1.527619	0	-4.356707448	down
TraesCS1B03G0015300	0.743854	0.927453	1.065384	0.118676	0.043257	0	0.000204189	-4.356686666	down
TraesCS3D03G0687600	76.630447	78.560577	78.090668	5.198105	4.755292	5.414598	0	-4.35553383	down
TraesCS3B03G0787000	19.669911	18.692715	18.449528	1.184183	1.196667	1.341526	0	-4.35324494	down
TraesCS7D03G0418000	157.761627	160.534027	161.588699	11.104444	9.411752	11.128502	0	-4.352945861	down
TraesCS2A03G0149000	3.264046	3.271805	2.909486	0.230303	0.163444	0.218987	1.44E-64	-4.352599551	down
TraesCS2A03G0055200	74.04084	71.413918	74.987572	4.3646	5.101852	5.122043	0	-4.351626736	down
TraesCS2B03G1335800	10.525742	13.211136	11.959022	0.857884	0.668419	0.809821	7.78E-90	-4.351549866	down
TraesCS2A03G1127400	6.046113	6.244334	5.120278	0.424108	0.355738	0.362986	2.09E-105	-4.349550667	down
TraesCS7D03G0136300	0.90449	0.724017	0.846735	0.090392	0.021477	0.039635	6.80E-19	-4.349432006	down
TraesCS1D03G0626000	10.856685	10.762288	10.197682	0.688218	0.48671	0.926069	1.15E-68	-4.349405802	down
TraesCS5A03G0974900	11.357519	10.463748	12.509088	0.789171	0.831315	0.649944	1.41E-213	-4.347563242	down
TraesCS5A03G1054300	81.537285	78.93264	77.192024	5.005024	5.307469	5.480456	0	-4.345021345	down
NewGene_103232	0.45107	0.799962	0.5107	0	0.075412	0.037454	0.000179058	-4.344242637	down
TraesCS4A03G0655100	14.896197	12.763394	14.391004	0.660178	0.861639	1.27074	3.00E-165	-4.343531495	down
NewGene_26428	4.516079	3.27863	2.26711	0.021598	0.27161	0.390455	1.43E-06	-4.339596371	down
NewGene_63965	171.823722	174.568675	176.217324	10.262994	12.106999	12.618526	0	-4.335365086	down
TraesCS1D03G0987000	32.208748	31.541548	34.650784	1.82788	1.636112	3.05228	5.91E-102	-4.333456515	down
NewGene_107541	3.671773	2.485081	2.728907	0.213064	0.20271	0.15868	5.19E-47	-4.330700987	down
TraesCS1B03G1037600	8.658472	7.268352	11.04033	0.644942	0.700976	0.43188	9.02E-68	-4.329591776	down
TraesCS5D03G1206600	8.005323	7.179202	6.698752	0.630048	0.287821	0.526127	1.20E-85	-4.329489144	down
TraesCS7B03G1248100	0.706982	0.609631	0.850771	0.059556	0.077576	0	3.82E-14	-4.327511487	down
TraesCS2B03G1132500	96.843597	94.935516	94.151245	5.703655	6.80249	6.7489	0	-4.327469558	down
TraesCS1A03G0721800	21.840166	23.799095	21.502104	1.270909	1.246788	1.978619	2.93E-186	-4.326092453	down
TraesCS1D03G0635700	3.103333	3.063477	3.183773	0.203306	0.176201	0.235065	1.20E-74	-4.3249312	down
NewGene_13955	8.2761	7.76541	8.357833	0.459281	0.574051	0.575845	0	-4.324855816	down
TraesCS6A03G0099400	4.98843	5.580954	4.794074	0.268425	0.263857	0.501312	2.80E-120	-4.323891776	down
TraesCS5D03G0750100	6.962769	5.711899	5.250512	0.41245	0.427829	0.351471	7.24E-80	-4.321649963	down
TraesCS3B03G0275800	3.763639	3.629879	4.317484	0.199728	0.198734	0.388152	1.11E-90	-4.320538925	down
TraesCS2D03G0472900	5.207007	5.656002	5.43433	0.425742	0.246833	0.418306	7.98E-125	-4.318236741	down
TraesCS7D03G0850200	17.666615	19.12319	17.223019	1.180339	1.379269	1.097793	9.12E-282	-4.316725952	down
TraesCS7B03G0276300	3.870741	3.33423	4.928967	0.312428	0.303807	0.171953	2.99E-30	-4.311243389	down
TraesCS2B03G0432000	191.037552	195.805573	196.067444	11.950306	13.901751	13.911905	0	-4.309047914	down
NewGene_76506	2.506548	2.269366	2.114502	0.123774	0.117416	0.219783	8.52E-54	-4.308688358	down
TraesCS3B03G1002300	3.449663	3.513807	3.547679	0.215359	0.28072	0.213162	1.75E-213	-4.308059275	down
TraesCS6A03G0624700	1.4899	1.95715	2.077917	0.167587	0.071416	0.112256	1.24E-19	-4.307560091	down
TraesCS5B03G1024200	8.218274	7.830176	7.785593	0.511415	0.559579	0.547142	3.34E-153	-4.302708804	down
TraesCS2D03G1109300	14.726415	15.267271	13.865654	1.204197	0.898554	0.880249	7.72E-192	-4.301198012	down
TraesCS3B03G0928200	1.331337	1.399307	1.173935	0.109012	0.068493	0.080042	1.32E-30	-4.300725131	down
NewGene_1842	5.762662	5.89649	5.253529	0.458349	0.49936	0.42399	1.13E-293	-4.298680609	down
TraesCS7D03G1034200	9.26259	8.367048	8.373205	0.581912	0.674862	0.539135	2.63E-232	-4.296754461	down
NewGene_16181	4.445056	3.51371	2.772869	0.299828	0.257081	0.141682	9.24E-64	-4.294622071	down
TraesCS3A03G0720400	17.048245	17.509056	17.2355	1.25754	1.155491	1.139078	0	-4.294503247	down
TraesCS3D03G0292100	3.58334	3.395138	3.726543	0.453718	0.039335	0.17099	4.84E-15	-4.294300267	down
TraesCS2A03G1078800	4.459464	4.31661	4.650585	0.246202	0.305943	0.367669	4.06E-112	-4.293785	down
TraesCS2A03G0847600	19.253727	16.955057	18.744156	1.09828	0.982332	1.689321	7.03E-180	-4.293676629	down
TraesCS5D03G0177900	10.006248	9.942787	10.469983	0.484206	0.824819	0.776386	3.77E-139	-4.291961613	down
TraesCS2A03G0165000	10.283802	9.80948	11.345105	0.700217	0.840423	0.612629	8.43E-127	-4.291932102	down
TraesCS2A03G1324100	29.092653	28.764317	30.969563	1.618152	2.511219	2.01693	0	-4.289479551	down
TraesCS3D03G0977300	6.934615	6.928996	7.589166	0.343686	0.656716	0.475941	3.69E-148	-4.288712753	down
TraesCS2D03G0034500	3.31966	2.746264	2.568307	0.116655	0.378904	0.073663	2.92E-15	-4.288021592	down
NewGene_92531	1.970604	1.484843	1.63957	0.150749	0.095792	0.115229	4.83E-18	-4.287216997	down
TraesCS2D03G0056800	32.09454	34.315758	35.914089	2.183592	2.261593	2.648607	0	-4.284453581	down
TraesCS3A03G1056500	7.550907	7.163527	6.007567	0.512317	0.539575	0.371794	3.12E-126	-4.283174769	down
NewGene_17140	0.678074	0.981046	0.798305	0.014749	0	0.08453	0.003458774	-4.281996507	down
TraesCS2A03G0706200	1.549242	1.363015	1.038125	0.17705	0.01865	0.063426	4.39E-17	-4.280309591	down
TraesCS1D03G0918900	1.753844	2.309668	2.610231	0.119821	0.119683	0.219545	2.79E-48	-4.280094509	down
TraesCS2D03G0586300	40.080138	43.415107	44.023602	3.147462	2.786561	2.925483	0	-4.278517715	down
NewGene_106331	1.213173	1.23593	0.97158	0.072896	0.09133	0.057415	1.34E-18	-4.27757393	down
TraesCS1D03G1030400	2.091713	1.842918	1.728604	0.270374	0.101763	0	0.0008529	-4.274057094	down
TraesCS4A03G0786000	2.06241	2.267517	2.398743	0.231947	0.13122	0.088489	2.32E-29	-4.270224854	down
TraesCS3B03G1164700	10.574846	10.850169	7.83978	1.059132	0.311578	0.633757	6.67E-45	-4.269393051	down
TraesCS1A03G0749800	1.522726	1.350602	0.943201	0.057676	0.058584	0.146493	5.91E-26	-4.267284663	down
TraesCS1B03G1212300	24.011726	23.531818	26.786108	1.222537	1.966536	1.968178	2.32E-85	-4.265913682	down
NewGene_31419	100.263807	98.704911	99.107815	7.006347	7.18783	6.648753	0	-4.265766501	down
NewGene_114156	0.956129	0.899726	0.710508	0.071353	0.045656	0.056248	2.47E-28	-4.259699801	down
TraesCS3A03G0179900	2.417422	1.914989	1.924454	0.135789	0.206143	0.088312	2.05E-25	-4.258928273	down
TraesCS5B03G1192800	41.885151	40.012516	41.463062	1.871203	3.197013	3.65572	1.58E-181	-4.254595749	down
TraesCS7D03G0007800	33.641605	36.563454	33.203636	1.983921	2.275421	3.081152	0	-4.250839507	down
TraesCS2D03G0290500	3.487628	3.844549	4.293463	0.285456	0.302354	0.226288	2.23E-81	-4.247523917	down
TraesCS6A03G0965900	1.303542	1.215118	0.965323	0.015993	0.118618	0.112471	1.01E-20	-4.244619636	down
TraesCS7D03G0109700	0.434657	0.632891	0.486121	0.054391	0.032571	0.021734	5.27E-19	-4.243284117	down
TraesCS2A03G0089400	6.897543	6.854597	7.713059	0.372022	0.527759	0.623724	1.21E-190	-4.243158182	down
TraesCS3D03G0804500	5.1203	4.930877	5.168179	0.278707	0.287955	0.510299	1.65E-88	-4.241231183	down
TraesCS6A03G0822700	2.244316	3.363611	3.338668	0.413829	0.191454	0	0.002617197	-4.238859117	down
NewGene_81689	7.609349	7.593665	7.722439	0.437138	0.526236	0.673991	0	-4.237352013	down
TraesCS1A03G0671200	5.199761	4.468199	4.446197	0.112304	0.445815	0.430375	4.94E-34	-4.235953147	down
TraesCS4D03G0455400	0.725713	0.610959	0.700436	0.027234	0.048122	0.068524	5.94E-17	-4.234772703	down
NewGene_12677	5.198208	5.277085	4.235384	0.100812	0.857818	0.457208	7.82E-20	-4.23079447	down
TraesCS2D03G0056400	47.827187	47.632248	44.002075	3.227809	3.330625	3.475171	0	-4.229460379	down
NewGene_26823	2.538765	2.955937	1.980669	0.161411	0.185804	0.178487	6.33E-57	-4.227333251	down
TraesCS5D03G0935600	9.450828	11.097782	10.34395	0.382279	1.048806	0.774125	1.04E-75	-4.226813154	down
TraesCS5D03G0479200	10.873391	10.413234	11.327539	0.915799	0.75757	0.662497	1.51E-223	-4.225739844	down
NewGene_578	1.496571	1.221769	1.265078	0.047005	0.141506	0.093852	9.80E-46	-4.225695354	down
TraesCS3A03G1122500	16.170191	15.960019	15.98459	1.267401	1.313607	0.883588	1.27E-176	-4.22479942	down
NewGene_32948	2.238648	2.698456	1.779941	0.164669	0.25649	0.05773	1.29E-35	-4.222574188	down
TraesCS3D03G0873600	6.416998	5.183167	5.867604	0.348619	0.487737	0.413013	1.38E-130	-4.221766762	down
TraesCS7B03G0595000	1.454881	1.640484	1.717153	0.1012	0.109511	0.132066	3.44E-40	-4.220063948	down
TraesCS7D03G1176000	8.314738	8.241932	8.712539	0.437891	0.654361	0.740073	8.89E-186	-4.217865301	down
TraesCS1D03G1012400	12.573082	13.262097	12.194255	1.357471	0.73987	0.639477	1.67E-91	-4.216046154	down
TraesCS6B03G0252900	7.16735	9.383245	8.064965	1.16746	0.332556	0.220758	2.68E-08	-4.213004611	down
TraesCS4B03G0968200	6.644134	7.408463	7.610043	0.509491	0.371926	0.687078	7.46E-92	-4.209823493	down
TraesCS6D03G0308700	25.587246	25.304613	24.778143	1.416309	1.844915	2.274879	0	-4.208770277	down
TraesCS4A03G1252200	622.42218	632.715271	595.226379	41.689831	43.540283	50.015331	0	-4.208646079	down
NewGene_68516	1.199049	1.139346	1.32301	0.075724	0.02982	0.19382	3.36E-61	-4.206733573	down
TraesCS3A03G0632700	15.576347	13.589053	13.291227	0.929602	0.945865	1.144937	1.68E-292	-4.205974197	down
TraesCS6A03G0260100	4.972626	5.343302	4.105516	0.374256	0.342513	0.325399	6.04E-96	-4.205827136	down
NewGene_49812	1.16765	1.497641	1.252709	0.058502	0.08212	0.138624	7.19E-31	-4.200562596	down
TraesCS7B03G0037200	42.549843	40.316574	40.654797	2.420147	3.182118	3.496165	0	-4.199385169	down
TraesCS3B03G0718700	21.560995	21.518541	22.311374	1.570787	1.781421	1.456702	0	-4.198225268	down
TraesCS6D03G0699100	1.458038	1.612996	1.564805	0.045574	0.143556	0.135289	4.17E-29	-4.197750317	down
NewGene_85613	0.858657	0.569471	0.905659	0.038975	0.081663	0.035034	5.21E-47	-4.196413327	down
TraesCS1D03G0008000	3.511588	3.778267	3.551553	0.218947	0.345461	0.230357	1.98E-163	-4.195811761	down
TraesCS7A03G0760600	403.982941	394.509766	382.7883	29.643538	27.80879	29.46382	0	-4.195491003	down
TraesCS4D03G0538300	8.418777	7.833324	8.914867	0.568157	0.609467	0.67117	2.01E-119	-4.194664221	down
TraesCS7B03G0850800	149.09288	155.968155	149.639389	10.11821	11.93815	11.487134	0	-4.194354051	down
TraesCS5A03G0412600	23.146713	22.5051	24.512714	1.367151	1.65326	2.146853	2.84E-134	-4.19162832	down
TraesCS5D03G0449300	2.241985	2.310823	2.920794	0.190543	0.187161	0.165321	2.35E-61	-4.191526794	down
TraesCS4D03G0524500	251.397202	254.957977	253.282242	19.183668	18.735523	18.136503	0	-4.191366955	down
TraesCS4A03G1093600	2.312474	2.12274	1.91236	0.268859	0.108501	0.077588	3.83E-37	-4.19079847	down
TraesCS3B03G1473800	5.177039	4.727544	5.689545	0.407643	0.39303	0.342184	2.06E-109	-4.189959844	down
TraesCS3B03G1155300	12.592246	12.774399	12.794753	0.898481	0.802904	1.122508	0	-4.187732372	down
TraesCS5B03G0484300	14.2005	13.853657	15.529207	0.980179	1.097898	1.158611	3.30E-296	-4.184759903	down
TraesCS7B03G0729900	19.181984	16.584406	16.958332	0.77798	1.64505	1.521175	8.79E-55	-4.184545211	down
TraesCS7A03G0935800	119.354034	122.829468	129.917587	10.929477	7.296792	9.316314	3.57E-263	-4.183664419	down
TraesCS7D03G0869200	49.2505	48.894054	49.529747	2.130078	4.313535	4.670671	3.04E-46	-4.180238416	down
[truncated: 15,402 more rows]
