# Supplementary material for: Transcriptomics and Metabolomics Reveal the Antagonistic Mechanism of Bacillus velezensis 20507 Fermentation Broth Against Fusarium Head Blight Pathogen
Source: Microorganisms. 2026 May 3;14(5):1039. doi: 10.3390/microorganisms14051039 (PMC13209314; doi:10.3390/microorganisms14051039)
Supplement: Supplementary file 1 [file microorganisms-14-01039-s001.zip › Table S7.xls]

#ID	CK1_FPKM	CK2_FPKM	CK3_FPKM	Fg1_FPKM	Fg2_FPKM	Fg3_FPKM	FDR	log2FC	regulated
TraesCS2A03G0122800	44.285427	52.874046	43.272575	0	0	0	6.62E-31	-13.84117567	down
TraesCS2D03G0119200	42.131016	45.182644	42.652073	0	0	0	1.21E-29	-13.53246579	down
NewGene_53585	44.067795	45.194519	44.252979	0	0	0	5.11E-29	-13.38238745	down
TraesCS4A03G0003300	27.401432	34.175709	29.858334	0	0	0	9.68E-29	-13.33678573	down
NewGene_113128	16.306597	14.539448	15.991521	0	0	0	8.66E-29	-13.3297293	down
TraesCS4D03G0710700	20.431583	28.724485	22.478693	0	0	0	1.53E-28	-13.31136584	down
NewGene_92662	11.447839	9.674706	11.436837	0	0	0	4.21E-27	-12.93307494	down
TraesCS2A03G0122600	22.181541	25.551826	21.990725	0	0	0	1.39E-26	-12.80886459	down
NewGene_76212	53.793236	49.867188	53.503887	0	0	0	2.37E-26	-12.739237	down
NewGene_56425	12.76749	10.233901	10.846715	0	0	0	4.85E-26	-12.67442558	down
NewGene_69632	21.868429	26.534523	27.700127	0	0	0	7.61E-26	-12.63542229	down
TraesCS2D03G0119300	21.616454	22.358048	24.017909	0	0	0	1.67E-25	-12.53237424	down
TraesCS6B03G1195200	12.24022	13.841805	12.380523	0	0	0	3.48E-25	-12.45809244	down
TraesCS6D03G0512800	11.334515	13.963538	13.309399	0	0	0	6.64E-25	-12.3965839	down
TraesCS3B03G0376400	13.164862	13.761887	12.735424	0	0	0	8.11E-25	-12.35968004	down
NewGene_90898	5.007385	5.07455	6.195652	0	0	0	1.79E-24	-12.28272549	down
TraesCS2A03G0124100	26.651966	30.162073	30.454803	0	0	0	2.65E-24	-12.23494594	down
NewGene_108278	10.810759	12.343065	12.455419	0	0	0	3.28E-24	-12.21223537	down
NewGene_33588	10.765553	11.313477	10.899441	0	0	0	4.72E-24	-12.16393541	down
TraesCS6A03G0358600	14.142213	17.110916	15.062593	0	0	0	1.45E-23	-12.05214449	down
TraesCS6D03G0857000	9.591352	9.644575	9.409228	0	0	0	1.73E-23	-12.01732051	down
TraesCS3B03G0945900	11.430167	13.874493	10.009266	0	0	0	2.93E-23	-11.99355901	down
TraesCS4B03G0793600	10.900205	11.93479	11.861455	0	0	0	3.75E-23	-11.93464293	down
TraesCS6A03G0976800	8.387728	9.326138	9.125587	0	0	0	5.93E-23	-11.88425994	down
TraesCS3B03G0838100	8.347569	7.849571	8.915148	0	0	0	1.29E-22	-11.79339747	down
TraesCS2A03G0124500	8.951284	9.024055	8.978469	0	0	0	1.65E-22	-11.76249762	down
TraesCS1D03G0806600	3.024313	2.587161	2.495247	0	0	0	2.07E-22	-11.7467545	down
TraesCS6D03G0198800	13.648878	16.368217	14.531953	0	0	0	2.50E-22	-11.72917598	down
TraesCS3A03G0731500	8.207242	7.26904	8.768745	0	0	0	3.03E-22	-11.70113331	down
NewGene_70152	6.165133	5.581632	5.904462	0	0	0	1.27E-21	-11.52806111	down
TraesCS2B03G0168700	48.111778	52.606953	48.612152	0	0	0.027484	2.03E-41	-11.4085524	down
TraesCS7B03G0968500	4.614289	4.346107	4.835375	0	0	0	3.67E-21	-11.40645362	down
TraesCS2B03G0898900	11.318509	13.415366	13.734959	0	0	0	4.61E-21	-11.39317475	down
NewGene_51086	10.869471	11.667476	10.513358	0	0	0	4.44E-21	-11.38710326	down
NewGene_92783	5.097881	5.120075	5.062917	0	0	0	5.73E-21	-11.35564061	down
TraesCS2A03G0124200	15.044018	15.720079	16.13645	0	0	0	6.55E-21	-11.33901061	down
TraesCS1A03G0837800	7.029581	7.224884	6.385489	0	0	0	6.92E-21	-11.33681376	down
TraesCS3A03G0268200	14.945638	14.312472	15.424784	0.011108	0	0	1.38E-53	-11.27423485	down
NewGene_43028	6.564257	6.680567	5.689942	0	0	0	1.58E-20	-11.24388652	down
TraesCS2B03G0552300	6.371527	8.936912	8.35334	0	0	0	2.00E-20	-11.24380912	down
TraesCS4A03G0551100	4.596656	4.272467	4.215888	0	0	0	1.53E-20	-11.23820622	down
TraesCS1B03G0961700	4.452709	7.00301	5.152507	0	0	0	4.59E-20	-11.16908727	down
TraesCS7D03G0469300	7.875084	9.267572	8.699615	0	0	0	3.29E-20	-11.15742729	down
NewGene_91824	1.827119	1.542224	1.886629	0	0	0	3.34E-20	-11.15700795	down
TraesCS4B03G1000000	8.061114	11.575771	9.935525	0	0	0	1.14E-19	-11.03852468	down
TraesCS2A03G1203600	7.908813	8.871757	9.231836	0	0	0	1.66E-19	-10.9627472	down
TraesCS6A03G0977000	5.639923	7.618088	6.433148	0	0	0	2.02E-19	-10.96054961	down
NewGene_49274	5.530257	7.266779	6.640515	0	0	0	2.29E-19	-10.94077058	down
TraesCS2A03G0730400	3.269498	4.659223	3.163243	0	0	0	3.06E-19	-10.93523608	down
NewGene_91707	2.183634	2.020909	2.427394	0	0	0	2.41E-19	-10.92187321	down
TraesCS5A03G0889100	16.423395	18.401028	15.76193	0	0	0	3.12E-19	-10.88843497	down
TraesCS6B03G0453800	7.34813	8.044854	7.878549	0	0	0	2.98E-19	-10.88829759	down
TraesCS2A03G1090900	7.687982	8.387513	8.403589	0	0	0	3.02E-19	-10.88667564	down
TraesCS7D03G0583500	2.227388	2.297762	1.936687	0	0	0	3.46E-19	-10.87629759	down
TraesCS2A03G0124400	4.144184	4.993308	4.259628	0	0	0	5.98E-19	-10.81507181	down
TraesCS2D03G0754100	7.215735	8.467672	7.672968	0	0	0	6.71E-19	-10.79643772	down
TraesCS6D03G0566000	3.977789	4.969482	5.066909	0	0	0	7.80E-19	-10.78957932	down
NewGene_90671	6.858846	7.032643	7.34973	0.005177	0	0	3.95E-25	-10.77945562	down
TraesCS2B03G1082700	2.399657	3.158665	2.844494	0	0	0	8.69E-19	-10.77936326	down
TraesCS5A03G1255200	2.526526	3.989148	3.039818	0	0	0	1.24E-18	-10.77053401	down
TraesCS1D03G0647700	3.485253	3.644063	3.340612	0	0	0	8.58E-19	-10.75990909	down
NewGene_91830	3.156268	2.50626	2.916269	0	0	0	9.15E-19	-10.75935875	down
TraesCS2D03G0028500	3.760823	3.486625	3.929081	0	0	0	8.71E-19	-10.75684564	down
NewGene_68619	1.457171	1.502735	1.043207	0	0	0	1.05E-18	-10.75511651	down
TraesCS5B03G0359300	6.346467	9.05762	8.686599	0	0	0	1.28E-18	-10.74878543	down
TraesCS6A03G0893300	3.38969	3.115973	3.237155	0	0	0	9.81E-19	-10.74073214	down
TraesCS7A03G0162400	3.400122	3.425972	2.556135	0	0	0	1.27E-18	-10.73772653	down
NewGene_19807	2.827804	3.855945	3.142505	0	0	0	1.42E-18	-10.70107863	down
TraesCS3D03G0295100	3.968547	4.770786	4.667148	0	0	0	1.91E-18	-10.67220861	down
TraesCSU03G0021500	10.99767	12.358112	11.340141	0	0	0	2.01E-18	-10.65896493	down
TraesCS6B03G0007200	1.455692	0.925271	1.12335	0	0	0	3.61E-18	-10.62486478	down
TraesCS6B03G0541800	3.042346	4.102622	4.282981	0	0	0	4.07E-18	-10.60284935	down
TraesCS3A03G0824100	5.664746	7.224777	7.811179	0	0	0	5.16E-18	-10.56723836	down
NewGene_35401	3.002945	1.77929	3.27048	0	0	0	8.77E-18	-10.54263447	down
TraesCS7D03G0202100	7.383818	8.144917	7.441596	0	0	0	7.18E-18	-10.502081	down
TraesCS3B03G0833900	3.954738	4.353307	4.387256	0	0	0	8.80E-18	-10.47670202	down
TraesCS5B03G0192000	2.729005	2.851311	2.751145	0	0	0	9.36E-18	-10.47185387	down
TraesCS1B03G0023400	0.888686	0.871274	0.913417	0	0	0	9.07E-18	-10.4682526	down
TraesCS2A03G1303000	2.303195	1.642983	1.704883	0	0	0	1.64E-17	-10.42605768	down
TraesCS6D03G0313500	4.384674	6.034618	4.80082	0	0	0	2.07E-17	-10.39834365	down
TraesCS1B03G0036700	7.746473	8.463517	7.296997	0	0	0	1.75E-17	-10.39492384	down
TraesCS5A03G1084300	3.238165	3.500679	3.534954	0	0	0	1.72E-17	-10.39205443	down
TraesCS7B03G0163800	2.522962	3.314417	2.782437	0	0	0	2.41E-17	-10.37108328	down
TraesCS6B03G0959700	2.947727	2.75419	2.925034	0	0	0	2.24E-17	-10.35663457	down
TraesCS2D03G0488400	2.278972	2.595437	2.3296	0	0	0	2.60E-17	-10.34551677	down
TraesCS4B03G0176800	4.63036	5.961488	6.237952	0	0	0	4.18E-17	-10.30540218	down
TraesCS2B03G0309700	5.162116	5.773899	4.859519	0	0	0	3.77E-17	-10.30205137	down
TraesCS4D03G0547500	7.06219	6.729488	6.201038	0	0	0	4.49E-17	-10.27378349	down
TraesCS7B03G1334800	4.157154	4.140281	4.209667	0	0	0	4.48E-17	-10.2701502	down
TraesCS5D03G1145700	2.978016	1.818051	2.123209	0	0	0	7.32E-17	-10.26095686	down
TraesCS4A03G0027800	3.016691	3.641199	2.747674	0	0	0	6.21E-17	-10.25387666	down
TraesCS6D03G0008300	1.667189	1.931677	1.530039	0	0	0	6.02E-17	-10.25047858	down
TraesCS5D03G0655200	1.406091	1.144749	1.506876	0	0	0	6.79E-17	-10.23374005	down
TraesCS3B03G0945600	9.907275	12.135571	10.797215	0	0	0	8.76E-17	-10.2003617	down
TraesCS6D03G0369100	2.675582	2.1251	2.539455	0	0	0	8.57E-17	-10.19959681	down
TraesCS5D03G0313100	1.15863	1.110326	1.469382	0	0	0	9.79E-17	-10.1928694	down
TraesCS2B03G0782500	2.053887	2.201928	2.336588	0	0	0	9.46E-17	-10.18151659	down
TraesCS3A03G0779600	5.694668	4.706726	4.275945	0	0	0	1.24E-16	-10.16138722	down
TraesCS4A03G1068000	2.110869	1.934375	1.606829	0	0	0	1.28E-16	-10.15678531	down
NewGene_57239	2.539656	3.007386	2.771007	0	0	0	1.25E-16	-10.15149413	down
TraesCS7B03G1155400	0.963153	0.818991	1.116268	0	0	0	1.41E-16	-10.14608889	down
TraesCS1D03G0056300	0.791597	0.578235	0.68544	0	0	0	2.39E-16	-10.07924826	down
TraesCS4A03G0951800	2.607683	3.185084	3.937984	0	0	0	2.85E-16	-10.07729994	down
TraesCS1D03G0943800	2.680385	3.405894	3.166336	0	0	0	2.54E-16	-10.07015145	down
TraesCS3A03G0306200	2.454091	3.131533	3.228747	0	0	0	3.68E-16	-10.02927746	down
NewGene_49628	2.698567	2.322612	2.898841	0	0	0	3.71E-16	-10.01344083	down
NewGene_115636	2.051378	1.399122	2.007746	0	0	0	4.90E-16	-10.00538909	down
TraesCS3A03G0512000	2.571612	2.265154	2.943332	0	0	0	4.40E-16	-9.99689757	down
TraesCS2D03G0976200	2.320612	2.960931	1.92734	0	0	0	6.69E-16	-9.976998468	down
TraesCS4B03G0059300	1.846708	2.375845	2.495326	0	0	0	6.09E-16	-9.968335482	down
TraesCS1D03G0634100	2.105334	2.486922	2.425019	0	0	0	6.70E-16	-9.940255115	down
TraesCS7B03G0245800	1.875263	2.272755	1.745417	0	0	0	7.68E-16	-9.934503433	down
TraesCS7D03G0180700	2.973063	3.382308	3.223255	0	0	0	7.73E-16	-9.918147014	down
TraesCS2D03G1166700	3.686036	3.239886	3.711916	0	0	0	8.49E-16	-9.903475374	down
TraesCS1A03G1032900	2.352524	2.317611	3.166552	0	0	0	1.32E-15	-9.870750317	down
TraesCS6A03G0762400	1.604854	1.35862	1.334466	0	0	0	1.15E-15	-9.869241147	down
TraesCS6B03G0537200	1.760239	1.889986	1.980816	0	0	0	1.15E-15	-9.865556979	down
NewGene_16260	3.112434	3.042808	3.318647	0	0	0	1.14E-15	-9.863566349	down
TraesCS2D03G1166800	3.879758	3.828212	2.70785	0	0	0	1.66E-15	-9.85105098	down
TraesCS6A03G0446100	2.097018	1.817055	1.860703	0	0	0	1.56E-15	-9.826330495	down
TraesCS1A03G0123400	3.695735	3.520769	3.272209	0	0	0	1.68E-15	-9.816415693	down
NewGene_7747	12.153979	11.897982	12.608416	0	0.022153	0	6.82E-12	-9.806444892	down
NewGene_49752	0.882006	0.882541	0.809659	0	0	0	1.82E-15	-9.805006816	down
TraesCS2B03G1241300	2.225166	1.711127	1.624619	0	0	0	2.19E-15	-9.802048454	down
NewGene_95393	1.092337	0.959271	1.265702	0	0	0	2.36E-15	-9.784287567	down
TraesCS5A03G0599200	2.044911	2.107575	1.530893	0	0	0	3.48E-15	-9.748004395	down
TraesCS2B03G1159400	2.018409	1.829736	2.300565	0	0	0	4.38E-15	-9.700104217	down
TraesCS3D03G1083000	3.672429	3.366582	2.114489	0	0	0	7.05E-15	-9.69608796	down
TraesCS1A03G0190900	1.990687	2.057728	1.69216	0	0	0	5.59E-15	-9.670090484	down
TraesCS7D03G1242900	1.131136	1.076994	1.371373	0	0	0.002437	3.11E-15	-9.632618653	down
NewGene_68984	2.298066	1.560344	2.412012	0	0	0	9.69E-15	-9.624832298	down
TraesCS2B03G0244800	1.691894	1.915464	1.509664	0	0	0	8.38E-15	-9.62221584	down
TraesCS3D03G0856900	0.706127	0.668158	0.547836	0	0	0	8.44E-15	-9.621412904	down
NewGene_49631	1.500158	2.233576	2.104173	0	0	0	1.11E-14	-9.611485215	down
TraesCSU03G0530300	3.276036	2.027122	2.623878	0	0	0	1.11E-14	-9.611289952	down
TraesCS2A03G0962400	1.440426	1.462467	2.019925	0	0	0	1.04E-14	-9.60965373	down
TraesCS7D03G0016500	0.660251	0.609817	0.542788	0	0	0	9.24E-15	-9.602216027	down
TraesCS6D03G0658300	1.659824	1.522652	1.218282	0	0	0	1.03E-14	-9.601248622	down
TraesCS7B03G1009700	1.782739	1.679432	1.77073	0	0	0	8.86E-15	-9.59973799	down
TraesCS3D03G0546500	2.069227	1.591825	1.826286	0	0	0	1.03E-14	-9.591544764	down
TraesCS2D03G0004900	1.286889	1.262404	1.568902	0	0	0	1.05E-14	-9.589569477	down
TraesCS3A03G1021500	1.841971	1.605131	1.37636	0	0	0	1.16E-14	-9.581981113	down
TraesCS6D03G0018800	1.608974	2.493809	1.859425	0	0	0	1.78E-14	-9.557345016	down
NewGene_25213	2.643232	2.214196	3.460022	0	0	0	1.63E-14	-9.556717112	down
TraesCS1B03G0968800	2.137204	2.152865	1.727324	0	0	0	1.40E-14	-9.556435924	down
NewGene_43980	1.377838	1.997181	2.002221	0	0	0	1.83E-14	-9.545100081	down
NewGene_17276	0.995102	1.346041	0.97596	0	0	0	1.46E-14	-9.542989649	down
TraesCS5D03G1172300	1.755788	0.862595	0.902793	0	0	0	3.49E-14	-9.536785329	down
TraesCS6A03G0675300	1.812402	1.767264	2.124734	0	0	0	1.53E-14	-9.536506961	down
TraesCS7A03G0916200	2.374974	1.922507	2.050725	0	0	0	1.60E-14	-9.530662028	down
TraesCS1B03G1195100	1.764761	1.773283	1.69475	0	0	0	1.55E-14	-9.528227048	down
NewGene_33760	2.048528	1.991224	1.621721	0	0	0	1.75E-14	-9.525851194	down
TraesCS3B03G0898100	3.306628	2.479426	1.726555	0	0	0	2.99E-14	-9.519293816	down
TraesCS3A03G0394500	3.945602	3.151517	3.700485	0	0	0	1.76E-14	-9.519077691	down
NewGene_85878	1.068346	1.134425	1.392841	0	0	0	2.79E-14	-9.508692652	down
TraesCS7B03G1328900	2.27522	2.369236	2.21623	0	0	0	1.96E-14	-9.498838479	down
TraesCS1A03G0070500	2.010676	2.594714	1.464861	0	0	0	3.33E-14	-9.495705536	down
NewGene_62230	2.360322	1.794643	2.108039	0	0	0	2.28E-14	-9.48952711	down
NewGene_15395	0.99302	0.492066	0.604087	0	0	0	4.61E-14	-9.488564906	down
TraesCS1D03G0995400	3.008113	2.316414	2.52976	0	0	0	2.30E-14	-9.487942917	down
TraesCS4D03G0116900	2.463941	2.468349	2.325966	0	0	0	2.15E-14	-9.486403792	down
TraesCS3D03G1054400	2.377855	2.271737	1.842383	0	0	0	2.64E-14	-9.473947743	down
TraesCS4B03G0857100	2.022584	3.385732	2.164849	0	0	0	4.52E-14	-9.458328731	down
TraesCS7B03G1203400	2.074321	1.391298	1.423489	0	0	0	3.53E-14	-9.457449281	down
NewGene_55349	0.968696	1.193027	1.418019	0	0	0	3.47E-14	-9.452926855	down
NewGene_8568	0.894148	0.848447	0.955186	0	0	0	2.86E-14	-9.44979976	down
TraesCS4B03G0984300	1.731855	1.705405	1.297036	0	0	0	3.66E-14	-9.437229827	down
TraesCS4D03G0144800	3.183162	3.876353	3.175338	0	0	0	3.55E-14	-9.434162978	down
TraesCS7A03G1029900	1.763783	2.103296	1.90972	0	0	0	3.42E-14	-9.43324909	down
NewGene_13466	1.024907	0.825539	0.769569	0	0	0	3.29E-14	-9.431148608	down
TraesCS1B03G0651800	62.289317	65.084551	63.766726	0	0.026336	0.123626	9.72E-19	-9.430222767	down
NewGene_49741	0.968341	1.155424	1.14732	0	0	0	3.78E-14	-9.420770627	down
TraesCS2A03G0254900	0.817449	1.563079	1.385354	0	0	0	7.10E-14	-9.416587994	down
TraesCS6A03G0980600	1.745132	1.671244	1.376385	0	0	0	4.57E-14	-9.400063982	down
TraesCS2D03G0405900	1.048298	1.494679	1.162287	0	0	0	5.48E-14	-9.395063883	down
TraesCS6A03G0646900	1.310183	2.274548	2.248023	0	0	0	7.91E-14	-9.389419427	down
TraesCS3D03G0076100	0.952332	1.269897	0.99311	0	0	0	5.47E-14	-9.387321972	down
TraesCS2A03G0889800	1.884093	1.825902	1.418264	0	0	0	5.32E-14	-9.386150921	down
NewGene_83650	3.535703	2.698092	2.302155	0	0	0	6.47E-14	-9.376017936	down
NewGene_32033	1.192649	0.759715	1.320828	0	0	0	7.06E-14	-9.375925671	down
TraesCSU03G0021700	2.17633	1.951355	2.214638	0	0	0	5.64E-14	-9.360884628	down
TraesCS4B03G0855500	1.293835	1.265779	1.560421	0	0	0	6.21E-14	-9.356362847	down
TraesCS2B03G0417600	1.662071	1.536458	1.462994	0	0	0	6.01E-14	-9.353326213	down
NewGene_49629	1.985138	1.611037	1.826231	0	0	0	6.24E-14	-9.352273723	down
TraesCS5D03G1027500	1.478268	1.89087	1.166438	0	0	0	9.26E-14	-9.34298552	down
TraesCS3A03G0385300	22.954153	27.781082	22.532541	0	0.049259	0	8.72E-19	-9.336329542	down
TraesCS7A03G0198000	2.057189	2.018638	1.627755	0	0	0	8.40E-14	-9.320821658	down
NewGene_93396	1.02824	1.121297	1.374663	0	0	0	9.35E-14	-9.306831794	down
TraesCS6A03G0462900	5.456419	5.575193	5.658915	0.008175	0.006327	0	3.39E-36	-9.30665782	down
TraesCS1D03G0553400	4.995997	6.553146	5.111636	0	0	0.013606	1.34E-18	-9.304260361	down
TraesCS5D03G0239900	1.874753	1.315768	1.57594	0	0	0	1.02E-13	-9.3019223	down
NewGene_106973	1.020578	0.674689	1.158431	0	0	0	1.16E-13	-9.299595839	down
TraesCS1A03G0770200	2.121802	2.937962	2.465357	0	0	0	1.17E-13	-9.28912184	down
TraesCS1B03G0762200	1.418111	1.426888	1.757216	0	0	0	1.09E-13	-9.283426771	down
TraesCS4D03G0829000	1.022928	1.121799	1.171382	0	0	0	1.06E-13	-9.28111567	down
TraesCS6B03G1198700	2.150044	2.863451	2.726459	0	0	0	1.26E-13	-9.276731926	down
TraesCS3A03G0075100	0.9696	0.745112	1.150071	0	0	0	1.43E-13	-9.26865153	down
TraesCS6A03G0629400	1.069349	1.695498	1.500877	0	0	0	1.61E-13	-9.266847618	down
NewGene_25101	3.203898	3.797588	3.756192	0	0	0	1.36E-13	-9.260307022	down
NewGene_14211	1.202652	0.746854	0.712011	0	0	0	1.72E-13	-9.2486273	down
TraesCS4D03G0760800	2.298882	1.75211	2.098185	0	0	0	1.48E-13	-9.24365152	down
TraesCS6A03G1041300	2.238343	2.81073	3.382224	0	0	0	1.79E-13	-9.240368382	down
TraesCS7B03G0301100	24.151566	26.860239	22.502851	0.073931	0	0	2.68E-35	-9.220502538	down
TraesCS3D03G0056600	1.023394	1.658631	1.358079	0	0	0	2.49E-13	-9.212497025	down
TraesCS1A03G0045700	4.222219	5.590405	6.348082	0	0	0	2.41E-13	-9.202149812	down
TraesCS6A03G0441500	5.358394	5.978236	6.148228	0	0	0.011859	2.89E-18	-9.196532441	down
TraesCS7B03G1329600	2.588095	1.489767	2.43783	0	0	0	2.95E-13	-9.196372656	down
TraesCS2A03G1104400	1.059824	1.090588	1.341192	0	0	0	2.21E-13	-9.19214789	down
TraesCS7A03G0091500	0.796862	0.803352	0.572609	0	0	0	2.67E-13	-9.181558534	down
TraesCS2A03G0123900	2.026626	2.014189	2.142807	0	0	0	2.38E-13	-9.170284562	down
TraesCS1A03G0938000	1.195043	1.320102	1.079232	0	0	0	2.69E-13	-9.16360353	down
TraesCS1A03G0304400	1.208698	1.05404	1.285994	0	0	0	2.69E-13	-9.159731625	down
TraesCS5D03G1209100	1.377892	1.63539	1.441914	0	0	0	2.78E-13	-9.157726759	down
TraesCS2B03G0241100	1.829839	1.275953	1.443477	0	0	0	3.22E-13	-9.152366446	down
TraesCS1D03G0669200	0.651121	1.169799	0.951862	0	0	0	5.31E-13	-9.129780806	down
TraesCS4A03G0135800	1.629031	2.579177	2.050217	0	0	0	4.91E-13	-9.117447023	down
TraesCS3A03G0974500	5.505895	7.113619	7.156614	0	0	0	4.08E-13	-9.117181837	down
TraesCS5A03G1242700	1.27992	2.081651	1.396789	0	0	0	5.87E-13	-9.106301343	down
TraesCS1D03G0913700	1.376097	1.214636	1.145937	0	0	0	4.32E-13	-9.096350882	down
TraesCS7D03G0472300	0.845262	0.826092	0.996449	0	0	0	4.45E-13	-9.093381905	down
TraesCS2A03G0925300	2.509593	2.134887	1.892504	0	0	0	4.99E-13	-9.085514328	down
TraesCS7B03G0934800	0.745424	1.074401	1.032367	0	0	0	5.88E-13	-9.081533712	down
NewGene_72603	1.270847	1.130317	1.4627	0	0	0	5.02E-13	-9.08116091	down
NewGene_93551	1.522923	1.630996	1.094784	0	0	0	6.72E-13	-9.07026257	down
TraesCS4A03G0914000	0.844013	0.729868	0.730227	0	0	0	6.54E-13	-9.039336008	down
NewGene_13262	0.975195	1.025353	1.035357	0	0	0	6.59E-13	-9.035885678	down
TraesCS2B03G0167200	1.126233	0.888609	1.01445	0	0	0	7.11E-13	-9.031948156	down
TraesCS7B03G1275100	0.38441	0.600216	0.551433	0	0	0	9.35E-13	-9.031221484	down
TraesCS4B03G0220300	1.956468	2.661673	2.259319	0	0	0	8.09E-13	-9.028678268	down
TraesCS5B03G0624000	2.738521	3.403738	3.577823	0	0	0	7.68E-13	-9.028374685	down
TraesCS7B03G1334700	3.516969	3.482191	4.113091	0	0	0	7.33E-13	-9.026345147	down
TraesCSU03G0017800	1.013862	0.935747	1.251114	0	0	0	7.94E-13	-9.024707212	down
NewGene_32040	0.911392	0.789925	0.692702	0	0	0	7.54E-13	-9.02242932	down
TraesCS4B03G0929300	1.401287	1.49397	1.591721	0	0	0	7.54E-13	-9.020065787	down
TraesCS2B03G0516200	1.263627	0.885655	0.83198	0	0	0	1.09E-12	-9.002444294	down
NewGene_85220	1.022732	0.851593	1.098763	0	0	0	1.43E-12	-8.98847334	down
TraesCS3D03G0260700	14.545956	12.827887	14.23733	0	0.018837	0.025158	4.15E-26	-8.986287344	down
TraesCS6B03G0007000	2.43686	2.014028	2.486572	0	0	0.007546	2.20E-33	-8.982347634	down
NewGene_39365	1.794695	2.817714	2.332633	0	0	0	1.36E-12	-8.977405558	down
TraesCS3D03G0173000	1.188762	1.356688	1.166166	0	0	0	1.14E-12	-8.967761799	down
TraesCS5D03G0674700	1.465657	1.495926	1.887518	0	0	0	1.26E-12	-8.961638357	down
TraesCS5A03G0706700	1.529346	2.565809	2.636195	0	0	0	1.88E-12	-8.958157421	down
NewGene_79037	0.894887	0.631137	0.853318	0	0	0	1.37E-12	-8.956577003	down
TraesCS6B03G0032500	1.414597	1.41062	1.380884	0	0	0	1.24E-12	-8.950476931	down
TraesCS1B03G1155200	2.224817	2.440093	2.068429	0	0	0	1.33E-12	-8.947397336	down
TraesCS1A03G0880600	2.80481	2.702569	3.041165	0.008001	0	0	2.66E-17	-8.946929538	down
TraesCS2A03G0485200	0.758907	0.997984	0.76216	0	0	0	1.75E-12	-8.926405419	down
TraesCS6A03G0001800	1.08172	0.984807	0.901575	0	0	0	1.65E-12	-8.91754341	down
TraesCS4A03G0730600	1.459546	1.24065	1.146282	0	0	0	1.73E-12	-8.915804192	down
TraesCS1D03G0116700	3.554682	2.957968	2.758501	0	0	0	1.75E-12	-8.915248167	down
TraesCS3D03G0836600	1.129758	2.055987	1.231422	0	0	0	3.14E-12	-8.905892682	down
TraesCS5A03G1284000	1.081976	0.970567	1.146589	0	0	0	2.02E-12	-8.888013289	down
TraesCS4D03G0835500	0.794652	0.714455	0.931848	0	0	0	2.18E-12	-8.885116867	down
TraesCS3B03G0839500	0.944089	1.181568	1.170834	0	0	0	2.29E-12	-8.880768346	down
NewGene_26704	0.771241	0.617993	0.522831	0	0	0	2.60E-12	-8.876720312	down
TraesCS2A03G1297100	3.731675	4.161457	3.279269	0	0	0	2.35E-12	-8.876063525	down
NewGene_56415	2.423845	2.429528	2.323937	0	0	0	2.36E-12	-8.864289786	down
TraesCS2A03G0123800	5.630389	6.62414	6.798271	0	0.022297	0	7.06E-17	-8.852582837	down
TraesCS5D03G0512000	1.270324	1.071436	1.61285	0	0	0	3.24E-12	-8.848088196	down
TraesCS4D03G0607400	0.915159	0.591516	0.675304	0	0	0	3.35E-12	-8.848032395	down
TraesCS5A03G1287700	0.676473	0.437625	0.574894	0	0	0	3.42E-12	-8.842263236	down
NewGene_76327	1.142658	1.254897	1.351597	0	0	0	3.20E-12	-8.840297259	down
TraesCS1B03G0045800	0.553585	0.457591	0.503622	0	0	0	2.96E-12	-8.838418805	down
NewGene_33037	0.578878	0.54205	1.102348	0	0	0	3.19E-12	-8.833467607	down
NewGene_3279	0.827272	0.612378	0.683318	0	0	0	3.32E-12	-8.830411869	down
TraesCS1A03G0670600	1.12254	1.114242	1.122238	0	0	0	3.29E-12	-8.818749659	down
TraesCS1B03G0015100	0.515366	0.330622	0.474116	0	0	0	4.20E-12	-8.81801214	down
NewGene_87985	0.410223	0.549818	0.418954	0	0	0	3.97E-12	-8.817144345	down
TraesCS1A03G0228200	0.897046	0.429695	0.516736	0	0	0	6.67E-12	-8.813767565	down
TraesCS2A03G0131400	1.79142	2.15376	1.881074	0	0	0	3.72E-12	-8.811023707	down
TraesCS2B03G0982600	1.748925	1.673943	1.49395	0	0	0	3.67E-12	-8.808951325	down
NewGene_38345	1.667243	1.588687	1.315649	0	0	0	4.11E-12	-8.804310761	down
NewGene_101497	1.028006	0.76723	1.063723	0	0	0	4.23E-12	-8.802974671	down
TraesCS5B03G0954100	0.743448	0.88724	0.739951	0	0	0	4.03E-12	-8.801712437	down
TraesCS5A03G0355000	1.373001	0.995996	1.351018	0	0	0	4.55E-12	-8.79313256	down
TraesCS3D03G0841100	1.324132	1.514284	2.240083	0	0	0	5.93E-12	-8.789626336	down
NewGene_42787	0.671118	0.607881	0.635394	0	0	0	4.26E-12	-8.787201132	down
TraesCS3B03G1215900	2.041706	3.127785	2.905724	0.012854	0	0	1.59E-16	-8.786568134	down
TraesCS3D03G1016100	1.762232	2.107868	1.945978	0	0	0	4.45E-12	-8.785856689	down
TraesCS7A03G0168700	0.574704	0.593623	0.757436	0	0	0	5.21E-12	-8.772425206	down
NewGene_68309	0.725539	0.54718	0.964906	0	0	0	6.77E-12	-8.769460326	down
NewGene_89730	0.367572	0.418663	0.470731	0	0	0	5.45E-12	-8.762074509	down
TraesCS2B03G0954900	1.471067	1.262049	1.707611	0	0	0	5.67E-12	-8.758969518	down
NewGene_114915	0.426657	0.651522	0.617239	0	0	0	6.52E-12	-8.756974334	down
NewGene_68294	2.929467	2.550493	3.068339	0	0	0.009401	1.61E-16	-8.756178285	down
TraesCS3B03G1025300	1.020434	2.077911	1.570124	0	0	0	1.05E-11	-8.746503278	down
TraesCS5A03G1259800	12.503111	14.664854	11.643117	0	0	0.054417	2.49E-08	-8.739168997	down
TraesCS1D03G0057900	0.871073	0.853658	0.915524	0	0	0	6.07E-12	-8.736428194	down
TraesCS2B03G1259700	4.736628	6.313395	3.04805	0	0	0	1.16E-11	-8.732791271	down
NewGene_85937	0.92272	0.955389	0.924175	0	0	0	6.31E-12	-8.731178581	down
TraesCS7B03G0759800	1.031404	1.745445	1.193708	0	0	0	1.02E-11	-8.720406171	down
TraesCS1B03G0071500	1.115532	0.874148	0.951487	0	0	0	7.36E-12	-8.718246648	down
NewGene_90588	1.472548	1.061378	1.593604	0	0	0	8.68E-12	-8.713295974	down
TraesCS2A03G0224100	1.695575	1.653142	2.036275	0	0	0	8.23E-12	-8.703388627	down
TraesCS3A03G0194100	1.253838	1.360672	1.164187	0	0	0	8.27E-12	-8.699777082	down
TraesCS2B03G1285900	0.955336	0.608727	0.75239	0	0	0	1.03E-11	-8.693825791	down
TraesCS5A03G1279600	1.488998	3.022422	1.733482	0	0	0	1.75E-11	-8.68842114	down
TraesCS7A03G0350700	0.839132	0.926451	0.9447	0	0	0	9.21E-12	-8.683065523	down
TraesCS2B03G0326000	0.694653	1.103718	0.789353	0	0	0	1.25E-11	-8.681961584	down
TraesCS1D03G0150900	0.950277	0.593589	0.712557	0	0	0	1.17E-11	-8.679983646	down
TraesCS7A03G0201600	1.119111	0.941087	1.015505	0	0	0	1.01E-11	-8.670128283	down
TraesCS3B03G0894300	4.122237	3.822047	4.56308	0	0	0	1.03E-11	-8.66863458	down
TraesCS6B03G0163000	0.884795	0.952418	1.160369	0	0	0	1.12E-11	-8.65895719	down
TraesCS1A03G0684200	0.842667	0.855107	0.964999	0	0	0	1.20E-11	-8.646830835	down
NewGene_17275	1.801532	2.290269	1.75614	0	0	0	1.38E-11	-8.643210106	down
TraesCS7B03G1166000	0.920823	1.018992	0.815265	0	0	0	1.36E-11	-8.635672963	down
TraesCS7B03G0901000	1.439236	0.876644	1.300903	0	0	0	1.71E-11	-8.632098368	down
NewGene_21214	0.441493	0.386489	0.403448	0	0	0	1.36E-11	-8.628887907	down
TraesCS7A03G1148500	1.062303	1.036276	0.76507	0	0	0	1.60E-11	-8.625800823	down
TraesCS3A03G0096300	0.671464	1.050257	0.802445	0	0	0	1.85E-11	-8.622453645	down
NewGene_1963	0.445424	0.399009	0.401615	0	0	0	1.44E-11	-8.619824125	down
TraesCS3B03G1352600	1.652553	1.600528	1.073201	0	0	0	1.87E-11	-8.618628414	down
TraesCS1B03G0389100	0.629613	0.938751	0.671192	0	0	0	1.92E-11	-8.61457122	down
NewGene_68214	0.739855	0.888821	0.80275	0	0	0	1.71E-11	-8.601355061	down
TraesCS3B03G0286100	1.492843	1.163946	1.053901	0	0	0.004487	8.29E-16	-8.597596887	down
TraesCS1A03G0280400	0.361311	0.429397	0.538743	0	0	0	2.04E-11	-8.596893753	down
TraesCS2A03G1153100	2.106207	2.321113	1.854319	0	0	0	1.82E-11	-8.596691805	down
TraesCS2D03G0128500	1.709977	2.34546	1.558327	0	0	0	2.19E-11	-8.595108699	down
TraesCS3B03G0407600	1.301204	2.050866	1.65719	0	0	0	2.28E-11	-8.593735019	down
TraesCS5D03G0462200	7.598628	7.365582	7.006348	0.035408	0	0	6.60E-16	-8.589389388	down
TraesCS2A03G0066100	0.778398	0.893405	0.619541	0	0	0	2.17E-11	-8.587250552	down
TraesCS7A03G0102700	0.3714	0.404484	0.452581	0	0	0	1.99E-11	-8.581158073	down
NewGene_19948	0.229044	0.393684	0.280868	0	0	0	2.94E-11	-8.574436913	down
NewGene_92126	1.487061	1.453543	1.832023	0	0.004143	0	5.41E-12	-8.574113339	down
TraesCS4D03G0011400	2.376518	2.512528	2.166093	0	0	0	2.24E-11	-8.563106442	down
TraesCS6B03G1249900	0.528757	0.72225	0.726714	0	0	0	2.60E-11	-8.560635408	down
TraesCS1A03G0090500	1.825061	2.0808	1.70435	0	0	0	2.40E-11	-8.557583557	down
TraesCS6A03G0805100	10.501109	11.746758	9.854055	0.031586	0	0.015861	3.13E-44	-8.547781621	down
NewGene_82539	0.965835	1.34373	1.42485	0	0	0	3.05E-11	-8.545898357	down
TraesCS5D03G0602600	0.358437	0.414094	0.355	0	0	0	2.63E-11	-8.542862769	down
TraesCS6B03G0809800	0.388674	0.657133	0.54525	0	0	0	3.70E-11	-8.536009694	down
TraesCS1B03G0778000	0.882911	0.6821	0.784168	0	0	0	2.93E-11	-8.529540968	down
NewGene_82012	1.043389	0.683727	0.950608	0	0	0	3.46E-11	-8.524435525	down
TraesCS4A03G0706400	95.930084	93.25071	93.18206	0.129637	0.129592	0.191812	0	-8.524396336	down
NewGene_11569	0.789395	0.830438	0.696872	0	0	0	3.05E-11	-8.522143285	down
TraesCS2A03G0225400	1.133896	1.375531	1.166088	0.002636	0	0	7.87E-12	-8.521491848	down
NewGene_1562	0.245484	0.278257	0.320331	0	0	0	3.22E-11	-8.518996617	down
TraesCS2B03G1233600	3.642175	3.956502	3.04351	0	0.016904	0	1.51E-15	-8.516740452	down
TraesCS2D03G0927700	1.240386	0.879327	1.167324	0	0	0	3.43E-11	-8.51655306	down
TraesCS2A03G0814500	8.240704	9.335247	8.101021	0	0.040087	0	1.06E-22	-8.515293928	down
TraesCS5B03G1357300	1.217261	0.991044	0.966764	0	0	0	3.33E-11	-8.512107359	down
TraesCS5D03G0171800	0.971802	0.681014	0.875434	0	0	0	3.63E-11	-8.508697877	down
NewGene_24623	0.820558	0.692996	1.121097	0	0	0	4.48E-11	-8.497379678	down
TraesCS4D03G0801500	2.721883	3.423834	3.163615	0.01584	0	0	1.72E-15	-8.496778118	down
TraesCS3A03G0910700	0.85314	1.273605	1.174229	0	0	0	4.40E-11	-8.494889698	down
TraesCS5A03G0010300	0.535364	0.518658	0.78433	0	0	0	4.82E-11	-8.484779061	down
TraesCS4D03G0216100	0.651636	0.495936	0.759869	0	0	0	5.15E-11	-8.468350249	down
NewGene_91515	1.270147	0.791676	0.993848	0	0	0	4.99E-11	-8.46623522	down
TraesCS3D03G0948800	0.819902	0.855982	0.533933	0	0	0	6.07E-11	-8.460827093	down
TraesCS2A03G0286900	0.72041	0.511757	0.889458	0	0	0	6.20E-11	-8.459310378	down
TraesCS7D03G1160300	0.609953	0.505138	0.709593	0	0	0	5.31E-11	-8.454465057	down
NewGene_19168	0.557027	0.623468	0.504903	0	0	0	5.80E-11	-8.441113889	down
TraesCS1A03G0746600	0.529234	0.794254	0.621169	0	0	0	6.70E-11	-8.43671659	down
TraesCS1D03G0054900	0.463066	0.255189	0.311448	0	0	0	7.97E-11	-8.433422702	down
TraesCS4B03G0526600	0.766103	0.737972	0.649483	0	0	0	6.22E-11	-8.422602189	down
TraesCS3A03G0191600	0.593206	0.466697	0.452872	0	0	0	6.56E-11	-8.421764054	down
TraesCS7D03G0018100	0.285191	0.301888	0.18824	0	0	0	8.01E-11	-8.421328639	down
TraesCS3B03G0368400	0.81556	1.122435	1.042111	0	0	0	7.14E-11	-8.413160691	down
NewGene_95367	1.649714	1.155093	1.975109	0	0	0	8.64E-11	-8.411203749	down
TraesCS3B03G0811300	11.768071	14.067531	13.659524	0.071048	0	0	3.11E-10	-8.40827461	down
TraesCS3B03G0239400	0.549638	0.822528	0.658152	0	0	0	8.18E-11	-8.408193637	down
TraesCS7D03G1141600	0.849811	0.847837	0.779628	0	0	0	7.86E-11	-8.386426302	down
TraesCS4D03G0693500	0.75405	0.900819	0.864548	0	0	0	8.41E-11	-8.382044501	down
TraesCS7A03G1219800	0.597164	0.515781	0.707607	0	0	0	9.28E-11	-8.374523777	down
TraesCS4D03G0040000	3.405863	2.441955	2.588475	0	0.015311	0	5.78E-15	-8.369672496	down
TraesCS3A03G0727200	0.965796	1.413461	0.825727	0	0	0	1.28E-10	-8.36759498	down
NewGene_90479	0.569582	0.369582	0.41533	0	0	0	1.11E-10	-8.360260332	down
TraesCS5A03G0363500	1.606299	1.78204	1.745131	0	0	0	9.62E-11	-8.359548931	down
TraesCS4A03G0789300	0.420116	0.4615	0.407083	0	0	0	9.68E-11	-8.35939664	down
NewGene_111672	0.650613	0.704487	0.772372	0	0	0	1.10E-10	-8.340522937	down
TraesCS6D03G0867700	0.955433	1.125041	1.524785	0	0	0	1.39E-10	-8.338464476	down
NewGene_91771	0.393123	0.42726	0.516253	0	0	0	1.18E-10	-8.336661665	down
NewGene_42735	0.751336	0.632355	0.819985	0	0	0	1.19E-10	-8.335839445	down
TraesCS2D03G0663200	0.638205	0.650755	0.719301	0	0	0	1.21E-10	-8.327649132	down
TraesCS3D03G0263500	0.537467	0.828001	0.627838	0	0	0	1.59E-10	-8.320501843	down
NewGene_116244	0.990039	1.027267	1.227221	0	0	0	1.48E-10	-8.303840719	down
NewGene_102304	0.586963	0.781572	0.653461	0	0	0	1.58E-10	-8.303715456	down
TraesCS4D03G0794600	1.091672	1.382527	1.474815	0	0	0	1.61E-10	-8.301664203	down
TraesCS6A03G1042600	0.425274	0.614353	0.49075	0	0	0	1.70E-10	-8.301060864	down
NewGene_93168	0.727695	0.660222	1.085459	0	0	0	1.94E-10	-8.298552327	down
TraesCS4D03G0832200	11.527853	15.830825	14.028234	0	0.025132	0.049382	3.59E-72	-8.292215157	down
TraesCS1B03G0015000	0.614023	0.577256	0.617044	0	0	0	1.54E-10	-8.291036004	down
TraesCS3B03G1031600	0.926529	1.005669	1.058669	0	0	0	1.59E-10	-8.289674951	down
TraesCS6A03G0777500	0.550897	0.489967	0.795691	0	0	0	2.09E-10	-8.284933928	down
TraesCS7B03G0316500	0.862767	1.37229	0.824569	0	0	0	2.39E-10	-8.282345215	down
NewGene_36933	0.759066	0.722448	1.034448	0	0	0	2.17E-10	-8.259524192	down
TraesCS3A03G0824200	36.051239	43.35334	37.364418	0.042246	0.021512	0.153132	9.12E-37	-8.256561458	down
NewGene_70208	0.637632	0.750878	0.654643	0	0	0	2.28E-10	-8.242505745	down
NewGene_112149	1.64661	1.337286	1.859677	0	0	0	2.94E-10	-8.214875033	down
TraesCS7A03G1306100	0.422823	0.37283	0.482331	0	0	0	2.87E-10	-8.212303916	down
NewGene_92376	1.545549	1.22049	1.16264	0	0.007995	0	2.23E-14	-8.205587676	down
TraesCS5B03G0143000	31.534874	41.096218	35.165417	0.173577	0	0.026324	1.67E-12	-8.202492257	down
NewGene_12729	7.277363	6.814148	6.478096	0	0.038042	0	1.04E-08	-8.200958002	down
NewGene_16607	0.6567	0.504131	0.497074	0	0	0	2.96E-10	-8.199974522	down
TraesCS7D03G0725200	0.296588	0.328088	0.310949	0	0	0	3.23E-10	-8.189572037	down
NewGene_57801	1.252358	1.552049	1.582333	0	0	0	3.87E-10	-8.172729989	down
TraesCS1A03G1054500	1.069795	1.132225	1.078567	0	0	0	3.69E-10	-8.169566731	down
TraesCS2B03G0340500	1.153076	1.275803	1.014738	0	0	0	4.00E-10	-8.166074369	down
TraesCS2B03G1487800	16.528559	19.015068	20.385481	0	0.096591	0	1.18E-20	-8.15779393	down
TraesCS7D03G0082900	7.392512	7.07807	7.490656	0.034083	0	0.011464	2.80E-72	-8.155009777	down
TraesCS4D03G0784900	0.445285	0.534408	0.539868	0	0	0	4.36E-10	-8.152757849	down
TraesCS2D03G0031700	3.64449	3.700891	4.091939	0.024667	0	0	4.04E-27	-8.148477851	down
NewGene_114456	0.594059	0.435843	0.524009	0	0	0	4.43E-10	-8.145680317	down
TraesCS4B03G0980400	15.914653	17.064358	16.142956	0.097904	0	0	2.10E-05	-8.14489198	down
TraesCS4D03G0829900	0.72091	0.785608	0.639953	0	0	0	4.70E-10	-8.141464141	down
TraesCS3D03G0674700	6.457105	6.260575	5.651658	0.03241	0	0	1.98E-33	-8.140470606	down
TraesCS4A03G0025700	0.776068	0.674423	0.693864	0	0	0	5.23E-10	-8.124114891	down
TraesCS2B03G1382600	1.050441	1.03956	1.215011	0	0	0	6.21E-10	-8.098738969	down
TraesCS5D03G0295800	2.168233	2.244909	2.300149	0	0	0	6.32E-10	-8.093573855	down
TraesCS5A03G1120000	2.575588	3.176389	3.294928	0	0	0.020446	1.03E-13	-8.027055341	down
NewGene_24878	0.469741	0.415306	0.313885	0	0	0	1.08E-09	-8.015991237	down
TraesCS3B03G0336500	15.505522	14.517449	15.51498	0.039271	0.041027	0.023301	4.73E-237	-8.003817775	down
TraesCS4B03G0977800	2.623715	2.744263	2.403904	0	0.017713	0	1.39E-13	-7.974715571	down
TraesCS6D03G0677400	9.359027	11.832597	11.626531	0	0.076909	0	6.97E-07	-7.956101998	down
TraesCS3B03G0078600	2.027728	2.11523	1.804793	0	0.012607	0	1.70E-13	-7.953350246	down
TraesCS3D03G0061300	16.178144	17.367033	14.628241	0.082819	0	0.033221	2.15E-61	-7.952543772	down
TraesCS1A03G0598100	5.312366	4.828856	5.131193	0.025515	0	0	1.74E-13	-7.94123268	down
TraesCS6B03G0506300	4.308403	4.390512	4.876331	0.022948	0	0.008015	1.12E-37	-7.939731302	down
TraesCS6A03G0655400	0.787786	1.100455	0.756935	0	0.004726	0	4.40E-10	-7.931195334	down
TraesCS1A03G0042200	1.374159	1.222428	1.194725	0.007391	0	0	2.00E-13	-7.928346268	down
TraesCS3A03G0592000	3.333614	1.942368	2.183401	0	0.009235	0	6.47E-10	-7.886928147	down
TraesCS6A03G0666800	1.525858	0.902839	1.188512	0	0	0.006514	4.53E-13	-7.883531491	down
TraesCS3A03G0924500	0.790287	0.59874	0.62536	0.004475	0	0	3.39E-13	-7.878406074	down
NewGene_93582	17.849083	12.890693	15.292736	0.026219	0.071137	0.017442	5.37E-76	-7.876323319	down
TraesCS7A03G0485700	27.771326	29.1625	30.121046	0	0.055032	0.151473	5.58E-26	-7.865614719	down
TraesCS2D03G1212300	8.271192	7.534382	8.541802	0.030599	0.022885	0.005169	9.22E-95	-7.840775136	down
TraesCS3D03G0948100	4.686176	4.845799	4.595309	0.007767	0.030078	0	1.22E-30	-7.823089519	down
TraesCS2A03G0008000	3.975579	4.578021	3.915025	0	0.032067	0	2.14E-09	-7.822119609	down
TraesCS5B03G0694300	4.336329	3.966711	4.42395	0.027559	0	0	7.59E-19	-7.808738948	down
NewGene_65150	2.266134	1.537847	2.133239	0	0	0.004005	9.84E-10	-7.798080856	down
NewGene_21909	1.485364	1.000776	1.277348	0.008572	0	0	8.65E-13	-7.793825655	down
NewGene_69614	1.071864	0.741871	0.833015	0	0.007134	0	8.54E-13	-7.778603169	down
TraesCS4B03G0746500	6.528086	9.385157	7.701609	0	0.032604	0.031788	9.11E-13	-7.775710824	down
TraesCS7D03G1250600	3.598086	2.487638	3.524197	0	0.018491	0	3.29E-24	-7.761178369	down
TraesCS5A03G0906200	51.941357	56.123817	53.17197	0.186334	0.170302	0.09479	0	-7.740408633	down
TraesCS5B03G1026000	2.296884	2.611422	2.867742	0	0	0.018834	1.16E-12	-7.729663561	down
TraesCS5A03G0111200	12.74477	14.675587	14.085441	0.036812	0.069695	0.010061	1.72E-111	-7.715055293	down
TraesCS6D03G0595700	1.268908	1.387097	1.362494	0	0.003769	0.0039	5.34E-24	-7.714702244	down
TraesCS6D03G0735600	14.424757	13.511967	14.529204	0.048599	0	0.067508	8.21E-11	-7.710365028	down
TraesCS5B03G0718300	3.298204	2.902099	3.225417	0	0	0.02398	6.66E-24	-7.708724681	down
TraesCS7A03G0921600	20.513004	18.092552	19.694113	0.084491	0	0.075	4.16E-12	-7.705122984	down
TraesCS3A03G1030100	3.869823	4.328485	5.479546	0.039116	0	0	7.01E-29	-7.693830367	down
TraesCS4D03G0064300	15.61062	13.892204	14.084904	0.007942	0.088157	0.020203	4.08E-28	-7.692343414	down
TraesCS5A03G0469000	15.119379	18.612892	15.901274	0.023384	0.067337	0.036851	2.43E-56	-7.682856884	down
TraesCS2B03G0887800	1.695194	2.144438	1.675269	0	0	0.016221	2.53E-12	-7.643919538	down
TraesCS5D03G0864800	2.198393	2.783727	3.080487	0.021218	0	0	3.91E-23	-7.643422888	down
TraesCS1B03G0005100	1.535389	1.341384	1.258196	0	0	0.012334	8.80E-18	-7.624655595	down
NewGene_112660	3.760482	4.195915	3.092405	0	0	0.023683	3.16E-12	-7.616434004	down
TraesCS2B03G1259900	4.165003	4.835897	3.597519	0	0	0.017742	3.15E-09	-7.607496074	down
TraesCS7A03G0431400	11.981717	11.327078	10.653833	0	0.090725	0	1.07E-07	-7.592148079	down
NewGene_83874	2.765202	2.723414	2.167883	0	0	0.012599	4.44E-12	-7.569290494	down
TraesCS2D03G0917100	4.177796	5.084802	4.756566	0.012199	0	0.029748	9.01E-43	-7.4851132	down
TraesCS1D03G0910600	4.513306	4.589889	4.679343	0.047139	0	0	1.10E-05	-7.469696031	down
TraesCS1B03G0652500	34.330368	34.983908	35.651801	0.107107	0.123278	0.107573	1.93E-210	-7.459943686	down
TraesCS4D03G0165600	7.647716	8.383849	8.374408	0.063124	0.020954	0	8.22E-43	-7.454972172	down
NewGene_62035	1.785902	1.624867	1.944043	0.018226	0	0	2.93E-08	-7.402903007	down
NewGene_27748	20.832004	19.248949	17.821173	0.021187	0.071266	0.011291	7.32E-62	-7.400455303	down
TraesCS4D03G0411300	1.795969	1.914169	1.483124	0	0.018383	0	1.69E-11	-7.398720722	down
TraesCS2A03G0187800	0.320754	0.420529	0.424357	0.002844	0	0	1.16E-08	-7.39674082	down
NewGene_55986	2.687804	3.77201	2.531849	0	0	0.026567	2.58E-11	-7.375709904	down
TraesCS2D03G1159300	17.610319	22.435085	19.191853	0.102461	0.070035	0.039846	1.39E-74	-7.370952267	down
TraesCS2D03G0651700	2.626211	2.55961	2.678393	0	0	0.022573	1.81E-26	-7.358251049	down
TraesCS1A03G0559500	69.492256	76.945694	68.863976	0.342779	0.191465	0.243642	5.34E-251	-7.355031007	down
TraesCS5B03G0904600	0.418497	0.390014	0.301366	0	0.004028	0	2.65E-11	-7.349324639	down
TraesCS4D03G0666100	3.786551	3.165874	3.236247	0	0	0.036044	2.61E-16	-7.340150092	down
TraesCS5D03G0431100	10.245301	10.450662	7.811746	0	0	0.100628	1.14E-08	-7.323248052	down
TraesCS5A03G0548200	16.827454	16.34956	16.826744	0.025118	0.079319	0.072002	1.42E-133	-7.302745579	down
TraesCS5D03G0622500	0.601445	0.742635	0.931576	0	0	0.006926	4.44E-11	-7.301921712	down
TraesCS7A03G0359800	3.562504	2.997722	3.770695	0.035442	0	0	3.67E-11	-7.290434493	down
TraesCS3A03G0172900	1.518076	1.328892	1.502874	0	0	0.020142	3.93E-11	-7.282340147	down
NewGene_94697	1.382484	2.811987	1.550838	0	0	0.015	1.08E-10	-7.264954755	down
TraesCS1D03G0898400	2.691303	2.648851	2.615466	0.031373	0	0	7.05E-05	-7.261828013	down
NewGene_56468	10.646582	9.059239	9.858391	0.070055	0.033771	0	1.06E-17	-7.259778137	down
TraesCS6B03G1099300	1.317054	1.391449	1.505524	0	0.011099	0	6.66E-16	-7.254144637	down
TraesCS2A03G1332800	0.852684	0.980617	0.961727	0	0.00573	0	4.95E-11	-7.252010427	down
TraesCS2B03G0168600	5.568914	5.077925	4.704937	0	0.03569	0.023725	1.40E-25	-7.250388885	down
TraesCS4B03G0734200	0.794852	0.77328	0.772074	0.002906	0.002144	0.003049	2.12E-30	-7.228435367	down
NewGene_2212	3.468454	2.466573	3.345695	0.008755	0	0.027055	1.01E-38	-7.225161713	down
TraesCS3A03G0732600	1.085941	1.012852	1.493402	0	0	0.00964	7.76E-11	-7.223898594	down
NewGene_107380	2.55096	2.118961	2.073047	0.023629	0	0	8.37E-06	-7.211851755	down
NewGene_92734	3.422715	2.941691	3.548865	0.027502	0	0	8.99E-25	-7.177910669	down
TraesCS2D03G1326300	0.927904	1.223751	1.177633	0	0.005233	0.004582	4.47E-20	-7.177629709	down
TraesCS2B03G0602700	1.543054	1.694466	1.699536	0	0.020388	0	3.44E-20	-7.173558444	down
TraesCS1A03G0090800	6.536006	6.355441	5.76835	0.072592	0	0	7.31E-25	-7.173360909	down
TraesCS3D03G0758100	17.215946	19.367676	18.075079	0	0.038762	0.186938	2.28E-08	-7.172013724	down
TraesCS7D03G0156100	1.613612	0.964146	1.247803	0	0.015444	0	4.11E-15	-7.15522898	down
TraesCS5A03G0600100	12.898954	12.672993	14.369598	0.010057	0.105742	0.050991	1.23E-22	-7.13708781	down
TraesCS5B03G0457800	1.831204	1.42111	1.919362	0	0	0.016782	1.39E-10	-7.13344795	down
NewGene_66626	0.583565	0.671071	0.72426	0	0	0.006413	1.28E-10	-7.127888043	down
TraesCS5D03G1144000	14.116765	12.634359	16.411934	0.077999	0.051422	0	2.02E-24	-7.123232828	down
TraesCS2A03G0823800	1.70977	1.462834	1.829864	0	0.020324	0	3.44E-15	-7.118539819	down
TraesCS4A03G0732500	1.512125	2.186853	1.747034	0.020669	0	0	5.08E-15	-7.116564695	down
NewGene_43774	3.028984	3.361473	3.492142	0.035796	0	0	3.09E-24	-7.103328161	down
NewGene_35716	0.652207	0.638775	0.729403	0	0.009815	0	7.14E-08	-7.081422847	down
NewGene_49667	1.638157	1.650723	1.554338	0.021419	0	0	6.62E-05	-7.067227087	down
TraesCS2A03G0423300	6.190979	9.603736	8.050293	0	0.094849	0	3.96E-06	-7.020529728	down
NewGene_17632	51.049199	47.822598	48.008341	0.172911	0.290826	0.202721	0	-7.019635079	down
TraesCS4B03G0980800	216.052559	239.280844	211.908499	0.888905	0.836441	0.97863	0	-7.011997364	down
TraesCS1A03G0559100	69.896004	76.780991	70.439209	0.134644	0.59564	0.269383	1.85E-32	-7.003777038	down
TraesCS4B03G0058300	0.987729	1.056136	0.999504	0.013937	0	0	3.51E-10	-6.991365531	down
TraesCS4D03G0841300	6.751689	6.58049	6.062953	0.089646	0	0	8.17E-05	-6.983820069	down
TraesCS7A03G0564200	1.310332	1.872004	1.228687	0	0	0.019099	2.21E-18	-6.982868039	down
TraesCS5D03G0763800	0.617395	0.765138	0.658025	0	0	0.008131	4.75E-10	-6.968853004	down
NewGene_75712	8.210144	7.52496	6.208141	0	0.035771	0.054811	3.10E-27	-6.960294691	down
TraesCS7B03G1333500	4.166204	4.479526	3.736857	0	0.056955	0	1.16E-07	-6.958882394	down
TraesCS7D03G0236200	7.365504	7.647855	7.921186	0.047853	0	0.046703	1.45E-27	-6.954205121	down
NewGene_1000	2.017915	1.493667	2.096854	0	0	0.021184	6.23E-08	-6.931551649	down
NewGene_27226	1.275574	1.105206	1.020117	0	0.009341	0	6.39E-10	-6.926880201	down
NewGene_23110	0.655296	0.398729	0.438247	0	0	0.005551	1.13E-09	-6.908083886	down
NewGene_17280	0.874176	0.813215	1.156592	0	0.01336	0	8.08E-10	-6.902723813	down
TraesCS6D03G0302300	0.771027	0.875735	0.949966	0	0.007429	0	7.47E-10	-6.900917654	down
TraesCS2D03G0902500	2.106183	1.761211	1.87478	0.019925	0	0	3.85E-14	-6.900037865	down
TraesCS5D03G0535800	0.66974	1.160975	0.882598	0.013974	0	0	1.08E-09	-6.896480887	down
TraesCS2A03G0978000	2.475723	2.792402	2.496104	0	0	0.033473	1.41E-06	-6.895328006	down
TraesCS4A03G0363000	3.800361	4.863511	4.186593	0.027762	0.019153	0	2.67E-18	-6.892136072	down
NewGene_19929	1.620544	1.116688	1.157149	0	0	0.016639	8.30E-08	-6.889719529	down
TraesCS3A03G0324800	2.019051	2.1774	1.265263	0.02454	0	0	1.05E-13	-6.887496964	down
NewGene_53520	5.384844	5.16516	5.522624	0.050535	0.029489	0	6.84E-09	-6.882597565	down
NewGene_8616	8.535361	7.459214	8.036895	0	0.103127	0.014237	5.37E-09	-6.871624005	down
TraesCS4A03G1124200	1.65966	2.001745	1.462686	0	0	0.015204	1.06E-09	-6.870681159	down
NewGene_49626	1.65684	1.525982	1.937781	0	0.017869	0	6.19E-14	-6.867185029	down
TraesCS3D03G1083300	1.434322	1.542656	1.678164	0	0	0.021232	1.02E-09	-6.860348187	down
TraesCS7B03G0395800	0.641761	0.707594	0.658588	0	0.008959	0	1.17E-09	-6.835296404	down
TraesCS7A03G1316700	12.377846	10.606569	11.928434	0.049882	0.032492	0.09556	3.83E-222	-6.830646684	down
TraesCS5B03G0499000	4.759409	5.271893	4.210693	0.014203	0.013751	0.03003	2.42E-46	-6.829109456	down
TraesCS2B03G1223500	4.376494	4.382856	3.947291	0	0	0.065788	6.52E-22	-6.82484773	down
TraesCS2D03G1034600	9.649799	10.24825	8.634387	0.143302	0	0	6.47E-05	-6.823714562	down
TraesCS3A03G0573700	5.829067	4.566738	5.70295	0.032204	0.020993	0.026629	3.63E-93	-6.821306991	down
TraesCS4A03G0979200	17.746202	15.328895	16.974247	0.014535	0.077644	0.148559	1.29E-90	-6.82061767	down
TraesCS6A03G0690300	3.922008	4.17701	4.436181	0.017597	0	0.04042	2.35E-54	-6.81903003	down
TraesCS6A03G0981200	1.468276	1.362875	1.446022	0.013491	0.007558	0	2.83E-26	-6.818910889	down
NewGene_106987	3.442575	3.129709	2.96331	0.020978	0.020638	0	1.04E-66	-6.817406705	down
TraesCS4D03G0655000	1.009137	1.387492	1.512327	0	0	0.01434	1.84E-09	-6.808529214	down
TraesCS4D03G0740900	0.51224	0.537866	0.420395	0	0.005646	0	1.59E-09	-6.804134306	down
TraesCS7A03G0016700	0.413552	0.49645	0.384895	0	0.007063	0	1.75E-09	-6.793447776	down
TraesCS5D03G1140400	8.166076	7.847599	7.965404	0.031584	0.056432	0.036213	3.42E-127	-6.787156471	down
TraesCS4A03G0908500	13.367296	15.162724	13.834799	0.096642	0	0.128134	2.35E-57	-6.77698815	down
TraesCS6B03G0785900	2.315383	2.484243	2.272636	0	0.011134	0.018019	8.08E-30	-6.776401399	down
NewGene_90458	4.805835	4.332334	4.187596	0	0.025843	0.037515	2.63E-61	-6.773117333	down
TraesCS5A03G1304500	3.156393	2.265679	2.41488	0.023974	0	0	1.99E-21	-6.771174606	down
TraesCS5B03G0220800	4.517918	4.508164	4.226393	0.052695	0.014367	0	1.15E-21	-6.76794335	down
TraesCS2D03G0887800	1.204076	1.683712	1.825618	0.023044	0	0	2.40E-09	-6.765610375	down
NewGene_23900	1.405971	1.673188	2.383389	0.022731	0	0	2.85E-09	-6.757868846	down
NewGene_107938	1.493217	1.402937	1.419831	0.024382	0	0	2.11E-09	-6.750660345	down
TraesCS7A03G0852800	15.676754	14.832879	13.975053	0.1437	0.051417	0.042376	2.25E-133	-6.750191453	down
TraesCS3D03G0720200	7.427598	9.057347	7.502876	0.057673	0	0.073088	1.25E-55	-6.742667758	down
TraesCS5B03G0115600	12.732595	16.068802	15.478387	0	0	0.249312	0.000911898	-6.739240759	down
TraesCS3B03G1320500	1.732403	1.407641	1.562663	0	0	0.023191	8.35E-08	-6.717783879	down
TraesCS3D03G0103300	0.509153	0.606274	0.520768	0	0	0.009155	3.27E-09	-6.707163339	down
TraesCS1D03G0538500	54.344242	59.803593	57.313175	0.41681	0.458624	0.104199	1.14E-35	-6.707148056	down
TraesCS5B03G0965500	4.847965	3.800761	4.194861	0	0	0.071213	2.79E-06	-6.704302444	down
TraesCS2A03G0906700	0.888476	1.061121	1.029871	0	0	0.017012	3.44E-09	-6.699526545	down
TraesCS6A03G0417000	4.180554	3.998101	3.996652	0	0	0.065448	0.000393802	-6.697791424	down
TraesCS3A03G0161200	5.706038	4.317544	5.17888	0	0.026391	0.057684	2.69E-15	-6.689481725	down
TraesCS4A03G0992300	5.555844	6.725704	5.368216	0	0.045182	0.045003	5.04E-47	-6.68749015	down
NewGene_107584	1.897389	1.364828	1.878063	0	0	0.021474	3.05E-07	-6.683861467	down
NewGene_20330	2.419476	2.464643	1.9493	0.038975	0	0	1.53E-20	-6.672501331	down
TraesCS7D03G0406100	12.619599	16.577494	11.980977	0.071727	0.023786	0.137764	2.19E-85	-6.671793182	down
TraesCS3B03G0483000	4.910512	4.392317	3.842432	0	0	0.061185	1.83E-20	-6.661439735	down
TraesCS2A03G1013900	2.249704	1.726361	2.041264	0	0.033844	0	1.13E-16	-6.648913111	down
TraesCS4D03G0824600	1.207719	0.818452	1.025792	0.017044	0	0	3.75E-20	-6.641368953	down
TraesCS6B03G0421300	3.464581	4.966133	4.031733	0.054695	0	0.014751	6.31E-38	-6.635503548	down
TraesCS2B03G0982100	6.300617	5.584348	6.21012	0.111335	0	0	0.000429269	-6.630080889	down
NewGene_103948	1.955663	1.970504	1.962613	0	0.018367	0	1.42E-16	-6.626026129	down
NewGene_1706	0.590212	0.743179	0.573313	0	0.009997	0	6.84E-09	-6.62209764	down
TraesCS5D03G0225000	18.369171	24.033308	19.624138	0.154792	0.218693	0	5.07E-09	-6.617403157	down
TraesCS5A03G0129200	10.374949	13.604707	8.615647	0	0.166934	0	4.15E-16	-6.61433443	down
NewGene_49624	2.364248	2.529999	2.221158	0	0.031452	0	4.26E-20	-6.597223633	down
NewGene_115545	1.868238	1.368749	1.23714	0	0	0.017968	6.68E-07	-6.563317786	down
TraesCS6B03G0841500	2.501661	2.526116	2.665316	0.042797	0	0.005383	6.02E-07	-6.544171201	down
TraesCS1A03G0096800	0.535804	0.406192	0.491691	0	0	0.006384	1.19E-08	-6.52978831	down
TraesCS5A03G0777600	1.773495	2.551834	2.105174	0.040496	0	0	2.30E-06	-6.52178734	down
TraesCS2B03G1362000	1.594492	1.681651	1.895448	0.032505	0	0	1.24E-08	-6.510773889	down
TraesCS5A03G0138300	0.719065	0.869264	0.530508	0	0.00954	0	1.64E-08	-6.508937878	down
TraesCS7D03G0281100	2.334078	2.329894	2.080036	0.02635	0	0.009203	8.14E-27	-6.5084203	down
TraesCS2B03G1537400	3.915177	4.355572	3.936689	0.034183	0.039358	0	1.48E-37	-6.504869264	down
TraesCS7A03G1115600	3.180439	2.901132	3.313087	0.063236	0	0	0.000395033	-6.500473755	down
TraesCS5A03G0498000	2.805109	3.466347	4.308653	0.093849	0	0	1.65E-15	-6.498329769	down
TraesCS5A03G0837700	1.199367	1.099517	0.681816	0	0.013455	0	8.21E-12	-6.480579515	down
NewGene_84996	4.99211	4.093376	5.030248	0.025457	0	0.060702	5.13E-16	-6.478750993	down
NewGene_55396	2.921364	2.540037	2.705704	0.03809	0	0	1.49E-06	-6.4723872	down
TraesCS1A03G0162200	4.240234	5.202495	4.944297	0.028511	0.022665	0.028613	1.85E-33	-6.4682232	down
TraesCS7D03G1093700	1.442717	1.584665	1.255228	0	0	0.028176	1.80E-15	-6.46510303	down
TraesCS1B03G0967900	1.534388	1.382959	1.238086	0	0.014165	0.013578	1.28E-15	-6.453804589	down
TraesCS7D03G0351700	3.369763	3.413223	2.936347	0	0	0.062812	0.000495208	-6.443676899	down
TraesCS5D03G1160100	1.064722	1.503668	1.002444	0.015129	0	0.005272	7.84E-12	-6.441733453	down
TraesCS4D03G0760600	4.368254	4.439027	4.309098	0.015143	0.06917	0	2.28E-36	-6.437012421	down
TraesCS2D03G0432600	28.538589	33.188427	29.234032	0.290188	0.132978	0.205098	9.10E-238	-6.4310164	down
NewGene_42139	1.508172	2.307611	1.987644	0	0	0.035544	1.15E-11	-6.425914431	down
TraesCS1B03G0632800	1.158766	1.013325	0.964755	0	0	0.017071	2.55E-08	-6.417550919	down
NewGene_64227	1.690415	1.518309	1.823569	0.035546	0	0	8.09E-12	-6.410322351	down
TraesCS6B03G0924100	1.165006	1.196255	1.13292	0.025802	0	0	3.46E-15	-6.392439793	down
TraesCS3D03G0912500	0.420147	0.545673	0.508671	0	0	0.010259	3.28E-08	-6.390238404	down
TraesCS4D03G0064200	53.10178	52.297295	52.362747	0.449703	0.30756	0.372251	0	-6.38862355	down
TraesCS2B03G0434200	3.47622	3.717822	3.957627	0.080489	0	0	8.53E-05	-6.382112263	down
TraesCS2A03G0340700	5.159361	5.645718	5.496704	0.074188	0	0.031231	1.50E-15	-6.381563699	down
TraesCS2B03G0342100	1.029078	1.133628	1.565042	0	0.025976	0	3.95E-08	-6.372405184	down
TraesCS5A03G1115100	0.788001	0.629848	0.536854	0	0	0.01203	3.96E-08	-6.370116047	down
TraesCS5B03G0616500	8.601019	6.941282	8.159647	0.054722	0.059137	0.047019	6.67E-111	-6.369530523	down
TraesCS1A03G0864000	2.085696	2.2089	1.589387	0	0	0.029217	1.78E-11	-6.366615534	down
NewGene_43922	3.081013	2.06254	2.961145	0	0	0.056163	0.000158128	-6.363538735	down
TraesCS5B03G1085500	1.423796	1.557311	1.370964	0	0.026778	0	1.43E-11	-6.359666339	down
TraesCS1D03G0066100	18.629927	24.98576	19.617744	0.055579	0.167412	0.2123	5.37E-82	-6.357022807	down
TraesCS7D03G1062800	3.167022	3.812496	3.08777	0	0	0.070131	0.000821316	-6.353037458	down
TraesCS1D03G0513400	1.914856	2.067698	2.189436	0	0.045224	0	1.26E-06	-6.351225039	down
TraesCS5A03G1280200	7.329521	8.628757	6.958038	0.104988	0.059442	0	9.62E-11	-6.344446915	down
TraesCS1D03G0184800	0.644208	0.76601	0.543282	0	0.013143	0	4.57E-08	-6.343372233	down
TraesCS7D03G0004500	11.251134	9.216898	10.603226	0.171163	0.048073	0	1.40E-07	-6.343075144	down
TraesCS7D03G0392100	17.985806	17.187069	19.578814	0.142539	0.19094	0.053531	4.01E-75	-6.342585529	down
TraesCS4D03G0745500	2.741376	2.964459	3.56692	0.06949	0	0	9.29E-15	-6.342093183	down
TraesCS4A03G0604700	13.107391	13.856606	13.148469	0.167748	0.094431	0.023985	5.09E-97	-6.340495516	down
TraesCS3B03G0703000	2.37015	2.29168	2.192717	0.019718	0.017046	0	8.81E-22	-6.335254851	down
TraesCS5A03G0446200	1.322401	1.716107	1.714067	0	0.032816	0	8.00E-18	-6.330892689	down
TraesCS1B03G0850900	0.953774	1.161282	1.10729	0	0	0.01797	1.13E-14	-6.330644184	down
TraesCS1A03G0701200	0.637091	0.547646	0.877181	0	0.014679	0	3.23E-11	-6.321945605	down
TraesCS1D03G0642500	2.330519	2.440171	2.705082	0.026871	0.02595	0	2.02E-31	-6.316178829	down
TraesCS3D03G0141800	3.545761	3.295917	3.727337	0.067982	0.011712	0	4.57E-08	-6.313234668	down
NewGene_114529	0.989489	0.729009	1.389741	0	0	0.018731	9.21E-06	-6.306029733	down
NewGene_13327	29.242147	25.983933	33.278094	0.217104	0.205743	0.154297	0	-6.295581459	down
TraesCS1A03G0598300	27.674681	23.393585	25.552578	0.236439	0.094003	0.260246	1.46E-60	-6.284647481	down
TraesCS1B03G0672500	3.628302	4.04287	3.711351	0.087134	0	0	0.000633911	-6.279095989	down
TraesCS5B03G1294400	3.083652	2.85799	3.06686	0	0.05676	0.008126	2.53E-27	-6.269824091	down
TraesCS3A03G0320800	2.175748	2.454093	1.587185	0	0.043143	0	4.65E-06	-6.269568247	down
TraesCS3D03G0979600	1.983639	1.762644	2.222445	0.010381	0	0.034856	3.13E-30	-6.262241757	down
TraesCS6B03G1038100	14.689009	12.36833	13.678246	0.158563	0.094266	0.06372	8.16E-241	-6.254727417	down
TraesCS5D03G0431200	4.850517	5.382108	4.184956	0.044185	0.070728	0	5.02E-27	-6.251842331	down
NewGene_22331	1.34523	1.357435	1.150407	0.028948	0	0	7.74E-08	-6.249265099	down
TraesCS7D03G0745800	0.378585	0.451084	0.421036	0	0.00897	0	8.18E-08	-6.245128408	down
TraesCS4A03G0038300	2.433502	3.066947	2.229841	0.024449	0.032084	0	2.42E-17	-6.236015168	down
TraesCS4B03G0980700	25.791548	26.276075	25.440847	0.210887	0.092085	0.299652	9.16E-78	-6.230552841	down
NewGene_106665	0.674949	0.749762	0.751122	0	0	0.012132	9.42E-08	-6.227176898	down
TraesCS2B03G1002100	1.293827	1.190854	1.341024	0.021251	0	0	5.28E-11	-6.226433782	down
NewGene_62434	4.24326	3.14631	4.003161	0.02964	0.016117	0.05977	3.31E-70	-6.221736842	down
TraesCS5D03G0151100	16.752678	26.822262	23.921116	0.378023	0.1252	0	2.30E-14	-6.209244169	down
TraesCS2A03G0801800	9.911159	10.369639	9.754482	0.045334	0.082981	0.106032	1.23E-86	-6.201652723	down
TraesCS5D03G0764900	0.987887	0.997953	1.052957	0.025563	0	0	4.99E-14	-6.20030987	down
TraesCS3D03G0675900	0.989993	1.333644	1.091088	0.014489	0.013841	0	5.27E-14	-6.195595222	down
NewGene_14893	1.497519	1.553419	1.681445	0	0	0.038235	6.46E-14	-6.192224706	down
NewGene_109178	0.632528	0.372197	0.512006	0.007573	0	0	1.25E-10	-6.191709065	down
TraesCS2D03G1013000	1.27129	1.089051	1.200497	0.020772	0	0	6.82E-14	-6.191647948	down
NewGene_39133	1.09231	1.059492	1.223094	0.011613	0	0.010962	2.09E-51	-6.188723668	down
NewGene_31638	1.162246	0.973845	0.857516	0.018983	0	0	6.51E-17	-6.187320787	down
TraesCS3D03G0757800	51.090664	60.584953	53.962322	0.665339	0.274445	0.435175	1.52E-81	-6.178830737	down
NewGene_113085	0.943691	1.057557	0.999972	0.02494	0	0	7.57E-14	-6.173874261	down
TraesCS4B03G0788700	2.410347	2.714193	3.086727	0.025303	0.017862	0.020181	1.36E-35	-6.167693267	down
NewGene_74348	0.687563	0.579834	0.730573	0	0.009692	0	1.03E-13	-6.16440707	down
TraesCS1A03G0664400	5.464634	5.618832	5.457598	0.013706	0.070153	0.043815	1.05E-66	-6.161876715	down
TraesCS3D03G1024700	2.66061	2.827405	3.857902	0	0.01992	0.057099	3.63E-25	-6.147760447	down
TraesCS1A03G0520900	6.548331	8.635615	7.285058	0.06176	0	0.120768	6.88E-10	-6.133382348	down
TraesCS5A03G1278700	4.611924	4.961121	4.628211	0.025513	0.071379	0.013974	2.23E-53	-6.132629331	down
TraesCS6A03G0810100	2.062998	3.028827	2.134938	0.004737	0.024598	0.024388	1.68E-16	-6.130015768	down
NewGene_96802	66.281787	59.284102	62.986397	0.484849	0.444428	0.720941	0	-6.118890239	down
TraesCS6A03G0866800	6.952352	5.777202	6.20026	0.062485	0.036746	0.058372	1.20E-125	-6.11834265	down
TraesCS5A03G0225900	5.80643	6.003807	5.296647	0	0.14428	0	0.003313604	-6.113501645	down
NewGene_93495	0.608289	0.871436	0.793287	0	0	0.019753	0.000469594	-6.103574631	down
TraesCS3B03G0945700	32.009781	38.885277	35.197647	0.221047	0.397482	0.290749	3.15E-257	-6.103086252	down
TraesCS7D03G0010300	1.208289	1.084302	1.063026	0.030038	0	0	0.000177749	-6.096807338	down
TraesCS2D03G0241800	9.677507	10.83751	11.588357	0.081448	0.120672	0.078362	4.01E-103	-6.086903597	down
TraesCS1A03G0532100	1.185149	1.027528	1.216724	0	0.030593	0	2.90E-13	-6.077741523	down
TraesCS5A03G0601700	18.925697	19.073418	19.579971	0.090793	0.273116	0.137206	1.52E-183	-6.074123949	down
TraesCS2B03G1129900	1.334469	1.230962	1.249386	0	0	0.028721	3.51E-13	-6.06420651	down
TraesCS5B03G0549000	4.662104	4.590086	4.966565	0.024525	0.087514	0.011882	1.07E-56	-6.062583328	down
TraesCS3B03G0303400	4.233515	3.961691	4.183465	0	0	0.106699	0.002135131	-6.056282712	down
TraesCS3A03G0911100	2.453565	2.084008	2.629437	0.061866	0	0	0.002565281	-6.056052491	down
TraesCS7A03G0897100	1.724921	1.590408	1.762321	0.029125	0.014458	0	2.97E-19	-6.050803559	down
TraesCS1A03G0824700	16.869247	19.242086	17.365559	0.135214	0.22697	0.108206	1.43E-140	-6.049506133	down
NewGene_61861	0.768386	0.758488	0.644998	0	0.015711	0	5.17E-13	-6.044288932	down
TraesCS2A03G0122000	0.948236	1.487144	0.700002	0.005683	0	0.019365	7.48E-20	-6.040421776	down
TraesCS3A03G0217700	3.195591	3.424829	2.577678	0.085249	0	0	1.04E-05	-6.029889571	down
NewGene_75863	1.810387	1.607398	1.929645	0	0.034278	0.008299	7.03E-11	-6.026775524	down
TraesCS6D03G0602900	0.28527	0.214696	0.265367	0	0.006351	0	4.66E-10	-6.024796598	down
TraesCS1D03G0940600	75.107628	86.43943	78.263351	0.897347	0.672635	0.651564	0	-6.023375957	down
TraesCS6B03G1151000	2.862895	3.739375	3.007128	0.024878	0.048649	0	6.95E-16	-6.019546206	down
NewGene_81896	0.498682	0.622156	0.896916	0.008302	0	0.007565	3.83E-18	-6.010333519	down
TraesCS3B03G1059700	2.95779	2.611684	2.36443	0	0	0.071238	0.000328575	-6.006730171	down
TraesCS7A03G1357900	0.409202	0.483954	0.579111	0.012449	0	0	1.08E-12	-5.999770446	down
NewGene_8380	0.432072	0.46706	0.483981	0	0.007728	0	5.68E-10	-5.997218947	down
TraesCS1D03G0674700	1.074845	1.360347	1.113814	0	0.033095	0	1.08E-12	-5.993731408	down
TraesCS7D03G0405500	4.456386	4.261017	6.280153	0.08179	0.006436	0.046323	5.12E-39	-5.988025874	down
TraesCS5B03G1349900	31.830763	29.495872	28.744026	0.467332	0.084418	0.302993	3.25E-22	-5.98191922	down
TraesCS4D03G0829300	6.005458	6.635931	5.100097	0.039887	0	0.125786	3.40E-11	-5.980451815	down
TraesCS5B03G0875600	1.37941	1.281385	1.235774	0	0	0.033692	1.76E-06	-5.9760648	down
TraesCS5B03G0522100	0.548751	0.485033	0.437861	0	0	0.01253	2.84E-15	-5.97347808	down
TraesCS6D03G0111800	1.870002	1.52428	1.679051	0.042304	0	0	1.26E-12	-5.96509831	down
TraesCS7D03G0445200	15.613567	15.82694	16.797657	0.128061	0.245222	0.094205	6.12E-57	-5.956403638	down
TraesCS6A03G0708800	2.719565	2.955358	2.531966	0.018243	0	0.058154	2.10E-06	-5.94381358	down
TraesCS5B03G0658600	0.341623	0.3918	0.259424	0.006714	0	0	1.26E-09	-5.940051467	down
TraesCS2D03G1021600	0.454666	0.512386	0.689071	0.016266	0	0	2.93E-12	-5.93740385	down
TraesCS1B03G0258000	1.632411	1.346337	1.330546	0.040196	0	0	1.14E-05	-5.935943892	down
TraesCS1D03G0643700	4.97954	4.74478	4.968085	0.085778	0	0.051896	6.13E-40	-5.919613015	down
NewGene_442	1.801513	1.552804	1.230849	0	0.03791	0	9.58E-05	-5.914984359	down
TraesCS1B03G1150400	13.927234	18.070656	16.121948	0.118592	0.062289	0.260525	1.58E-79	-5.912643428	down
TraesCS4D03G0603600	2.306911	2.936477	2.227232	0.023679	0	0.048826	1.69E-25	-5.911633118	down
TraesCS3D03G0917100	1.191269	1.436492	1.113702	0.0167	0	0.017515	1.83E-20	-5.906077359	down
TraesCS1D03G0523600	1.261626	1.938307	1.130636	0	0.043084	0	7.82E-12	-5.903162845	down
TraesCS5A03G0565800	12.584041	13.489463	14.211949	0.098182	0.098938	0.167859	1.73E-138	-5.89162082	down
TraesCS4B03G0199300	11.260864	13.999357	10.952767	0.034891	0.22218	0.084395	2.66E-24	-5.887855294	down
TraesCS5A03G1250300	2.103033	1.545838	1.573543	0	0.051291	0	1.92E-09	-5.885516242	down
NewGene_3484	0.697822	0.859697	0.815326	0	0.023979	0	9.55E-06	-5.879593827	down
TraesCS2B03G0806500	1.940624	2.421506	1.945076	0.024314	0.026411	0.008396	1.31E-33	-5.879473665	down
TraesCS1D03G0738000	5.247016	6.092151	5.697509	0	0.16416	0	0.002249839	-5.87583929	down
TraesCS1B03G0752200	1.391837	1.467463	1.049203	0	0.038508	0	5.86E-12	-5.874183523	down
TraesCS4B03G0679500	38.703106	43.474949	41.609772	0.354923	0.451086	0.461452	0	-5.871019498	down
NewGene_59946	0.698044	0.679231	0.535459	0	0.013084	0	1.93E-09	-5.870998901	down
TraesCS1A03G0811200	0.482923	0.429881	0.447135	0	0.011652	0	1.91E-09	-5.868389178	down
TraesCS4D03G0238000	18.328156	20.094809	17.52943	0.366274	0.05496	0.121842	5.00E-46	-5.857678417	down
TraesCS2D03G0953300	1.013027	1.298729	0.743977	0	0	0.025456	1.36E-11	-5.856229737	down
NewGene_1961	0.800097	0.776304	0.976703	0	0.017229	0	4.62E-05	-5.853370231	down
TraesCS1B03G0086800	6.074172	6.927061	6.944541	0	0	0.192183	0.001180839	-5.851904606	down
TraesCS4B03G0743700	6.273362	5.722923	6.823379	0.021497	0.081716	0.088155	3.19E-33	-5.84803159	down
TraesCS7B03G0190200	9.960812	9.327455	10.074057	0.117962	0.029625	0.156243	9.21E-24	-5.847106612	down
TraesCS6B03G0631300	1.425739	1.170332	1.074996	0	0.037612	0	2.81E-09	-5.840213882	down
TraesCS6A03G0104900	4.150957	3.666754	3.944916	0.035356	0.041527	0.036281	5.35E-50	-5.838462358	down
NewGene_76054	0.719952	0.545419	0.888758	0	0.013183	0	1.41E-11	-5.833196037	down
TraesCS2B03G0581600	1.98956	2.004903	1.694732	0	0	0.051297	2.51E-14	-5.829097145	down
TraesCS4B03G0981000	13.589074	12.89692	15.402965	0.061044	0.113947	0.255481	2.09E-33	-5.827383507	down
TraesCS6B03G0954300	6.46371	6.932993	5.684933	0	0.087151	0.113038	2.58E-37	-5.824145079	down
TraesCS4B03G0088900	18.107018	17.492435	16.604689	0.219591	0.105148	0.225453	1.16E-245	-5.81132151	down
TraesCS2A03G1195300	46.791752	56.963524	53.018303	0.36162	0.555227	0.748026	4.29E-235	-5.807468781	down
NewGene_13542	1.080144	0.921914	0.739993	0	0.022347	0	5.51E-14	-5.804126766	down
TraesCS2D03G0052600	4.051134	3.963841	3.883462	0.011045	0.054104	0.056592	5.55E-51	-5.797157864	down
TraesCS3A03G0204900	0.958634	1.15544	0.984191	0	0	0.031911	5.51E-06	-5.792557033	down
TraesCS2D03G0313900	14.796496	12.162541	15.511865	0.098289	0.226401	0.132965	2.19E-179	-5.787078548	down
TraesCS7D03G1243100	1.726903	1.844145	1.74155	0.021433	0.028185	0.004748	4.25E-55	-5.783566571	down
TraesCS5B03G0798900	1.413648	0.850029	1.166734	0	0.035717	0	2.82E-11	-5.766365371	down
TraesCS4A03G0054500	2.264515	2.053608	1.90626	0.030844	0.011445	0.025705	3.72E-102	-5.765423397	down
TraesCS3B03G0787300	2.688894	2.723576	2.483272	0	0.028603	0.055966	1.18E-31	-5.76383046	down
TraesCS1B03G0622300	1.208835	1.460498	1.158317	0	0	0.042285	7.21E-06	-5.762217666	down
NewGene_68205	0.832339	0.479972	0.709913	0	0	0.012582	6.38E-11	-5.755542547	down
TraesCS2B03G1002700	3.831256	3.367909	3.387102	0.043308	0.071326	0	2.46E-36	-5.754145442	down
TraesCS5A03G0973100	3.351148	2.792279	2.891706	0	0.100241	0	0.007003229	-5.753696207	down
NewGene_36885	2.193854	2.054278	2.112809	0.0277	0.008842	0.015322	1.46E-59	-5.735810066	down
NewGene_10152	8.494389	7.980781	7.922067	0.106732	0.043266	0.088563	1.36E-63	-5.73052035	down
TraesCS2D03G0049800	0.839105	0.913565	0.933474	0	0.030762	0	2.88E-11	-5.719411129	down
TraesCS3D03G0385300	47.816788	57.01981	47.721851	0.852306	0.473631	0.407642	1.07E-84	-5.716258156	down
TraesCS6B03G0387600	4.048694	3.580034	3.137023	0.076092	0.040499	0	6.49E-26	-5.712603456	down
NewGene_51286	0.513162	0.420668	0.469438	0.0134	0	0	1.38E-13	-5.710676253	down
NewGene_17410	1.631818	1.950075	2.264195	0	0.031181	0	2.84E-05	-5.706179782	down
TraesCS4D03G0650600	10.249846	11.254902	8.475868	0	0	0.33295	0.002791529	-5.704698505	down
TraesCS2D03G0825100	4.917034	5.306028	5.222629	0.11298	0.036346	0.02769	3.59E-59	-5.701467401	down
TraesCS2B03G0033900	0.364437	0.597295	0.396606	0	0	0.014946	8.82E-11	-5.700120744	down
TraesCS5D03G0500800	2.48952	2.88757	2.360896	0	0.072712	0.01107	1.58E-06	-5.698592106	down
NewGene_40734	6.238748	5.581645	5.526096	0.139756	0.043937	0	1.88E-07	-5.697335093	down
TraesCS3B03G0997200	4.000503	3.792591	4.304255	0.128599	0.01385	0	5.74E-05	-5.693887411	down
TraesCS2B03G0993500	2.121684	1.945722	1.382332	0	0	0.057971	4.28E-13	-5.692026781	down
TraesCS2B03G0581100	0.828604	0.917717	0.942973	0.011402	0	0.015897	9.11E-14	-5.685150693	down
TraesCS5D03G1032700	5.379074	5.654963	5.335123	0.06844	0.057815	0.060503	4.86E-83	-5.685107896	down
NewGene_15389	0.981759	1.18733	1.330627	0	0.034169	0	0.000488883	-5.675625483	down
TraesCS7A03G1020600	1.106746	0.955161	0.953039	0	0.035262	0	0.000153741	-5.669713294	down
TraesCS5B03G1204500	1.930921	1.872989	2.342672	0.019251	0.023279	0.026652	2.95E-61	-5.669331912	down
NewGene_30349	5.928805	4.83122	5.264041	0.093724	0.058508	0.017934	1.70E-87	-5.663492114	down
TraesCS4A03G1116300	5.874155	5.619263	5.716974	0.051212	0	0.147791	6.28E-05	-5.663400043	down
TraesCS2B03G1239200	3.90713	4.449789	4.085692	0.036962	0.048044	0.05303	1.16E-73	-5.66199829	down
TraesCS1D03G0150200	1.739578	1.817191	1.752966	0.028192	0.028982	0	6.11E-21	-5.661411228	down
TraesCS1B03G0590300	0.636973	0.46552	0.743733	0	0	0.019489	1.04E-10	-5.657907505	down
TraesCS2A03G1078900	0.953496	1.005764	1.327787	0	0	0.035858	0.001280288	-5.652557201	down
TraesCS6D03G0796800	1.511151	1.595881	1.381038	0.026808	0	0.024187	6.91E-39	-5.649836689	down
TraesCS1D03G0644500	9.96385	13.735345	12.34174	0.267304	0.067718	0.068069	3.89E-27	-5.649724621	down
TraesCS5B03G0519900	2.500368	3.667732	2.655991	0.018338	0.054797	0.026316	8.88E-27	-5.64615872	down
TraesCS4B03G0088800	90.683884	86.664017	89.988495	0.926902	0.907124	1.386477	2.51E-208	-5.640910762	down
TraesCS5A03G0008600	2.115366	1.908332	1.726589	0.025811	0	0.03603	7.86E-13	-5.637789099	down
TraesCS5A03G0678300	4.720757	4.688145	4.367561	0	0.077294	0.081969	2.25E-08	-5.636908999	down
NewGene_115845	0.74769	0.610231	0.519199	0	0.018447	0	1.23E-10	-5.630497594	down
TraesCS1A03G0579100	3.606085	4.154606	4.207305	0.07502	0.056989	0.007105	4.86E-48	-5.628737666	down
TraesCS6A03G0332300	3.6882	3.734931	3.506248	0.020544	0.109177	0	5.48E-08	-5.628680037	down
TraesCS1A03G0162500	1.703704	1.537566	1.308202	0.050514	0	0	0.001118444	-5.615731087	down
TraesCS5D03G0740800	3.172105	2.791205	2.790888	0	0.078505	0.0222	1.13E-07	-5.608061229	down
NewGene_93198	0.93655	1.149295	1.086807	0	0.006372	0.019847	1.70E-15	-5.607104173	down
TraesCS7B03G0947600	34.149723	43.303177	37.843735	0.605357	0.494772	0.336489	4.61E-105	-5.591908879	down
TraesCS6D03G0843500	7.529516	6.308403	6.441007	0.058269	0.05542	0.133781	2.70E-114	-5.583237684	down
TraesCS7D03G0091100	1.242088	1.890323	1.51863	0	0.03776	0.016198	6.30E-15	-5.576839421	down
TraesCS2D03G0487500	0.532652	0.583358	0.62131	0	0.020003	0	1.74E-10	-5.574660633	down
TraesCS4A03G0633100	6.959356	7.582046	6.657434	0.071883	0.1115	0.076489	3.56E-85	-5.564573558	down
TraesCS2B03G0115300	2.426449	2.093164	2.617494	0.039466	0	0.045053	7.58E-37	-5.562240277	down
TraesCS3B03G0093500	1.535493	1.281633	1.659996	0.027002	0.016182	0.009749	1.71E-24	-5.558254	down
TraesCS2D03G1111000	1.827898	1.21597	1.448152	0	0	0.050795	0.000173004	-5.556095929	down
TraesCS7B03G1203500	3.427977	3.293364	3.934823	0.059756	0.038938	0.034984	6.99E-34	-5.555683072	down
TraesCS5D03G0346200	7.950226	9.986877	10.267653	0.088707	0.229606	0.028288	2.88E-53	-5.550638661	down
TraesCS4A03G0795300	2.49907	3.356028	2.858541	0.113958	0	0	0.002004593	-5.550271704	down
TraesCS4D03G0171200	3.699592	4.149772	3.976255	0.042182	0	0.107652	7.87E-06	-5.54271876	down
TraesCS2A03G1037700	3.88037	3.118309	3.301451	0	0.057898	0.06841	2.13E-36	-5.541255506	down
TraesCS7B03G0349900	2.570946	3.807576	3.126311	0.101105	0.017293	0	2.28E-06	-5.540575531	down
TraesCS6D03G0774800	11.290692	10.842748	10.381886	0.130703	0.187671	0.099705	1.68E-237	-5.536572618	down
TraesCS2B03G0534000	3.434305	3.813645	3.90708	0	0.062722	0.043543	1.66E-10	-5.529195829	down
TraesCS5B03G0620300	3.85406	4.501534	4.560961	0.142467	0.018982	0	3.43E-05	-5.529162338	down
NewGene_85695	0.933897	1.004238	0.948091	0.017294	0	0.014667	4.69E-28	-5.52915285	down
TraesCS6D03G0916500	0.955946	1.041564	0.981894	0.011525	0.018858	0	2.91E-17	-5.524315657	down
TraesCS7B03G0164200	1.714571	1.435112	2.358618	0.062947	0	0	5.16E-10	-5.5192955	down
NewGene_104640	0.646102	0.584867	0.525039	0	0	0.021356	0.000505982	-5.51875519	down
TraesCS2D03G0421500	3.383375	4.710757	2.933423	0	0.132766	0	6.26E-10	-5.511926357	down
TraesCS4B03G0003600	1.138875	1.159896	1.258366	0	0	0.046679	0.000498046	-5.510577022	down
NewGene_100581	4.371413	3.768128	4.189847	0.074849	0.0551	0.027125	4.77E-74	-5.508956844	down
NewGene_19965	0.944767	0.748749	1.064745	0.008988	0	0.019113	6.13E-19	-5.503467688	down
TraesCS2B03G1501600	11.108863	11.1333	11.534299	0.087907	0.140969	0.209517	2.74E-191	-5.503132005	down
TraesCS2B03G0190700	4.36521	4.161869	4.581159	0.121352	0.034455	0.010497	4.31E-12	-5.501983201	down
TraesCS7B03G1289400	7.685554	6.845267	7.288334	0.103125	0.079382	0.106066	0	-5.495151469	down
TraesCS5B03G0104300	0.541141	0.4017	0.461158	0.017799	0	0	5.71E-05	-5.494885211	down
TraesCS1B03G0770700	3.193549	2.181492	1.86606	0.036923	0.032513	0	4.37E-10	-5.491647124	down
TraesCS1A03G0708900	2.908739	2.637674	2.569058	0	0.031382	0.071284	1.80E-09	-5.490472771	down
TraesCS1A03G0070900	0.226419	0.203415	0.227995	0.007225	0	0	4.40E-10	-5.487950148	down
TraesCS6A03G1046800	7.985956	8.680218	8.322775	0	0.155641	0.16085	9.24E-09	-5.487811975	down
TraesCS2B03G1225500	1.654531	1.162978	1.466503	0.032664	0.02341	0	7.70E-21	-5.487286344	down
NewGene_10173	6.510167	6.860866	6.6859	0.066772	0.075125	0.062051	3.98E-118	-5.482014273	down
TraesCS5B03G0855300	7.111115	5.964822	5.05725	0.188707	0.024057	0	2.81E-08	-5.481061576	down
TraesCS2B03G1444700	3.715152	3.276659	3.751291	0.081973	0.031504	0.027761	1.76E-77	-5.480181504	down
TraesCS7D03G0375600	14.010417	12.605919	13.348103	0.217175	0.190967	0.132428	0	-5.47819893	down
TraesCS3A03G0933700	8.64502	9.100492	10.041666	0.042936	0.061213	0.248709	7.63E-17	-5.470282706	down
TraesCS7A03G0618200	2.338959	2.525549	2.811246	0.053644	0	0.044259	6.24E-08	-5.46218335	down
TraesCS7B03G0136700	16.184256	18.606749	17.358301	0.330534	0.160586	0.218912	1.32E-176	-5.455692639	down
TraesCS2B03G0014500	0.691893	0.582021	0.534467	0	0.023438	0	0.001408265	-5.453868797	down
TraesCS1B03G0059500	0.332979	0.234637	0.326798	0.004817	0	0.006009	4.82E-10	-5.453646092	down
TraesCS1D03G0428600	2.435319	2.544171	2.381589	0.034006	0.016772	0.048341	9.92E-28	-5.450352206	down
TraesCS1D03G0187800	1.021919	0.643935	0.73523	0.0283	0	0	1.06E-09	-5.449276198	down
TraesCS4D03G0487500	9.041719	10.783819	8.527992	0.22107	0.159258	0	3.04E-05	-5.445725135	down
NewGene_79129	0.407797	0.466775	0.405981	0	0	0.016575	8.60E-12	-5.445314617	down
TraesCS3B03G0672700	2.476617	2.055651	2.950397	0.064405	0	0.017133	6.78E-07	-5.443558319	down
TraesCS1B03G0333400	0.728637	0.698172	0.691105	0.022995	0.004292	0	3.04E-22	-5.437215252	down
TraesCS5A03G0900600	3.084215	3.896936	3.501047	0.020909	0.014669	0.097727	6.12E-41	-5.434721229	down
NewGene_14827	8.464534	7.552475	7.32112	0.057637	0.032029	0.188814	1.58E-24	-5.430845353	down
NewGene_44171	3.194586	1.729473	2.139963	0	0	0.097707	0.000376594	-5.430384881	down
NewGene_49550	1.927731	1.339233	1.5657	0	0	0.062857	1.22E-09	-5.428636703	down
TraesCS6A03G0013500	1.292285	1.386196	1.594432	0	0.05918	0	0.000811626	-5.426885688	down
TraesCS5D03G0564900	9.691007	9.97302	9.96719	0.136911	0.164725	0.086945	3.16E-153	-5.4265445	down
TraesCS3B03G0074800	1.442121	1.741856	1.580543	0.034631	0.030616	0	3.97E-32	-5.423694916	down
TraesCS1B03G0731600	7.93513	9.294897	8.454601	0.23115	0.080697	0.044759	1.82E-19	-5.420028218	down
TraesCS7D03G1008500	0.898237	2.455109	1.270254	0.020612	0.042972	0	1.98E-12	-5.419003103	down
TraesCS6B03G0349800	1.091686	1.306898	0.998086	0	0	0.042704	1.64E-11	-5.415191105	down
TraesCS3A03G1238700	1.210308	1.219294	1.029204	0	0.047096	0	4.58E-05	-5.412626361	down
TraesCS7D03G0008400	3.841222	4.046199	3.220649	0.096053	0.014498	0.046059	2.50E-18	-5.410281106	down
TraesCS1D03G0061400	0.846124	1.043271	1.041948	0	0.033476	0	1.55E-11	-5.407199486	down
TraesCS2A03G0607800	1.781775	1.309519	1.212553	0.017909	0	0.032579	2.48E-23	-5.406892249	down
NewGene_40215	4.930863	4.42093	4.91367	0.0586	0.082001	0.043967	2.98E-99	-5.405444345	down
NewGene_49745	0.40473	0.619807	0.671758	0.016963	0	0	0.000110882	-5.401612323	down
TraesCS5B03G0498400	2.199074	2.782717	2.886619	0	0	0.112631	0.000735493	-5.390760752	down
TraesCS5B03G0150600	2.951609	3.217852	3.159707	0.050717	0.045609	0.032498	8.98E-44	-5.38762056	down
TraesCS2D03G0407900	11.391606	12.479096	12.359263	0.051315	0.284418	0.169425	4.24E-20	-5.386398251	down
TraesCS7B03G0398600	7.838043	9.588266	8.473405	0.191772	0.10739	0.063651	4.13E-90	-5.385798406	down
NewGene_115650	2.06615	2.010725	1.64041	0	0	0.080066	0.008555621	-5.380963179	down
TraesCS7D03G0959600	0.631179	0.930001	0.799419	0.006568	0	0.016806	1.48E-13	-5.378528746	down
TraesCS2A03G0267800	0.608716	0.755733	0.827829	0	0.011442	0.013486	1.06E-11	-5.374627813	down
TraesCS5D03G0824100	0.927208	0.908134	1.045668	0.021043	0.011607	0.007544	1.58E-44	-5.368107009	down
TraesCS2D03G0683200	4.416742	5.548851	5.648234	0	0.043596	0.128792	1.62E-15	-5.363008688	down
TraesCS2D03G0136400	1.5368	1.139182	1.415501	0	0.049654	0.006176	2.00E-05	-5.36281321	down
TraesCS6A03G1038200	1.004044	0.898445	0.954072	0	0	0.039863	4.13E-13	-5.35610198	down
TraesCS2B03G1286400	1.623083	1.204465	1.229522	0	0.049915	0.007409	1.82E-06	-5.356069998	down
TraesCS3B03G0105100	1.758969	2.269178	1.893217	0.075176	0	0.007251	5.57E-05	-5.355583425	down
TraesCS1D03G0864600	2.081061	2.440443	2.118759	0	0.048921	0.047643	2.25E-25	-5.352128158	down
TraesCS5A03G0884000	2.308817	1.847078	1.787559	0	0.070807	0	2.48E-09	-5.351822959	down
NewGene_15338	1.798682	1.472717	1.148487	0	0	0.064454	0.000362104	-5.342815669	down
TraesCS5D03G0164300	1.386712	1.544332	1.907161	0.029676	0.039267	0	4.51E-21	-5.341747354	down
TraesCS1D03G0812500	2.613833	2.864841	2.329974	0.061043	0	0.048017	1.68E-30	-5.33623297	down
NewGene_103949	19.658165	21.121023	18.291271	0.514434	0.120883	0.22645	4.31E-76	-5.329168751	down
NewGene_106018	1.625867	1.280225	1.282856	0.020357	0	0.029017	7.47E-23	-5.323248373	down
TraesCS4A03G0790500	1.692406	1.678475	1.801324	0.07818	0	0	0.002937336	-5.32045846	down
NewGene_62421	63.556779	50.4853	57.827081	0.76548	0.787036	0.88426	0	-5.317993314	down
NewGene_112073	0.463504	0.47485	0.368453	0.018818	0	0	3.69E-09	-5.315517627	down
TraesCS6B03G0960700	5.987478	8.110969	5.661182	0.125302	0	0.14589	6.98E-17	-5.314287229	down
TraesCS2B03G1501100	1.442032	1.251417	1.604486	0.066022	0	0	0.000516267	-5.306203003	down
NewGene_29247	6.212839	4.800048	5.532272	0.0525	0.108036	0.085392	9.88E-67	-5.304883096	down
TraesCS4B03G0701700	14.606386	15.144826	15.813725	0.15967	0.210261	0.299681	1.60E-111	-5.297863233	down
NewGene_85845	0.593067	0.644454	0.547324	0	0	0.025032	0.000835466	-5.293378546	down
TraesCS5A03G1051100	1.444332	1.331545	1.628758	0.06553	0	0	0.000523338	-5.291280785	down
TraesCS2D03G0173200	1.699085	1.773501	2.120832	0	0.085137	0	0.005078049	-5.290087099	down
TraesCS4A03G0633900	0.391692	0.472191	0.386222	0	0.018778	0	4.93E-09	-5.290005513	down
TraesCS4B03G0240300	2.77397	2.842719	2.461798	0.077013	0.036824	0.011643	2.55E-39	-5.283982524	down
TraesCS5A03G1231400	1.545959	1.712575	1.2773	0	0.04941	0.017204	1.50E-16	-5.280480038	down
TraesCS7A03G1316300	1.941125	2.166451	2.129295	0.067216	0.028585	0	5.84E-17	-5.278593321	down
TraesCS4B03G0209000	1.310605	1.231957	1.392416	0.022948	0.021996	0.010831	1.57E-23	-5.278382882	down
TraesCS2B03G0976700	3.240949	3.570035	2.922967	0.028515	0.045552	0.065989	5.30E-44	-5.274756326	down
TraesCS6D03G0466000	2.341709	1.587628	1.97509	0	0	0.090244	0.000387336	-5.27385257	down
TraesCS3D03G0837100	3.969762	3.799479	3.93816	0.038337	0.04955	0.090225	4.13E-90	-5.255671927	down
TraesCS3B03G0093600	3.725769	4.366313	3.597066	0	0.117617	0.056732	1.42E-23	-5.250767326	down
NewGene_83562	1.269165	0.984586	1.25774	0.029092	0	0.019543	2.39E-16	-5.224384297	down
TraesCS2A03G0759600	0.258638	0.215584	0.276021	0	0	0.01175	2.04E-10	-5.222420694	down
TraesCS4B03G0680000	1.610485	2.102029	2.000569	0	0.00984	0.08107	8.81E-05	-5.220426179	down
TraesCS6B03G0943700	33.484901	29.958803	33.740034	0.598068	0.466409	0.522357	0	-5.218708929	down
TraesCS5A03G1138300	9.405313	10.57293	9.875187	0.254257	0.121381	0.106049	1.49E-65	-5.218471706	down
TraesCS5A03G1208900	17.329361	16.847059	15.001302	0.362769	0.193484	0.242818	6.38E-168	-5.213669222	down
NewGene_114392	1.888403	1.870335	1.960625	0.014522	0	0.062984	1.72E-14	-5.21109918	down
TraesCS6D03G0537100	2.685174	2.134562	2.185859	0.018115	0.090533	0	6.96E-07	-5.210633829	down
TraesCS2D03G0435600	6.81564	9.087641	7.396894	0.172564	0.200041	0	2.95E-05	-5.206221232	down
TraesCS4A03G0848200	0.895738	0.782084	1.03027	0.043409	0	0	2.34E-10	-5.205607731	down
TraesCS1D03G0179000	0.937292	1.099712	1.183065	0.028145	0.007747	0.014404	1.19E-37	-5.204652938	down
TraesCS1B03G0199300	0.442911	0.474962	0.64297	0	0	0.023504	3.29E-10	-5.203084369	down
TraesCS1D03G0538700	63.870866	71.059089	65.008346	0.813968	1.267393	1.185659	0	-5.198658392	down
TraesCS6B03G0811700	2.030164	1.716927	1.892969	0	0.046679	0.043897	4.96E-09	-5.192969118	down
TraesCS2B03G1373900	12.753427	14.89852	13.916022	0.121082	0.51397	0.039578	1.42E-08	-5.191794499	down
NewGene_33094	0.493285	0.414744	0.457673	0	0.022718	0	7.29E-12	-5.18156562	down
TraesCS6A03G0282800	0.830441	0.827727	0.773924	0.02326	0.013697	0	4.13E-16	-5.175766273	down
TraesCS6A03G0923400	9.880308	11.517363	9.929793	0.191753	0.152044	0.172872	3.20E-75	-5.174487791	down
TraesCS7D03G0878900	1.462071	1.758392	2.139233	0	0.084992	0	0.002659537	-5.172720243	down
NewGene_44419	3.4234	3.398615	3.712721	0.026976	0.138383	0	0.000111017	-5.170561861	down
NewGene_22158	1.818164	1.56919	2.116826	0	0.016144	0.058914	2.14E-17	-5.165229137	down
TraesCS1D03G0538100	51.094123	56.741076	50.574014	0.962647	1.020271	0.662384	0	-5.164705118	down
TraesCS1B03G1114200	0.541926	0.551133	0.703889	0	0	0.029454	4.92E-10	-5.16399586	down
NewGene_55207	0.754696	0.69301	0.685171	0	0	0.03332	1.84E-08	-5.163898691	down
NewGene_50929	0.47404	0.465582	0.585937	0	0.017108	0.004466	4.17E-17	-5.159265664	down
NewGene_84121	28.566582	31.531301	32.365772	0.547559	0.466107	0.532973	1.04E-195	-5.152775973	down
TraesCS5B03G1022600	6.393562	6.83189	6.817623	0.209614	0.053799	0.071036	2.41E-21	-5.151125691	down
TraesCS2D03G1236900	1.622019	2.053354	1.438362	0.028234	0.057516	0	6.31E-09	-5.149444329	down
TraesCS3A03G1099000	1.705623	1.728655	2.009824	0.03759	0.04884	0	2.66E-27	-5.145818294	down
TraesCS2D03G0833100	2.158346	2.679383	2.423421	0.058941	0	0.063699	5.47E-24	-5.144033095	down
TraesCS3A03G1020500	0.330494	0.230299	0.280579	0	0.012455	0	6.31E-10	-5.142713775	down
TraesCS4B03G0961600	2.655155	2.984431	2.656456	0.085428	0.014148	0.041103	4.64E-36	-5.138260011	down
TraesCS4B03G0857000	0.899956	0.799217	1.118036	0	0.048388	0	2.21E-11	-5.132618197	down
TraesCS4D03G0222100	3.745451	3.483881	4.296999	0.12182	0.020405	0.04822	7.19E-28	-5.132506779	down
TraesCS5A03G0535200	3.427284	3.602843	3.782447	0.058869	0.027786	0.087962	3.93E-61	-5.131210593	down
TraesCS6B03G0834000	3.314169	4.788052	3.668391	0.043514	0.003348	0.10459	1.45E-26	-5.127791942	down
TraesCS4B03G0948800	2.693852	3.12492	2.676262	0.002612	0.042155	0.065758	4.88E-14	-5.126413961	down
TraesCS1D03G0550100	4.19372	6.072504	5.035544	0	0.068509	0.178794	6.78E-07	-5.12068881	down
NewGene_16328	1.372518	1.306345	1.194088	0.020124	0.034984	0	1.20E-07	-5.102657914	down
TraesCS4B03G0278700	3.232126	3.053363	5.376821	0.176659	0.021437	0	3.51E-11	-5.095949017	down
NewGene_26472	5.995671	7.070447	5.642231	0.073599	0.161898	0.088505	1.84E-54	-5.091831157	down
TraesCS4D03G0293700	1.105988	1.568982	1.117707	0	0.034743	0.026948	1.07E-23	-5.090473797	down
TraesCS5D03G0462500	5.203559	7.178765	6.266094	0.083017	0.170608	0.062838	1.24E-59	-5.08121013	down
TraesCS2D03G0277300	0.893858	1.134796	1.106921	0.027934	0.012497	0.013547	1.87E-15	-5.0798549	down
TraesCS5A03G1176700	1.803994	2.139657	2.078061	0.049641	0	0.046701	9.69E-17	-5.070280086	down
NewGene_93113	6.014033	5.907767	6.943918	0	0.113532	0.127082	0.001011044	-5.065380839	down
TraesCS5D03G0114800	0.715539	0.560047	0.390916	0	0	0.028529	0.004575919	-5.064749641	down
TraesCS5A03G0063500	0.792476	0.927605	1.030232	0.025637	0.017541	0.004743	1.57E-18	-5.061560266	down
NewGene_84883	1.826586	1.533207	1.779879	0.053634	0.032163	0.012207	1.13E-27	-5.059562826	down
TraesCS1D03G0485000	2.699243	3.547899	2.8697	0.044999	0.02112	0.088712	1.06E-53	-5.053625062	down
NewGene_94352	12.886918	12.708527	11.770614	0.131853	0.237547	0.053896	3.06E-23	-5.05196641	down
NewGene_102737	4.136542	4.130334	4.323041	0.031257	0.133667	0.056933	3.62E-18	-5.048487474	down
TraesCS1A03G0967900	15.104043	17.797815	14.400888	0.289552	0.374534	0.188739	1.21E-146	-5.047553117	down
TraesCS7D03G0152100	5.611423	6.991857	6.450273	0.202106	0.076957	0.061906	4.72E-64	-5.045055268	down
TraesCS2D03G1261300	6.412574	10.16171	9.206075	0.327097	0.137418	0	6.14E-21	-5.041902162	down
TraesCS2A03G1275900	1.820629	1.977875	1.883832	0.047575	0	0.045683	2.19E-24	-5.038526064	down
TraesCS5D03G0003400	3.983299	4.031801	4.650535	0.036658	0.173295	0.017388	4.28E-09	-5.036380701	down
NewGene_65010	2.856159	2.256817	2.156657	0.046369	0	0.047532	9.71E-24	-5.036036749	down
TraesCS7A03G0436800	2.632176	2.837985	2.510189	0.062541	0.044486	0.035421	2.25E-42	-5.03485551	down
TraesCS6A03G0327800	5.316843	6.268828	6.174177	0.185202	0.040888	0.093123	1.77E-62	-5.032074903	down
TraesCS5D03G0369400	1.18715	0.925582	0.909082	0.007554	0.021756	0.019147	5.36E-20	-5.029133274	down
TraesCS2D03G0820700	1.267336	1.03959	1.189156	0	0.04195	0.018458	3.30E-16	-5.025299277	down
TraesCS1A03G0577000	1.139382	0.938266	1.172341	0.020773	0	0.023792	1.79E-11	-5.024218373	down
NewGene_36179	0.991985	0.957849	0.853725	0.007452	0	0.039744	6.72E-07	-5.021314109	down
TraesCS3A03G0461500	0.767769	1.024124	0.787594	0.03799	0	0.009449	1.40E-15	-5.021094881	down
TraesCS7D03G0463600	7.271742	7.215608	7.578806	0	0.277231	0.123649	0.000458593	-5.019116723	down
TraesCS6D03G0687700	11.193613	11.646589	10.664981	0.125203	0.218284	0.263404	1.52E-143	-5.018550401	down
TraesCS7A03G0226400	1.550978	2.674384	1.299832	0	0.025889	0.06787	4.64E-13	-5.016725534	down
TraesCS6B03G0872500	2.329405	2.033921	2.444454	0.05992	0.006947	0.051648	1.61E-27	-5.01224949	down
TraesCS3A03G0878300	0.777489	0.414502	0.756366	0	0	0.034245	0.001153904	-5.011314808	down
TraesCS3D03G0413200	17.189184	19.482857	18.902496	0.468478	0.299316	0.276487	3.56E-184	-5.001684753	down
NewGene_25162	3.104893	2.618129	2.91077	0.013856	0.114969	0.042335	1.21E-58	-4.991062345	down
TraesCS3D03G0567700	2.44564	3.122519	2.812337	0.00528	0.122153	0.02803	4.59E-08	-4.986302406	down
NewGene_108461	1.883953	1.686067	1.753215	0.039789	0.021855	0.023829	1.21E-34	-4.984276861	down
NewGene_46959	0.978551	0.997194	1.177597	0	0.045636	0.009261	7.90E-05	-4.981860963	down
TraesCS3D03G0848300	0.395112	0.243719	0.369768	0.018341	0	0	0.000506021	-4.980538555	down
TraesCS4D03G0814300	0.885301	0.885261	0.987516	0	0.046455	0	1.65E-10	-4.979030407	down
TraesCS2B03G0452600	3.542207	4.200446	3.50134	0.033593	0.066306	0.095041	2.22E-27	-4.978531515	down
TraesCS1B03G0669200	2.555916	3.018788	2.537193	0	0.072957	0.071666	2.88E-27	-4.978337351	down
TraesCS5D03G0633600	1.672518	1.643986	1.442906	0.071413	0	0.01734	9.10E-17	-4.977174502	down
NewGene_34606	0.867433	0.733609	0.716533	0.024221	0.011921	0	3.39E-20	-4.975159736	down
TraesCS7D03G0775600	2.518443	1.940606	2.225382	0.030125	0.029692	0.060232	1.10E-42	-4.970878057	down
TraesCS4D03G0434300	1.128222	1.570686	1.299118	0.035325	0.009278	0.027637	6.38E-25	-4.970518742	down
TraesCS1B03G0858500	3.158067	3.790055	3.770949	0.143049	0.007794	0.041448	6.61E-11	-4.967236515	down
TraesCS2B03G0433600	2.312349	2.276828	1.973248	0.062316	0	0.053501	8.84E-19	-4.966504917	down
TraesCS2B03G0517000	6.14437	6.115007	6.339902	0.107734	0.222148	0.013938	4.68E-09	-4.965942252	down
TraesCS2A03G1263300	15.494842	13.041255	14.541375	0.181817	0.345285	0.29601	1.13E-261	-4.96107707	down
NewGene_55952	0.280155	0.305425	0.329708	0.01732	0	0	5.10E-09	-4.958855608	down
TraesCS7D03G0421600	4.525755	4.521071	4.259727	0.142984	0.024572	0.084473	8.06E-59	-4.957160144	down
NewGene_109412	1.509107	1.237853	2.276476	0.003262	0	0.078729	7.89E-05	-4.945694822	down
TraesCS5D03G0995400	0.76868	0.693438	0.828576	0.005706	0.02711	0	3.05E-09	-4.939877134	down
TraesCS2B03G0901500	7.797893	9.583043	7.548442	0.217217	0.086743	0.165526	4.25E-57	-4.936182372	down
TraesCS3A03G0696500	4.070343	4.36559	4.336354	0.133164	0.037067	0.073716	2.22E-74	-4.933499785	down
NewGene_94868	1.268369	0.910792	0.664069	0.089815	0	0	0.005009692	-4.933142195	down
TraesCS2D03G1217700	3.902735	3.913285	3.921692	0.06969	0.067012	0.087296	1.26E-92	-4.932723991	down
TraesCS1D03G0569800	0.900608	1.620178	0.902831	0	0.056175	0.009608	5.28E-10	-4.930273594	down
TraesCS3A03G0640500	0.996173	0.984303	0.70614	0	0.013264	0.037096	2.45E-13	-4.927304643	down
TraesCS7D03G0784400	6.437221	8.017996	6.590538	0.193564	0.104413	0.109904	2.49E-77	-4.923077036	down
NewGene_86850	1.415001	1.493505	1.591894	0.089598	0	0	0.00436846	-4.91832633	down
TraesCS5D03G1067600	1.696724	2.564006	2.364343	0.014706	0.087444	0.028721	2.96E-26	-4.915460193	down
NewGene_3153	11.94262	15.30217	12.787513	0.469616	0.194024	0.130834	1.88E-66	-4.912369045	down
TraesCS1D03G0025100	1.952823	2.084585	1.75283	0.118154	0	0	5.10E-10	-4.904715751	down
TraesCS1B03G0961800	1.296601	1.463005	1.260256	0.038487	0.031267	0.008245	2.80E-49	-4.900673877	down
TraesCS6A03G0796300	5.333974	4.417697	4.930359	0.062086	0.114731	0.112097	8.78E-74	-4.900477966	down
NewGene_101301	1.547102	1.462245	2.342493	0	0.074958	0.029492	1.49E-16	-4.898580766	down
TraesCS3D03G0310500	19.473173	19.775263	18.937063	0.277344	0.461896	0.430957	1.32E-233	-4.894879552	down
TraesCS1D03G0992300	2.002578	2.052674	1.810843	0.010978	0	0.098632	0.000152405	-4.894802034	down
TraesCS3A03G0754300	4.683409	4.057331	4.193757	0.091351	0.098777	0.069597	4.29E-100	-4.891561735	down
TraesCS6B03G0903500	0.840673	1.313799	1.128031	0.06399	0	0	0.005190718	-4.891463073	down
TraesCS2A03G1153500	3.034743	3.619879	3.622139	0.016313	0.059177	0.11685	1.11E-22	-4.888837532	down
TraesCS5D03G0408400	23.155893	21.291988	22.272541	0.37778	0.514673	0.466759	0	-4.884087309	down
TraesCS2D03G0762500	1.472894	1.361911	1.233461	0.007793	0.036479	0.030971	1.08E-32	-4.882392604	down
TraesCS4A03G0268600	0.263865	0.296789	0.329281	0.005966	0.011675	0	1.80E-10	-4.875549373	down
TraesCS7A03G0227600	60.402554	54.354855	52.605652	0.73115	1.200548	1.48596	4.31E-64	-4.874773295	down
TraesCS2B03G0885500	0.866723	1.237951	1.075278	0.026301	0	0.034339	1.46E-14	-4.872847662	down
NewGene_61484	0.52624	0.397601	0.459359	0	0.012066	0.011744	3.46E-13	-4.86562351	down
TraesCS2A03G0405600	0.679732	0.779077	0.520807	0.041966	0	0	0.00178066	-4.863160305	down
TraesCS7B03G0207000	2.039664	1.675013	1.908637	0.040604	0	0.07235	2.06E-17	-4.856544927	down
TraesCS2D03G0008800	0.354211	0.335307	0.533761	0.00642	0.007451	0.006247	2.68E-13	-4.855489047	down
TraesCS1D03G0060500	0.60935	0.889276	0.683489	0.043944	0	0	0.001820588	-4.853588095	down
TraesCS3B03G0336700	1.320713	1.053792	1.55503	0.04302	0.032547	0	9.82E-16	-4.85273928	down
TraesCS1B03G0773200	5.720852	5.041524	5.407777	0.057721	0	0.247285	2.06E-05	-4.851127562	down
TraesCS7B03G0060600	3.288681	3.790575	3.558461	0.053107	0.082153	0.076029	1.15E-40	-4.850165182	down
TraesCS5A03G0008300	3.826182	3.745303	4.306388	0.077948	0.106384	0.062477	1.82E-100	-4.84958427	down
NewGene_94488	1.697714	2.338794	2.070246	0.125846	0	0	0.001735266	-4.848189863	down
TraesCS3B03G1131800	1.014918	1.107715	1.377406	0.042583	0.031235	0	6.33E-21	-4.84803344	down
TraesCS2D03G0004000	0.851904	1.01858	0.873152	0	0	0.052633	0.001035526	-4.847769737	down
TraesCS2A03G1211700	4.585045	6.973525	6.163669	0.093028	0.124187	0.141468	1.34E-51	-4.845854377	down
NewGene_61216	3.970302	3.953518	4.383722	0.211269	0.04221	0.011419	1.28E-06	-4.843489462	down
TraesCS1A03G0704500	1.053642	1.249607	1.318532	0	0.043624	0.031898	4.13E-21	-4.843312236	down
TraesCS6A03G0259800	1.546854	2.000271	1.975904	0	0.091999	0.013495	1.72E-05	-4.842914471	down
TraesCS5A03G0443400	6.431436	6.970391	6.956225	0.138712	0.140907	0.144526	1.84E-95	-4.84289837	down
TraesCS7D03G0965600	2.426925	2.334096	2.507546	0.056878	0	0.092382	0.000176055	-4.842438607	down
NewGene_43729	0.537466	0.499296	0.596958	0.020884	0	0.010046	5.52E-16	-4.84177256	down
TraesCS6D03G0711500	2.170592	2.065892	1.953915	0.061451	0.043514	0.021001	1.19E-53	-4.841253259	down
TraesCS7A03G0574900	2.338986	2.28608	2.393002	0.05744	0.045258	0.030961	1.65E-45	-4.838590288	down
TraesCS5D03G0418800	3.172809	5.301064	4.110825	0.073606	0.092353	0.081954	2.01E-40	-4.834622366	down
NewGene_17882	7.354142	6.561085	7.805892	0.034449	0.231779	0.154541	9.19E-41	-4.832665837	down
TraesCS6A03G0851300	1.30609	1.468032	1.344561	0.083707	0	0	1.38E-09	-4.831683593	down
TraesCS7D03G1286200	0.715456	0.829639	0.903316	0.053694	0	0	1.62E-09	-4.827118798	down
TraesCS4D03G0826300	6.587237	8.665929	8.531655	0.251373	0.08164	0.146038	6.46E-35	-4.826963949	down
TraesCS1A03G0645800	3.218463	3.38795	3.235438	0.105259	0.072024	0.02135	2.67E-45	-4.826852471	down
NewGene_20223	0.990085	0.877135	1.086349	0	0.030833	0.034775	1.97E-23	-4.824350745	down
NewGene_33449	0.486765	0.43208	0.46514	0.012748	0.008067	0	3.91E-17	-4.82211121	down
TraesCS6A03G0808400	3.4591	2.98374	3.692	0.0652	0.077784	0.061584	5.54E-53	-4.819996283	down
NewGene_61585	5.751705	4.813801	5.687826	0.083238	0.017335	0.153064	4.91E-12	-4.819156627	down
TraesCS7A03G0831300	6.970545	5.548304	6.135225	0.045854	0.104248	0.219096	2.61E-43	-4.818065968	down
TraesCS3B03G0507000	1.855308	1.368287	1.653926	0.064076	0.035023	0	8.69E-23	-4.815429495	down
TraesCS2D03G0216300	3.313871	3.179052	3.71081	0.1249	0.029815	0.054513	3.20E-49	-4.815181419	down
NewGene_70006	0.581076	0.640758	0.567612	0.022012	0.014392	0	1.24E-15	-4.811401197	down
TraesCS7A03G1325900	1.569266	1.242414	1.49518	0.004339	0.083972	0	0.00393269	-4.81092537	down
NewGene_40912	2.478544	1.593115	2.372379	0.023005	0.078672	0.021934	8.25E-31	-4.807667436	down
TraesCS1B03G0651300	68.630846	73.017486	70.150921	1.500138	1.333896	1.659792	0	-4.807063352	down
TraesCS1B03G0745700	6.862338	5.901434	7.149704	0.096124	0.204544	0.120658	6.48E-136	-4.805867582	down
TraesCS7D03G0010100	1.118756	1.132017	1.199307	0.03578	0.004965	0.031434	3.73E-43	-4.80455977	down
TraesCS6D03G0671700	1.90258	1.876349	1.746079	0.055753	0	0.060181	3.76E-07	-4.801992773	down
TraesCS4B03G0981200	2.274079	2.504076	2.248778	0.095245	0.044358	0.00055	5.08E-26	-4.795183204	down
NewGene_24813	0.508779	0.444302	0.526222	0	0.044968	0.146575	7.64E-13	-4.790749773	down
TraesCS1D03G0941300	16.815079	20.804743	18.107574	0.361113	0.220712	0.619588	6.56E-33	-4.790509831	down
NewGene_8695	0.797168	0.824558	0.922022	0	0.020281	0.03218	2.56E-07	-4.790444619	down
TraesCS3B03G0813900	12.050233	10.944682	10.61288	0.137053	0.436665	0.156653	2.47E-20	-4.780425541	down
TraesCS6A03G0707500	3.745605	3.323844	3.865973	0	0.105728	0.12519	3.10E-05	-4.779560806	down
TraesCS7A03G0772000	1.440027	1.707505	1.537036	0.08059	0	0.018631	0.000129901	-4.777678087	down
NewGene_99327	0.782267	0.962633	0.953892	0	0.008244	0.035103	8.92E-15	-4.7763552	down
TraesCS7D03G0716000	2.331017	1.33137	2.401592	0.039014	0.018625	0.068896	4.62E-23	-4.772635678	down
TraesCS6D03G0566400	4.816785	4.923724	6.130195	0.114522	0.070346	0.16059	2.35E-52	-4.769920977	down
TraesCS5A03G0398400	1.241871	1.2055	1.454011	0.051112	0	0.036024	2.80E-11	-4.768861708	down
NewGene_82053	1.346408	0.976707	1.204317	0	0.041739	0.013114	6.16E-18	-4.767941821	down
TraesCS3D03G0866400	7.110025	7.249234	7.401402	0.107134	0.210659	0.145046	4.69E-77	-4.76544762	down
TraesCS5B03G0602300	0.321199	0.323919	0.376232	0.01151	0	0.01046	1.24E-12	-4.765278545	down
TraesCS3A03G0883100	4.791873	5.282339	4.710726	0.03075	0.115963	0.166834	4.46E-44	-4.765003705	down
TraesCS2A03G0374300	1.826321	1.688734	1.56352	0	0.056883	0.048618	3.27E-15	-4.756027942	down
TraesCS7A03G0210100	0.58486	0.688842	0.56046	0.036155	0	0	0.002043872	-4.743880901	down
TraesCS5A03G0143600	12.833882	10.98636	12.117015	0.268985	0.271256	0.248164	9.34E-162	-4.741372375	down
TraesCS7B03G1288600	0.958545	1.101015	1.055257	0	0.045891	0.01652	1.10E-09	-4.740068961	down
TraesCS5B03G0365600	0.950581	0.634038	0.745801	0.027215	0.019732	0	6.08E-17	-4.734697789	down
NewGene_55642	4.332453	3.718049	4.034542	0.058002	0.073388	0.065653	4.45E-96	-4.734124146	down
TraesCS3D03G0757300	2.813504	4.666722	2.884079	0.114946	0	0.120728	1.47E-06	-4.733274949	down
TraesCS6A03G0463400	5.021617	4.777244	4.767725	0.024697	0.140752	0.147805	2.10E-46	-4.732004702	down
NewGene_66870	0.951285	1.006856	0.835385	0.005378	0	0.041729	1.16E-12	-4.731541898	down
TraesCS7D03G0227700	1.296653	0.934286	1.069492	0.04429	0	0.021043	6.29E-11	-4.729841852	down
TraesCS4D03G0203300	6.853258	5.575197	6.682882	0.182668	0.13624	0.10944	2.27E-72	-4.729284624	down
NewGene_12179	2.808404	3.062697	2.845015	0.079719	0.074969	0.012568	1.53E-45	-4.727414772	down
TraesCS7D03G1049200	186.198334	217.136169	202.678024	4.370615	4.849213	4.6092	0	-4.725193915	down
TraesCS7D03G0511700	9.484636	12.36036	11.529533	0.263146	0.363971	0.129571	3.89E-86	-4.724522695	down
NewGene_47777	17.497367	17.333803	19.351381	0.566394	0.118649	0.536961	9.69E-137	-4.721756699	down
TraesCS2B03G0858800	0.551907	0.504666	0.449383	0	0.021753	0.008427	5.54E-12	-4.721329396	down
TraesCS7A03G0983300	4.173814	4.027914	3.108312	0.148522	0	0.087237	3.41E-20	-4.718357235	down
TraesCS5D03G1214400	12.990329	12.188236	14.303827	0.349974	0.30056	0.248998	4.74E-165	-4.717446951	down
TraesCS2D03G1280200	0.844906	0.813594	0.740225	0.016652	0	0.031916	4.90E-17	-4.71645072	down
TraesCS2A03G0821400	6.784522	6.445826	6.854767	0.151995	0.126257	0.179588	9.50E-148	-4.716416158	down
TraesCS7B03G0465700	1.177086	1.43111	1.839161	0.010661	0.051332	0.036495	1.36E-14	-4.704850591	down
TraesCS3A03G0581900	1.864853	1.683709	1.794397	0.086134	0	0.028607	3.84E-05	-4.703349338	down
TraesCS6D03G0598900	1.301063	1.393296	1.58229	0.030897	0.063439	0	1.51E-06	-4.70186197	down
TraesCS6B03G1020500	6.118301	5.659059	4.219864	0.113881	0.072701	0.177953	7.73E-49	-4.701759576	down
TraesCS2B03G0462300	1.461415	1.641959	1.790681	0.077213	0.033007	0	4.10E-05	-4.688512293	down
TraesCS2D03G1103700	3.112204	3.802955	3.783459	0.04825	0.184849	0.012243	6.78E-24	-4.683300231	down
NewGene_5823	4.460563	3.826632	4.669209	0.073702	0.126693	0.101186	4.84E-77	-4.680929241	down
TraesCS5A03G0859300	0.661651	0.754921	0.728907	0.024699	0.017247	0.006592	3.68E-34	-4.675320331	down
TraesCS3B03G0950500	1.456905	1.028	1.639742	0.04364	0.044386	0	5.99E-14	-4.674938073	down
TraesCS2B03G0255300	0.773183	0.956999	0.838003	0.054391	0	0	0.004625391	-4.673978417	down
TraesCS2B03G0407000	1.275276	1.427529	1.048107	0.049194	0	0.036094	1.40E-18	-4.673700552	down
TraesCS7D03G1243000	59.674454	54.141466	56.244427	1.500349	1.277434	1.238354	0	-4.673163186	down
TraesCS3A03G0444900	12.954716	15.507018	14.173323	0.200422	0.426456	0.361185	6.24E-130	-4.671178421	down
TraesCS4B03G0486900	2.224971	1.950944	1.924287	0.013917	0.095218	0.028021	2.00E-33	-4.668171283	down
NewGene_33307	3.549703	3.935261	3.884953	0.059913	0.131201	0.040603	1.26E-27	-4.664357617	down
NewGene_19931	1.551736	1.256559	1.560288	0.056397	0.045201	0	1.97E-05	-4.66184527	down
TraesCS5A03G0677100	121.550503	151.204105	135.339604	2.585048	3.493484	3.689913	3.67E-135	-4.652670972	down
TraesCS4A03G0994900	0.487687	0.763422	0.649815	0.015738	0.017797	0	2.50E-16	-4.650958934	down
NewGene_43190	20.710827	22.394004	21.338326	0.513075	0.503681	0.540776	0	-4.650081761	down
TraesCS2A03G0146400	1.266456	1.482303	1.265105	0.08078	0	0.015689	3.88E-15	-4.644518807	down
TraesCS4A03G0227100	2.066305	1.821071	1.834504	0	0.05195	0.075861	6.04E-21	-4.644105444	down
TraesCS7A03G0754500	0.49773	0.562187	0.381137	0	0.034807	0	0.00990844	-4.641591556	down
NewGene_94506	2.376829	2.479641	2.218553	0	0.034501	0.128286	1.19E-05	-4.63949765	down
NewGene_63032	0.417771	0.462875	0.41216	0.012138	0.013703	0	2.19E-10	-4.639293207	down
NewGene_39950	0.710206	0.501538	0.572286	0	0.019369	0.01769	3.79E-16	-4.635467595	down
TraesCS7B03G0240200	11.261395	10.462525	11.510776	0.47392	0.233463	0.079262	1.45E-16	-4.634676534	down
TraesCS3D03G0652900	7.634028	8.443009	7.429322	0.238422	0.261234	0.062881	1.65E-19	-4.629917044	down
TraesCS1A03G0271400	2.625069	2.51829	1.949646	0.107481	0.012114	0.035432	8.26E-24	-4.627876343	down
TraesCS2A03G0065100	2.979105	2.92886	2.964309	0.042814	0.0723	0.090226	2.79E-25	-4.627424528	down
TraesCS3D03G0261200	1.085347	0.976789	1.22288	0.030518	0.046507	0	7.01E-14	-4.62661353	down
TraesCS4A03G0506200	1.329322	1.261396	1.311928	0.016152	0.070754	0	1.42E-16	-4.625751107	down
TraesCS5A03G1295800	40.546902	37.687843	38.37923	0.549007	1.206888	1.079447	4.27E-49	-4.62561716	down
TraesCS7D03G0819000	2.203724	2.543135	2.17749	0.051297	0.117605	0	1.67E-05	-4.624971377	down
NewGene_111494	1.574477	1.443183	1.00967	0.005533	0.007231	0.064949	9.51E-15	-4.623381626	down
TraesCS2A03G0988300	8.584474	9.212377	8.635241	0.151691	0.332406	0.149826	3.28E-76	-4.620130726	down
TraesCS4A03G0106400	2.961316	2.934048	2.670923	0.018122	0.08316	0.096289	9.14E-49	-4.619883669	down
TraesCS7A03G0571800	11.640754	11.873579	11.424354	0.208602	0.199564	0.446962	2.57E-37	-4.613082354	down
NewGene_21721	0.877162	0.815415	1.018869	0	0.011733	0.043762	3.86E-17	-4.611704238	down
TraesCS7B03G0123200	0.909961	0.787295	0.680686	0.030272	0	0.02867	2.22E-11	-4.610669107	down
TraesCS2A03G0226600	2.640691	3.286269	2.564613	0.036763	0.159222	0	8.31E-14	-4.607929595	down
TraesCS5B03G0461500	1.954789	2.495951	2.854476	0.06232	0.062399	0.021962	1.85E-16	-4.607738285	down
TraesCS1A03G0185400	1.417618	1.065819	1.242172	0.02029	0.029821	0.039173	2.80E-43	-4.600560041	down
TraesCS4B03G0821100	1.562729	1.913962	1.480001	0.017208	0	0.094316	1.47E-05	-4.599992269	down
TraesCS7D03G1208300	3.214808	2.903818	3.002127	0.057489	0.082567	0.077497	8.42E-43	-4.597016169	down
TraesCS5A03G0920200	2.281919	2.809639	2.664259	0.060037	0	0.121357	7.12E-05	-4.591289116	down
TraesCS2A03G0808100	2.439558	2.519862	1.952751	0.047722	0.119403	0	2.30E-05	-4.58187254	down
NewGene_89705	1.927464	1.213551	1.31258	0	0.073484	0.026852	2.40E-18	-4.580314506	down
NewGene_116221	3.859669	5.218896	3.613877	0	0.088765	0.21883	1.63E-05	-4.575856916	down
TraesCS5A03G1208100	2.100421	1.125923	1.878918	0.075167	0.049396	0	1.67E-14	-4.574710962	down
TraesCS3D03G0185900	5.487226	4.616738	5.270136	0.230859	0.110206	0.043208	3.14E-39	-4.57267795	down
TraesCS7A03G0810800	2.470677	2.04987	2.255178	0.056829	0.016358	0.087973	7.50E-41	-4.565426343	down
TraesCS2A03G0137200	0.677532	0.430588	0.433021	0	0.019906	0.017474	9.55E-16	-4.564505392	down
NewGene_22547	0.393882	0.369334	0.418575	0.008903	0.019222	0	7.73E-10	-4.564136779	down
TraesCS7B03G0997000	2.522683	2.263546	2.473028	0.080396	0.095252	0	9.45E-18	-4.564104567	down
TraesCS4B03G0632200	0.893534	1.050844	1.130358	0.027639	0.022522	0.018416	9.81E-18	-4.558901665	down
TraesCS1D03G0255200	2.037785	2.258269	1.33438	0.054142	0	0.077174	1.80E-13	-4.557260625	down
TraesCS2A03G0959400	0.945403	1.132383	1.009948	0.016621	0	0.059202	1.66E-05	-4.553588159	down
NewGene_104550	0.804529	0.942513	0.940272	0.017037	0.036063	0	1.94E-09	-4.548668136	down
NewGene_35865	38.797073	39.124481	42.343399	0.857011	1.038487	1.195654	0	-4.545707336	down
NewGene_44566	30.726767	30.105015	30.479115	0.598312	0.986906	0.765771	4.99E-232	-4.54213902	down
NewGene_22744	1.043196	0.945625	1.22825	0.032711	0.039697	0	0.000194579	-4.539799905	down
TraesCS4A03G0241700	0.981868	1.161244	0.989154	0.019999	0.057454	0	1.35E-14	-4.539044547	down
TraesCS4D03G0046500	1.468293	1.385949	1.47967	0.042585	0.064948	0	0.000151507	-4.538890272	down
NewGene_80555	0.532451	0.365023	0.632481	0.030751	0	0.00475	0.000170742	-4.537670832	down
TraesCS7B03G0871800	2.923143	2.804786	2.80487	0.020838	0.139944	0.052694	5.37E-26	-4.532254288	down
TraesCS6B03G1275500	3.186066	3.332659	3.18483	0	0.071046	0.1754	0.000233605	-4.532241575	down
TraesCS1A03G0558000	71.345711	79.560349	69.700783	2.185204	1.990897	1.582251	0	-4.530651354	down
NewGene_62229	3.268414	3.118311	3.53848	0.056349	0	0.149741	3.78E-05	-4.525749901	down
NewGene_77212	0.687461	1.089465	1.107944	0.017335	0.00984	0.035963	7.44E-12	-4.523922135	down
TraesCS5A03G0808200	1.485747	1.784178	1.544959	0.052998	0.041166	0.025787	2.03E-32	-4.522232333	down
TraesCS7A03G0367300	0.879527	1.176559	0.901094	0.047228	0.014171	0.013816	4.30E-14	-4.517455747	down
TraesCS1D03G0310800	1.805891	2.258768	1.7451	0.036004	0.05675	0.052918	1.23E-21	-4.514517356	down
TraesCS3D03G1166900	0.799821	0.449535	0.500254	0	0.015581	0.027125	3.92E-12	-4.513613085	down
NewGene_67803	0.809923	0.784658	0.992467	0	0	0.063388	0.004973492	-4.505049092	down
TraesCS6B03G1178400	4.293182	4.158541	5.071099	0.069407	0.198962	0.087864	5.92E-54	-4.498482703	down
TraesCS2A03G0961900	5.173759	4.064398	4.328691	0.138581	0.219169	0	0.000493485	-4.496856964	down
TraesCS5A03G0654500	2.395308	2.162272	2.248107	0	0.056011	0.121119	0.000903776	-4.493775618	down
TraesCS7A03G0045500	3.555697	3.776051	3.475308	0.106336	0	0.170395	4.48E-05	-4.493304192	down
TraesCS5A03G0810200	1.773823	2.658087	2.074315	0.031776	0.140404	0	0.000737525	-4.490807456	down
TraesCS4D03G0428000	0.494256	0.376001	0.391107	0	0.006774	0.026261	5.47E-12	-4.489928347	down
TraesCS5D03G0034200	1.334692	1.06261	1.806758	0.027633	0.080862	0	9.19E-16	-4.486983597	down
TraesCS6D03G0590400	3.804917	5.542949	5.060174	0.066674	0.231608	0.064205	1.38E-27	-4.486894185	down
NewGene_50184	0.681141	0.90282	0.942821	0	0.017461	0.0732	2.67E-11	-4.48666561	down
TraesCS7A03G1311500	1.441805	1.69082	1.597198	0	0.056995	0.061255	1.78E-19	-4.484860591	down
TraesCS5D03G0649600	2.537008	2.370918	2.664269	0.021881	0.08133	0.092058	2.50E-35	-4.48331005	down
TraesCS5A03G1104000	6.923783	7.538512	7.471331	0.446089	0.11779	0	0.00066092	-4.477843851	down
TraesCS7B03G0432700	1.745144	1.795663	1.981858	0	0	0.147821	0.00509275	-4.476306845	down
TraesCS6D03G0281600	4.822956	5.754025	5.608212	0.179904	0.207181	0.041171	6.01E-53	-4.475005576	down
TraesCS3A03G0847800	1.486597	2.381804	2.339858	0	0.148852	0.014293	0.00302318	-4.474951664	down
TraesCS2B03G0818100	9.135158	8.273925	8.829958	0.330305	0.123416	0.250285	6.33E-74	-4.474536568	down
TraesCS3A03G0596100	4.636536	4.749555	4.73841	0.082644	0.171782	0.122518	1.55E-74	-4.471820109	down
TraesCS5D03G1091500	10.278728	13.653512	11.007659	0.396391	0.379648	0.158396	3.32E-69	-4.471813913	down
TraesCS5A03G1249200	19.134182	23.220766	18.946281	0.494173	0.776798	0.376319	2.52E-63	-4.469277138	down
NewGene_95258	1.063846	1.031564	0.927921	0.035944	0.040435	0	1.54E-12	-4.461653314	down
NewGene_24157	1.103693	0.984006	1.326507	0.026013	0.008646	0.030017	5.39E-24	-4.461045248	down
TraesCS7A03G1240200	5.242602	4.733255	5.683692	0.100063	0.11045	0.211532	1.89E-75	-4.456171263	down
NewGene_19817	1.362016	1.102377	1.290169	0.033843	0.048278	0	8.94E-21	-4.455190588	down
TraesCS6D03G0021700	5.773568	4.850489	5.753932	0.198946	0.127292	0.114242	7.05E-69	-4.444468358	down
TraesCS3A03G0699500	8.067529	7.931643	9.078383	0.229952	0.300916	0.158673	2.15E-130	-4.440785099	down
TraesCS5B03G0624100	18.441948	19.552254	18.103611	0.534241	0.756676	0.259443	4.91E-28	-4.438325504	down
NewGene_39468	0.990874	1.440651	0.810812	0	0.027134	0.054448	3.29E-15	-4.436412807	down
TraesCS2D03G0346700	1.816755	3.055024	2.649382	0.01501	0.099162	0.08284	5.89E-28	-4.434546838	down
TraesCS1A03G0503400	1.574524	2.541792	2.087166	0.09373	0	0.07531	0.000371239	-4.431133904	down
TraesCS3D03G0185400	1.938868	2.076113	2.146613	0.107465	0	0.062926	1.17E-17	-4.427935994	down
NewGene_18737	5.350081	5.053297	4.032672	0.077243	0.29217	0	0.000759913	-4.427697627	down
TraesCS4B03G0070800	2.469445	1.921793	1.820718	0.071393	0.021478	0.073836	1.99E-31	-4.425756401	down
TraesCS3A03G1120800	12.223075	11.864502	11.414193	0.41975	0.293825	0.282842	4.70E-165	-4.423789011	down
NewGene_2768	2.046757	1.703149	2.045879	0.057078	0.06398	0.024311	2.05E-39	-4.422844509	down
TraesCS6D03G0353700	3.471157	3.462886	3.57058	0.151369	0.137882	0	0.000953459	-4.422688236	down
TraesCS2B03G0908000	3.076768	2.725984	2.91491	0.069143	0.058608	0.108663	2.14E-62	-4.420028619	down
TraesCS2A03G0192500	2.787242	3.5649	2.308771	0	0.148931	0.064622	2.75E-13	-4.419186727	down
NewGene_28637	0.660164	0.555943	0.674089	0.024733	0.014924	0	9.47E-11	-4.418859072	down
TraesCS7A03G1254600	3.564867	4.931648	3.686245	0.042628	0.022946	0.258842	3.22E-15	-4.418078653	down
TraesCS4D03G0605100	3.450416	4.435935	3.679725	0.277219	0.03839	0	0.001510453	-4.416554525	down
TraesCS5A03G0196500	16.374899	17.413271	17.714468	0.511119	0.682218	0.256045	1.10E-100	-4.411059312	down
TraesCS2A03G0211100	1.828886	1.65638	1.990484	0.108519	0.009917	0.03243	4.16E-25	-4.408744292	down
NewGene_44141	4.743692	2.961922	3.68244	0.237628	0.060686	0	9.18E-05	-4.404255328	down
TraesCS3A03G0184500	1.018955	1.286368	1.027044	0.056497	0.018233	0.01691	2.82E-17	-4.400991336	down
TraesCS6B03G1110600	1.957974	1.886438	1.337191	0.066337	0	0.078206	1.43E-12	-4.398581279	down
TraesCS7A03G1099200	72.757233	83.56723	74.804749	2.720262	2.01565	1.894032	0	-4.396929442	down
NewGene_68682	0.392162	0.312607	0.619358	0	0.017779	0	6.16E-08	-4.395181219	down
TraesCS7D03G0846800	0.312287	0.454317	0.566526	0	0.008768	0.02502	2.32E-12	-4.395141998	down
TraesCS4D03G0222300	4.428508	3.208023	2.67238	0.092851	0.085571	0.095053	3.77E-19	-4.383399707	down
TraesCS5A03G0795800	2.473852	2.957716	3.027725	0.085113	0.158268	0	0.000272086	-4.378925863	down
TraesCS4A03G0056400	0.912437	1.455953	0.878769	0.096324	0	0	0.009782898	-4.378545075	down
TraesCS7B03G0691400	6.279505	6.543692	5.926794	0.243136	0.229563	0.062142	2.18E-57	-4.376758393	down
TraesCS7B03G0974500	1.009901	1.347737	1.456285	0	0.058874	0.042141	1.47E-10	-4.372730482	down
TraesCS6D03G0684300	2.060701	1.800805	2.3778	0.10004	0	0.078065	0.000196965	-4.371241571	down
TraesCS3A03G1243800	0.806741	0.535788	0.572853	0.02433	0.028617	0	9.01E-15	-4.370484411	down
TraesCS3D03G0534600	3.308766	3.285935	3.330016	0.073433	0.097399	0.109743	8.24E-53	-4.369874595	down
TraesCS5B03G0155200	1.182357	0.984851	1.29395	0.026049	0.012033	0.057941	1.42E-24	-4.367425762	down
TraesCS2B03G1221200	1.513592	0.971049	1.315713	0.030625	0.021052	0.046301	4.38E-17	-4.366165797	down
TraesCS2B03G0558900	3.003743	3.172355	2.387696	0.109359	0.027693	0.089036	3.24E-15	-4.365764895	down
NewGene_44858	0.926466	0.47732	0.847254	0.011793	0.028849	0.006333	6.90E-31	-4.362876416	down
TraesCS4B03G0544300	2.674256	2.82842	2.982102	0.057453	0.080259	0.10031	6.44E-33	-4.36215329	down
NewGene_99909	1.898187	1.541851	1.431969	0.054534	0.03618	0.037207	7.31E-23	-4.35975967	down
TraesCS2A03G0931100	6.720554	6.131505	6.05416	0.04367	0.233578	0.270094	9.97E-11	-4.359020657	down
TraesCS3B03G0247900	1.367318	1.534478	1.282261	0.097795	0.010579	0.010866	7.00E-07	-4.356951322	down
TraesCS5B03G0827700	2.526407	2.170691	2.166841	0.09348	0	0.100747	7.13E-05	-4.356894122	down
TraesCS4A03G0598400	0.270153	0.316	0.294725	0	0.012457	0.010622	1.07E-09	-4.356497971	down
TraesCS2A03G0936000	1.003055	0.892472	0.819703	0.027916	0.022502	0.019404	1.08E-26	-4.35518571	down
TraesCS5B03G0945500	7.072418	7.377073	7.361163	0.138971	0.259846	0.236235	1.81E-90	-4.354569792	down
NewGene_15862	1.084157	3.030758	1.992367	0.074776	0.088201	0	7.37E-05	-4.353261004	down
TraesCS3A03G0597900	7.767185	10.79688	8.961864	0.1313	0.571375	0.073216	7.16E-22	-4.351593904	down
TraesCS4B03G0930200	3.496216	4.726171	3.984936	0.07913	0.07258	0.198762	6.65E-30	-4.34838067	down
TraesCS7D03G0853000	2.884631	2.869606	2.822922	0.09448	0.098939	0.051406	1.62E-28	-4.34644233	down
NewGene_78992	0.553465	0.618771	0.847559	0.010615	0	0.040349	1.24E-10	-4.345741291	down
NewGene_57733	8.14155	7.98605	8.359991	0.230241	0.263636	0.231668	3.82E-273	-4.344131602	down
TraesCS6B03G0117800	2.475507	2.532678	2.436676	0.118027	0.07224	0.028425	1.89E-41	-4.340458429	down
TraesCS3B03G1169000	0.352984	0.40131	0.343929	0.00405	0.010142	0.014832	3.80E-15	-4.338510793	down
TraesCS1D03G0602700	2.870098	2.946366	3.657182	0.08639	0.140336	0.044868	9.20E-42	-4.336740533	down
NewGene_74652	0.641813	0.871464	0.761811	0	0.032435	0.015775	2.44E-16	-4.33504669	down
TraesCS5D03G0010200	8.118623	6.148654	6.462099	0.196083	0.211149	0.209145	1.09E-156	-4.334958669	down
TraesCS3D03G0837200	10.340934	11.764806	11.527476	0.271217	0.361197	0.35365	3.56E-108	-4.333842428	down
TraesCS5D03G0384100	6.37104	7.542951	6.771387	0.096793	0.120538	0.382916	8.10E-33	-4.33349451	down
TraesCS5B03G0433600	21.414331	19.811459	22.198809	0.567846	0.571004	0.759748	0	-4.328226168	down
TraesCS3A03G0093000	28.293727	29.335199	28.050218	0.835288	1.071939	0.626547	1.84E-178	-4.327220938	down
NewGene_60654	0.712377	0.667066	0.480011	0.014542	0.025752	0.008369	1.12E-12	-4.324267337	down
TraesCS4D03G0653000	0.517304	0.647974	0.726002	0.008345	0.026	0.021362	6.48E-37	-4.319677918	down
TraesCS1D03G0501900	0.982185	0.786646	0.678513	0	0.024025	0.046604	1.35E-12	-4.319100794	down
TraesCS7B03G0788500	1.753008	1.696354	2.137208	0.066611	0	0.098326	0.000709321	-4.314953383	down
TraesCS5B03G0123100	22.345379	24.73584	23.48044	0.731603	0.655093	0.751206	0	-4.312057461	down
TraesCS2D03G1071100	5.786774	5.040781	5.485173	0.202089	0.181788	0.108709	7.74E-114	-4.3097387	down
TraesCS7B03G0348300	0.549467	0.758881	0.703954	0.027222	0.02904	0	7.37E-12	-4.303605733	down
NewGene_43478	5.74466	4.663033	5.75024	0.054135	0.036357	0.159253	2.14E-37	-4.301191527	down
NewGene_93739	0.469486	0.459073	0.692338	0	0.0494	0	0.009503987	-4.299926214	down
TraesCS6A03G0664800	1.695956	1.657066	1.461091	0.052262	0.053247	0.037967	1.94E-40	-4.294397694	down
TraesCS1D03G0242000	0.834959	1.387438	1.140768	0.02114	0.030528	0.047554	2.97E-11	-4.293855622	down
NewGene_75566	0.380351	0.458876	0.335457	0	0.016627	0.014297	8.32E-12	-4.293336304	down
NewGene_25828	8.245052	8.812645	8.643929	0.208533	0.277202	0.291661	8.18E-115	-4.291777309	down
TraesCS7A03G0562100	7.601086	9.64489	9.572908	0.194596	0.322006	0.300717	7.96E-86	-4.283261323	down
NewGene_40577	3.636403	4.232772	4.754461	0.054089	0.293502	0	0.000281532	-4.282735137	down
TraesCS3D03G0198700	1.243059	1.577256	2.074384	0.028578	0.055061	0.045768	2.77E-12	-4.281802043	down
TraesCS2A03G0946600	2.356664	2.726464	2.508801	0.094543	0.047854	0.069712	7.90E-19	-4.278111594	down
TraesCS1D03G0791100	1.257584	2.114914	2.012516	0.091313	0	0.064391	3.33E-15	-4.278001488	down
NewGene_19819	0.583098	0.696767	0.651956	0	0.017742	0.025836	1.89E-12	-4.277726124	down
TraesCS7D03G0169800	1.160569	0.926378	0.946034	0.013558	0.040389	0.033778	6.90E-22	-4.276694306	down
TraesCS7A03G0388200	7.608089	6.608358	7.497584	0.252988	0.226675	0.189711	5.30E-149	-4.276584883	down
NewGene_116189	0.991214	0.621208	1.279102	0.042598	0.011314	0.006721	6.54E-15	-4.274032145	down
TraesCS7D03G1280600	1.210568	1.013181	1.140241	0.029743	0.054716	0.018056	2.28E-48	-4.273511903	down
TraesCS3D03G0220700	2.024142	1.648545	2.100492	0.031134	0.027891	0.117226	6.97E-11	-4.273319919	down
TraesCS1B03G0935200	0.506842	0.554346	0.671043	0	0.008852	0.040036	2.17E-11	-4.267077354	down
NewGene_58499	8.537457	8.053673	7.012965	0.15738	0.253593	0.22353	3.02E-157	-4.264205707	down
TraesCS6D03G0684900	3.046708	2.895168	2.540547	0	0.20453	0.034102	0.00032237	-4.261346922	down
TraesCS7A03G1194200	1.349764	2.167579	2.235865	0.062025	0	0.116641	9.48E-05	-4.255191237	down
TraesCS7B03G0689100	4.217597	3.29539	3.101597	0.088517	0.218222	0.018066	1.38E-22	-4.252700959	down
TraesCS7A03G1107000	1.873303	1.84785	1.89815	0.066784	0.068878	0.039864	1.55E-34	-4.249965214	down
NewGene_55678	4.183866	3.572168	3.817266	0.174084	0.104194	0.08011	2.33E-90	-4.248984482	down
TraesCS2B03G0959700	0.995506	1.246334	0.753725	0.008962	0.068948	0.015847	9.03E-18	-4.247239895	down
TraesCS7B03G0823000	10.26591	12.872604	11.971956	0.261054	0.452956	0.388949	3.59E-79	-4.246328243	down
NewGene_113785	2.433497	2.686463	3.534127	0	0.071072	0.138615	0.000473884	-4.243486337	down
TraesCS3D03G0314900	6.740106	6.3707	6.245535	0.100229	0.372039	0.135982	1.40E-15	-4.242416449	down
TraesCS1A03G0098000	2.961082	2.832184	3.297191	0.057264	0.081351	0.132093	1.02E-41	-4.24125043	down
NewGene_32197	8.683026	8.379283	7.054725	0.342152	0.335362	0.087042	9.52E-16	-4.241150953	down
TraesCS7A03G0558300	6.19789	6.97445	5.787303	0.159052	0.091919	0.347393	2.08E-38	-4.240118268	down
NewGene_93602	3.125898	2.803063	2.646613	0.078945	0.073605	0.029576	1.79E-45	-4.239969232	down
TraesCS3D03G0744800	3.237987	3.130564	3.31114	0.088611	0.113934	0.092061	1.83E-48	-4.238887939	down
TraesCS2B03G1101700	1.545954	1.704292	1.450367	0.038283	0.092412	0.009903	5.48E-23	-4.237760837	down
TraesCS5B03G0686900	0.904049	1.068486	0.89335	0.068105	0.024095	0	0.000274429	-4.236215252	down
TraesCS3A03G0627600	8.521267	9.105446	8.890437	0.177446	0.260991	0.386093	3.30E-117	-4.23616652	down
TraesCS7A03G0897400	12.088121	13.167392	12.64518	0.495055	0.314193	0.408511	3.87E-237	-4.234272419	down
TraesCS7B03G1127300	1.042412	1.195668	1.053542	0	0.036651	0.064691	0.00092936	-4.227410761	down
TraesCS2B03G0589700	1.731167	1.619751	1.423832	0.084854	0.015871	0.04258	4.86E-18	-4.226158215	down
TraesCS2A03G0886500	5.483546	4.692091	5.355204	0.220905	0.100563	0.169206	1.57E-54	-4.223183954	down
TraesCS3D03G0817100	4.479187	6.030266	6.700779	0.104602	0.201198	0.229317	2.70E-38	-4.223177188	down
TraesCS7A03G0511300	0.668546	0.931859	0.558012	0.05071	0.016663	0	8.10E-13	-4.222272204	down
NewGene_96804	0.753943	0.439364	0.368602	0.024574	0	0.01799	2.96E-13	-4.219851527	down
TraesCS7D03G0610700	6.134562	7.274128	6.105266	0.318128	0.112472	0.194244	6.68E-64	-4.218988783	down
TraesCS5A03G0902300	1.777893	1.611899	1.894729	0.05853	0.0643	0.044216	5.83E-27	-4.218813943	down
TraesCS2D03G0315400	2.18844	2.417166	2.35103	0.049152	0.062184	0.101544	9.65E-46	-4.216850186	down
TraesCS7A03G0454500	6.643836	5.728246	6.802405	0.340615	0.197657	0.082118	1.67E-16	-4.206876093	down
TraesCS3B03G0944700	0.526451	0.928462	0.648959	0.007571	0	0.0609	0.002727227	-4.203697707	down
TraesCS7D03G0584000	0.629545	0.746916	0.730579	0.013224	0.038975	0.006138	2.18E-13	-4.20368056	down
TraesCS6B03G0890800	0.56639	0.742077	0.763186	0.036653	0	0.028968	1.44E-12	-4.200712184	down
TraesCS3B03G1283000	8.903433	9.265441	9.682889	0.312325	0.28667	0.311835	1.05E-130	-4.198658277	down
NewGene_97025	4.538399	4.167288	4.284305	0.143316	0.132667	0.144575	2.79E-63	-4.197761588	down
NewGene_106353	1.392352	0.947083	1.208211	0.074319	0	0.028635	4.67E-12	-4.197578601	down
TraesCS2B03G0203600	2.979488	2.517587	3.022452	0.090232	0.083722	0.103456	1.42E-48	-4.192837687	down
TraesCS7A03G1199600	1.71083	1.992908	1.844564	0.087084	0.091362	0	1.07E-12	-4.189634675	down
TraesCS3D03G0828700	0.741629	0.771838	0.917479	0.041469	0.035733	0	7.36E-12	-4.184713001	down
NewGene_49422	2.030707	1.959794	1.881113	0.067599	0.054663	0.062288	2.15E-30	-4.183663677	down
TraesCS4D03G0123200	20.580244	19.659557	20.175982	0.642298	0.654973	0.704075	0	-4.181718174	down
TraesCS6A03G0880700	1.247772	1.400648	0.920568	0.011343	0	0.097937	0.002064885	-4.180684928	down
TraesCS3A03G1264200	5.31102	4.640196	4.340737	0.127879	0.112858	0.217048	1.31E-59	-4.175468006	down
TraesCS6B03G0019500	1.321144	1.028843	1.253928	0.053453	0.047633	0.015246	1.46E-19	-4.174880992	down
NewGene_14003	0.991799	0.861971	0.720361	0.018907	0.064926	0	0.00014908	-4.174343503	down
TraesCS5D03G0648100	113.501279	133.333935	121.429294	4.830409	3.567769	3.916772	0	-4.174234216	down
TraesCS7A03G0401800	1.814752	1.730832	1.944555	0	0.09198	0.078895	2.14E-13	-4.173007142	down
NewGene_3687	24.753152	21.117295	25.052445	0.883319	0.797765	0.558754	6.33E-260	-4.171224979	down
TraesCS7B03G1167700	1.252938	1.296863	1.71001	0.072601	0.066577	0	0.000292191	-4.168788384	down
TraesCS3D03G0310000	0.930055	1.154764	0.702235	0.047682	0.037444	0	6.37E-12	-4.168786072	down
TraesCS3D03G0744300	6.239912	6.488776	5.236323	0.190199	0.264401	0.116258	1.15E-63	-4.168467251	down
TraesCS3D03G0628700	2.760825	3.102661	3.477693	0.098192	0.089694	0.117636	1.22E-45	-4.167994406	down
NewGene_34077	1.580084	1.546698	1.679401	0.014931	0.076111	0.066037	5.21E-20	-4.165554925	down
TraesCS1B03G0661800	2.453591	3.349729	3.337814	0	0.12001	0.175626	0.000131144	-4.164628478	down
TraesCS1D03G0652800	1.034133	0.974618	0.971531	0.057601	0.011154	0.031427	2.00E-17	-4.16376364	down
TraesCS3B03G0115900	5.64553	5.172519	5.730239	0.252944	0.091033	0.212153	3.45E-29	-4.162793328	down
TraesCS2B03G1495300	1.093177	1.054211	1.22689	0.023428	0.013614	0.068007	2.47E-20	-4.162657771	down
TraesCS3D03G0934600	4.828257	5.806109	4.948112	0.124	0.232888	0.164223	7.01E-56	-4.162644082	down
TraesCS4A03G0706200	3.429293	3.717642	3.303323	0.067435	0.042414	0.231628	5.96E-10	-4.162206611	down
NewGene_94365	1.622451	1.470289	1.10374	0.075049	0	0.049044	6.94E-10	-4.160802004	down
NewGene_107931	1.169811	1.605065	1.225305	0.081975	0.0369	0	2.33E-12	-4.158814367	down
NewGene_51883	0.38237	0.499689	0.407202	0.025753	0.004851	0.007346	2.52E-09	-4.157454887	down
TraesCS7A03G0732800	1.023084	1.079421	1.418301	0	0.033194	0.072934	1.08E-09	-4.156278143	down
TraesCS4B03G0166900	0.465831	0.474667	0.501389	0.028849	0	0.016352	4.40E-10	-4.155341133	down
NewGene_112207	0.764905	0.513492	0.703946	0.006944	0.057382	0	0.004059166	-4.151665554	down
NewGene_16317	3.342534	2.682402	3.037353	0.164767	0.052446	0.052404	1.56E-52	-4.145106651	down
TraesCS3B03G1471200	2.007433	2.159757	2.210219	0.090501	0.105057	0.016311	3.65E-32	-4.143404737	down
TraesCS7B03G0745300	38.154362	42.182224	39.484444	1.671242	1.119909	1.297268	8.21E-227	-4.142726324	down
TraesCS3D03G0642100	1.786886	1.896689	2.251913	0.063192	0.046758	0.087468	1.25E-24	-4.1423086	down
TraesCS3D03G1112500	1.465002	1.337785	1.420266	0.116041	0.007678	0.01604	1.52E-05	-4.141814236	down
TraesCS5A03G0400900	1.465342	1.264941	1.32153	0.045016	0.01388	0.072309	1.37E-18	-4.14080326	down
TraesCS1D03G0673100	13.90647	13.099233	13.092875	0.449166	0.480888	0.426625	1.68E-99	-4.137611602	down
TraesCS5D03G0132500	22.715384	23.296196	23.030617	0.864748	0.937574	0.565804	4.16E-241	-4.13668269	down
TraesCS2A03G0335200	5.88342	6.844791	7.22319	0.267881	0.193392	0.212087	1.72E-66	-4.13373651	down
TraesCS4D03G0419200	10.289148	11.191816	9.309594	0.289238	0.253119	0.481099	3.99E-45	-4.133551983	down
TraesCS2B03G0559800	3.478221	3.467732	3.73524	0.067415	0.242645	0.042637	7.80E-28	-4.131957033	down
TraesCS4B03G0855400	11.829388	13.673373	12.688226	0.502787	0.455414	0.354882	3.53E-171	-4.12763806	down
TraesCS7B03G1017900	1.481063	1.113778	1.311288	0.059068	0.040869	0.022721	3.53E-13	-4.127451309	down
TraesCS2A03G0034600	28.616185	28.102369	27.283376	0.864418	1.126938	0.899026	0	-4.12689109	down
TraesCS3A03G1167600	2.465175	2.303029	1.888742	0.11066	0.092229	0.02248	3.20E-10	-4.124707852	down
TraesCS1B03G0810200	0.879861	1.13297	0.720086	0.080382	0.006693	0	0.001820484	-4.124472937	down
TraesCS7A03G0843900	2.364339	3.148694	3.548418	0.036104	0	0.254235	0.001279878	-4.12396172	down
TraesCS6B03G0948300	3.77528	4.179738	4.74687	0.111488	0.11958	0.18467	1.18E-33	-4.116715933	down
NewGene_59972	14.312393	12.839121	13.164813	0.592678	0.363353	0.406153	5.78E-151	-4.116159302	down
TraesCS7A03G0220500	3.850848	4.351326	3.237632	0.266496	0.112947	0	1.28E-13	-4.115266095	down
NewGene_76243	5.363763	5.603678	5.899795	0.172767	0.189853	0.212577	4.20E-118	-4.109497818	down
NewGene_108297	2.880269	2.494413	2.828841	0.141499	0.049085	0.083154	1.75E-40	-4.107931235	down
NewGene_66573	2.677396	1.710918	2.088177	0	0.046527	0.14304	0.001600961	-4.107646997	down
TraesCS7D03G0902000	114.350838	124.304474	112.963554	4.838126	3.381229	4.15628	0	-4.101238377	down
TraesCS3D03G0676800	2.884053	3.153875	2.438596	0.066164	0.078579	0.134763	9.36E-36	-4.100004817	down
NewGene_38052	0.520137	0.620342	0.674808	0.012067	0.023313	0.023459	2.35E-15	-4.099019197	down
TraesCS3B03G0202200	4.261977	4.868132	4.768067	0.234271	0.128429	0.116955	1.58E-65	-4.098139128	down
TraesCS1B03G0560000	2.728136	3.383095	3.034154	0.088404	0.150223	0.076935	7.43E-72	-4.097957591	down
TraesCS7B03G0003300	2.947938	3.229492	2.840505	0.165655	0.043728	0.107061	1.34E-34	-4.097225807	down
TraesCS7B03G1191200	0.816425	1.11274	1.26608	0.035557	0	0.065243	4.23E-14	-4.097045843	down
TraesCS1D03G0538400	2.453549	3.090829	2.551843	0.192828	0.067364	0.020498	5.47E-20	-4.096093625	down
TraesCS2A03G0079000	2.158548	1.503165	2.530182	0.082493	0.032296	0.098025	8.97E-29	-4.095495916	down
TraesCS1B03G1050500	2.776229	2.191673	2.764248	0.204142	0.026196	0.026421	3.14E-09	-4.095346933	down
TraesCS7B03G0382500	0.890559	0.971816	0.749632	0	0.051167	0.036037	2.43E-12	-4.09509731	down
NewGene_7987	0.68352	0.855105	0.604458	0.035029	0.009774	0.028586	3.39E-14	-4.094299607	down
TraesCS5A03G0439400	19.52166	17.969406	19.050423	0.746879	0.538268	0.709179	0	-4.093965676	down
TraesCS7B03G0356700	32.592239	27.242422	29.9824	1.118574	0.799525	0.956173	0	-4.091798714	down
TraesCS7D03G1178200	0.614296	0.662992	0.804626	0.037582	0.015673	0.016898	1.49E-21	-4.087900959	down
TraesCS7D03G1234300	0.824871	0.758688	1.029054	0.010004	0.005823	0.07217	2.34E-05	-4.086554737	down
NewGene_3816	2.164548	0.877284	0.74019	0	0.110153	0.012611	0.00387522	-4.08427979	down
NewGene_19941	1.860853	1.704063	2.126685	0	0.075596	0.110402	0.004186599	-4.081377462	down
TraesCS1B03G0874300	1.922039	1.551151	1.878655	0.022778	0.094442	0.06229	4.54E-30	-4.079922554	down
NewGene_17881	4.284753	4.69895	4.881782	0.130334	0.097089	0.227256	1.85E-37	-4.077316514	down
TraesCS3D03G0574300	0.496753	0.363147	0.396438	0	0.038463	0.005466	0.001562563	-4.076560005	down
NewGene_56509	0.981986	0.794486	0.776373	0.026328	0	0.051804	4.92E-14	-4.071953918	down
NewGene_113713	2.732003	3.904772	3.508533	0.032861	0.2302	0.162957	4.01E-30	-4.070766358	down
TraesCS5A03G0415300	2.939961	2.806886	2.724614	0.079499	0.085814	0.136003	2.19E-59	-4.069191577	down
TraesCS3D03G0594600	1.033151	0.947363	0.854556	0	0.04377	0.053668	2.49E-16	-4.067524201	down
TraesCS1B03G1066700	2.546535	3.082946	3.398298	0.20174	0.046285	0.02512	1.36E-12	-4.067202692	down
TraesCS7D03G1233400	1.816104	1.502226	2.005382	0.010273	0.041568	0.13261	2.17E-20	-4.06664648	down
TraesCS7D03G0479500	2.062448	1.725661	1.618292	0.018143	0.071916	0.094065	2.33E-30	-4.062907476	down
TraesCS3A03G0712800	9.629017	8.106033	9.497348	0.261474	0.36344	0.354454	4.12E-232	-4.062280457	down
TraesCS6D03G0767800	3.822776	3.700993	3.357955	0.068223	0.111046	0.202236	4.95E-47	-4.059561509	down
TraesCS1B03G0109700	2.346319	2.717237	3.707924	0.212067	0.092253	0	0.000293629	-4.058431548	down
TraesCS3B03G0341700	0.875628	1.140756	0.873849	0.039862	0.064412	0	3.50E-11	-4.058232734	down
TraesCS2D03G0394000	2.683053	2.618124	2.192443	0.064215	0.138981	0.064051	1.15E-30	-4.056364435	down
TraesCS7A03G1350800	9.283078	8.163849	9.08076	0.248137	0.275527	0.434628	1.11E-61	-4.0560814	down
TraesCS2A03G1075800	1.327479	1.172163	1.207959	0	0.09009	0.041346	0.00061448	-4.056044612	down
NewGene_40714	1.154386	1.147746	1.46336	0.037787	0.084931	0	0.000259795	-4.055414229	down
TraesCS3B03G0221500	0.450433	0.434661	0.365061	0.023146	0.021626	0	1.55E-15	-4.053657681	down
TraesCS2D03G0678000	1.822141	2.026899	1.899413	0.116431	0.071225	0.01198	1.25E-22	-4.053314052	down
TraesCS4A03G0040800	4.289289	4.060829	4.144602	0.166243	0.177265	0.109538	1.25E-101	-4.052013353	down
TraesCS3B03G1032200	1.737912	2.114286	2.046582	0.107167	0.082025	0.021577	9.68E-37	-4.051803349	down
NewGene_4135	0.820527	0.995507	1.114576	0.012204	0.030902	0.053463	5.88E-10	-4.050425554	down
TraesCS3A03G0115900	1.281452	1.512752	1.530647	0.066341	0.069199	0.010578	3.78E-19	-4.049044946	down
TraesCS2A03G0741600	5.50721	5.130095	5.373603	0.253496	0.121742	0.205463	1.38E-61	-4.045577839	down
NewGene_94957	1.668685	1.099654	1.242197	0.031311	0.067648	0.029724	3.21E-14	-4.044827587	down
NewGene_31668	0.75888	0.525948	0.540076	0.011691	0.035914	0	3.98E-10	-4.041942758	down
TraesCS2A03G1102700	3.443805	3.397859	3.375585	0.096336	0.082533	0.186637	3.10E-56	-4.041160802	down
TraesCS7A03G0532700	8.069117	9.357279	8.156434	0.285126	0.264018	0.379024	4.08E-80	-4.039728028	down
TraesCS3D03G0422800	1.598902	1.642598	1.684951	0.046069	0.027972	0.096815	4.67E-28	-4.03802172	down
TraesCS3A03G0428800	2.366869	2.061294	2.235878	0.178888	0	0.065655	0.001679837	-4.034805972	down
TraesCS2B03G1030300	1.141489	0.835193	0.831892	0.070736	0.007356	0.018527	2.06E-19	-4.032591491	down
NewGene_105209	5.659318	5.210081	5.509537	0.27529	0.151136	0.179155	1.81E-95	-4.029291849	down
NewGene_43507	1.612921	1.670682	1.819581	0.060641	0.070421	0.036227	7.98E-42	-4.027833502	down
TraesCS2B03G1006400	3.621685	3.820357	4.361009	0.253849	0.113854	0.062513	4.69E-35	-4.026494451	down
TraesCS2D03G0027200	0.94499	1.066878	0.839444	0.052178	0.009313	0.040998	7.49E-17	-4.024663092	down
NewGene_112888	0.301341	0.347455	0.334817	0.01516	0	0.01431	3.68E-09	-4.02146926	down
NewGene_111393	2.087265	2.43402	1.779249	0	0.075898	0.144407	7.03E-12	-4.020466991	down
TraesCS3D03G0297100	5.498228	4.654338	4.523628	0.161215	0.210658	0.164955	1.09E-91	-4.015139626	down
TraesCS4A03G0101000	4.904283	5.174096	3.459032	0.192992	0.12495	0.167921	2.10E-35	-4.014990917	down
TraesCS1D03G0281900	3.921027	3.879778	3.976372	0.174788	0.176912	0.077751	8.23E-72	-4.012767359	down
TraesCS2B03G1500200	0.810469	0.688242	0.73565	0.028501	0	0.051989	1.16E-13	-4.01155405	down
TraesCS5A03G1153000	0.548297	0.798562	0.773421	0.016785	0.042108	0.018124	1.40E-14	-4.009982144	down
TraesCS2A03G0148100	4.942554	4.885879	5.214057	0.102967	0.121136	0.330492	2.42E-15	-4.009369301	down
TraesCS2D03G0932800	0.753714	1.261251	1.000575	0.04396	0.031779	0.034441	6.05E-14	-4.008602738	down
TraesCS6D03G0908100	11.59498	11.721931	11.027803	0.299253	0.481591	0.502313	5.92E-121	-4.003269974	down
TraesCS7D03G0607200	3.817084	3.654245	3.785898	0.119515	0.112664	0.166448	2.70E-73	-4.002274413	down
TraesCS3D03G0947600	1.130792	1.068496	1.316337	0.084971	0.024477	0.021575	4.47E-31	-4.000429945	down
NewGene_7121	2.779956	2.169784	2.719848	0.113542	0.15531	0	0.003626047	-3.999611514	down
TraesCS4B03G0939700	34.902542	38.975975	33.932148	1.148308	1.467137	1.440403	1.33E-230	-3.999061768	down
TraesCS6D03G0796100	7.923939	8.364697	8.880543	0.279972	0.31174	0.331056	1.13E-33	-3.996375023	down
NewGene_8113	1.206284	1.141279	1.325047	0.065185	0.033552	0.032427	2.54E-31	-3.993769256	down
TraesCS6B03G0351200	11.748132	9.744666	10.893512	0.408375	0.479233	0.33187	4.97E-177	-3.993498368	down
TraesCS1B03G0566500	1.059848	0.945866	1.333683	0.029641	0.039414	0.053752	1.06E-18	-3.992533301	down
TraesCS1A03G0258600	2.092987	2.128784	1.820311	0.02277	0.080386	0.103808	5.96E-14	-3.987386472	down
TraesCS3A03G0984400	2.340759	2.3318	2.884687	0	0.161817	0.118239	0.000949078	-3.984995936	down
TraesCS2B03G0145500	4.432692	3.775254	4.315655	0.135158	0.182222	0.117332	2.75E-78	-3.982893332	down
TraesCS2B03G0433900	7.431873	6.182961	7.413059	0.273288	0.337057	0.170981	3.37E-90	-3.980978537	down
TraesCS6D03G0553800	4.471206	4.964438	4.80221	0.204007	0.167698	0.168411	2.25E-92	-3.976223539	down
TraesCS5A03G0987400	0.914916	0.902661	0.82709	0.013229	0.012498	0.054291	6.64E-10	-3.976154494	down
TraesCS7D03G0334100	3.661079	4.327801	3.99748	0.254894	0.088419	0.111648	8.44E-38	-3.974939536	down
TraesCS3B03G0797200	1.138652	1.346006	1.222134	0	0.038582	0.101154	0.001262625	-3.968764915	down
NewGene_95894	1.428186	0.866141	1.754086	0.050612	0.083393	0	0.000674148	-3.967450443	down
TraesCS5B03G1255600	6.043427	6.803768	5.327354	0.249562	0.205285	0.227011	4.01E-50	-3.967099644	down
TraesCS4A03G0099900	5.898781	6.965426	5.681549	0.326825	0.189327	0.19833	8.49E-94	-3.964777315	down
TraesCS2D03G0877400	1.567775	1.154625	1.171731	0.030654	0.038291	0.077932	2.54E-28	-3.963582274	down
TraesCS1D03G0061600	1.062995	1.201843	1.20823	0.105537	0.007828	0.015432	9.52E-16	-3.960198765	down
TraesCS3A03G0578800	191.975708	173.042633	186.654251	7.473678	6.998823	6.924105	0	-3.959879765	down
TraesCS6D03G0680900	11.201938	12.269339	12.364802	0.435411	0.407922	0.529595	2.57E-120	-3.956851769	down
TraesCS2A03G1337100	5.618279	5.94334	4.275182	0.373618	0.063256	0.176424	2.51E-09	-3.956161807	down
NewGene_43767	0.856166	1.645899	0.939018	0.046246	0.03386	0.039736	1.87E-17	-3.955926996	down
TraesCS3D03G0654100	19.946482	20.268312	20.2675	0.814242	0.889823	0.641819	1.01E-260	-3.955856778	down
NewGene_75723	6.708274	10.184481	7.880455	0.312421	0.309016	0.325649	1.69E-44	-3.955485245	down
NewGene_3111	0.513298	0.683962	0.826007	0.066116	0.008455	0	8.88E-09	-3.954490967	down
NewGene_1729	2.401743	2.180557	2.961184	0.069854	0.192102	0.02195	3.56E-08	-3.95404997	down
NewGene_24826	20.281712	19.473896	19.845924	0.603795	0.931626	0.776063	4.76E-210	-3.952168347	down
NewGene_34469	1.198553	1.217435	1.312448	0.080965	0.04543	0	1.11E-08	-3.951623743	down
TraesCS5B03G1142200	12.87113	14.789588	12.194557	0.559382	0.600265	0.391362	1.03E-144	-3.947699868	down
TraesCS1B03G0365600	0.545327	0.524778	0.60363	0.031659	0.031316	0	7.34E-13	-3.9464005	down
TraesCS2D03G1266000	1.388847	1.681444	1.574424	0.052934	0.071768	0.048932	4.12E-32	-3.945073777	down
TraesCS4B03G0037000	2.038116	2.046663	2.124868	0.040725	0.106977	0.090439	2.84E-32	-3.941867253	down
TraesCS1D03G0521000	3.753678	3.87579	4.645057	0.058912	0.202841	0.20049	1.25E-29	-3.940644737	down
NewGene_109061	1.189832	1.276341	1.10313	0	0.048901	0.081522	0.000234434	-3.940201325	down
TraesCS3A03G0326400	23.187201	23.613686	23.349909	1.33959	0.973723	0.447231	3.49E-22	-3.940060044	down
TraesCS7B03G0448200	1.585497	1.723705	1.699906	0.044318	0.084033	0.047169	2.68E-43	-3.938675992	down
TraesCS4B03G0121400	0.864602	0.954638	0.734357	0.023092	0.043272	0.021797	2.76E-12	-3.935068836	down
NewGene_61714	0.623618	0.559966	0.516964	0.021876	0.037211	0	1.60E-08	-3.931665827	down
TraesCS4D03G0581100	5.979097	6.385759	6.281212	0.283639	0.22899	0.221436	9.57E-121	-3.928005114	down
TraesCS5D03G0169600	23.553791	23.690321	24.447918	1.21909	0.796839	0.80915	4.78E-119	-3.926990941	down
TraesCS4D03G0606000	26.450352	30.271521	28.769522	0.994827	1.266465	1.123294	0	-3.926579329	down
TraesCS3A03G1166500	0.813383	1.0215	0.954562	0.008189	0.049426	0.048122	7.97E-17	-3.926144233	down
TraesCS3D03G1166500	1.932281	1.611238	1.781126	0.032433	0.047764	0.123164	2.51E-29	-3.925493933	down
TraesCS1D03G0061000	1.031744	1.055864	1.027108	0.019237	0.063812	0.034504	1.06E-29	-3.920351483	down
TraesCS7A03G0969300	1.198629	1.516183	1.073131	0.04169	0.044941	0.056113	6.29E-22	-3.920297974	down
TraesCS3B03G1297600	16.889174	18.043222	17.348886	0.964836	0.55152	0.567927	3.83E-150	-3.919235649	down
TraesCS1B03G1066600	9.089221	10.889924	8.630614	0.035847	0.212062	0.857664	5.57E-05	-3.918611689	down
TraesCS1D03G0941500	14.787701	17.983297	15.949446	0.762907	0.633581	0.5238	4.03E-90	-3.917669467	down
TraesCS3B03G0648000	1.384853	1.625126	1.615823	0.04774	0.062822	0.067181	6.89E-26	-3.91748251	down
NewGene_89733	1.187013	1.548755	1.196598	0.018051	0.095741	0.04274	1.03E-13	-3.916861229	down
TraesCS3D03G0496500	2.76302	3.006754	3.051115	0.210909	0.042476	0.092768	3.36E-11	-3.916767155	down
TraesCS3B03G0531800	0.950249	1.420142	1.274365	0.072047	0	0.06548	0.000999061	-3.912608448	down
NewGene_82179	1.035906	0.759832	0.848149	0.034197	0.023974	0.022592	1.16E-15	-3.911997232	down
NewGene_24580	1.026764	0.823569	1.055476	0.063945	0.015207	0.034235	7.40E-29	-3.911759226	down
TraesCS7B03G0462200	10.47117	10.299344	9.719125	0.907085	0.181516	0.110372	2.40E-06	-3.909535121	down
TraesCS2D03G0398000	0.729425	0.958863	0.898739	0.077716	0.025629	0	0.000781981	-3.908549787	down
TraesCS4B03G0984000	0.483588	0.491125	0.475485	0.046739	0.010126	0	5.96E-10	-3.908054595	down
TraesCS7D03G1306700	9.565026	8.909238	8.114125	0.368478	0.331354	0.356134	6.62E-162	-3.905517251	down
TraesCS1B03G0109800	7.006302	5.831025	6.530863	0.15958	0.279427	0.322638	4.62E-58	-3.904552949	down
NewGene_68030	2.351285	2.348368	3.182347	0.160166	0.08477	0.039327	2.14E-28	-3.901761183	down
TraesCS2D03G0928900	2.221725	2.184027	1.890008	0.032511	0.135385	0.079753	1.46E-30	-3.90097369	down
NewGene_103179	1.69444	1.903335	2.032827	0.05349	0.151645	0	1.22E-08	-3.900691712	down
TraesCS5B03G0334400	4.110019	4.182171	4.263957	0.190188	0.165842	0.141927	1.03E-50	-3.900385328	down
TraesCS4B03G0584300	3.72732	3.090314	3.166965	0.088287	0.117771	0.185729	3.30E-54	-3.900247361	down
TraesCS1D03G0002800	3.901757	3.493378	3.862863	0.0872	0.085255	0.277455	3.10E-12	-3.899305694	down
TraesCS4D03G0844700	4.93306	4.985245	5.007139	0.337108	0.084047	0.180353	1.33E-13	-3.898023522	down
TraesCS4D03G0187200	0.649644	0.498741	0.621066	0.01136	0.033107	0.021519	4.95E-11	-3.897146129	down
TraesCS2B03G1534200	0.532792	0.48694	0.497713	0.031882	0	0.030095	2.28E-08	-3.893125199	down
TraesCS1B03G1138300	1.229752	1.190787	1.166241	0.098786	0	0.031312	1.22E-08	-3.892833687	down
TraesCS4B03G0146200	20.358636	21.076994	19.847017	0.820704	0.884156	0.783012	0	-3.891940697	down
TraesCS2B03G0015400	0.817023	0.821505	0.805349	0.027026	0.027817	0.040736	6.20E-27	-3.88977737	down
NewGene_107075	2.148067	2.543076	2.287164	0.02186	0.239255	0	0.008480909	-3.88871756	down
TraesCS1D03G0720800	3.162421	3.372241	3.510649	0.156528	0.131512	0.114108	6.93E-55	-3.887868102	down
TraesCS4D03G0427500	2.547381	2.175511	2.139576	0.029813	0.062925	0.172053	2.03E-22	-3.887840054	down
TraesCS6B03G1188000	16.678747	19.026087	16.568724	0.876282	0.719855	0.537958	2.13E-177	-3.886764009	down
TraesCS2A03G0122700	17.982378	22.254425	18.936447	0.698383	0.738412	0.972908	3.09E-122	-3.886427776	down
NewGene_53557	2.049635	2.165959	1.854369	0.087482	0.126382	0.020413	5.17E-38	-3.885085722	down
TraesCS7A03G0376900	2.024177	1.688971	2.348542	0.085643	0.094484	0.043907	1.18E-18	-3.884739014	down
TraesCS2B03G0535200	33.122129	35.025054	33.110284	1.645607	1.394864	1.095857	1.67E-275	-3.884329633	down
TraesCS6A03G0782200	11.120987	11.021567	10.454622	0.403871	0.350868	0.555639	4.50E-74	-3.884307774	down
TraesCS3D03G0940900	11.953525	11.22753	10.861607	0.759125	0.220591	0.410917	9.11E-36	-3.881340787	down
NewGene_3890	0.811128	0.809723	1.754745	0.029495	0.050442	0.048328	5.00E-17	-3.880609866	down
TraesCS1B03G1182200	2.123929	2.223563	2.093419	0.044646	0.20065	0.010831	0.000113534	-3.879122565	down
TraesCS2D03G0028600	2.275912	2.428946	2.118601	0	0.209448	0.063421	0.002913596	-3.87895103	down
TraesCS6A03G0938700	0.947791	0.648692	0.699018	0.048584	0.033606	0	3.37E-09	-3.87682324	down
TraesCS6D03G0071100	4.482641	5.804839	5.258577	0.214137	0.273474	0.14641	1.74E-61	-3.872639724	down
TraesCS1A03G0750700	0.922058	0.565555	0.635282	0.020154	0.016804	0.046701	2.00E-13	-3.867789488	down
TraesCS7D03G0797500	1.08326	1.575927	1.489195	0.07456	0.030576	0.065067	6.06E-23	-3.867205323	down
TraesCS4B03G0885700	6.505891	8.329054	6.927799	0.275216	0.312886	0.304845	3.47E-89	-3.866031711	down
TraesCS5A03G0977000	1.300718	1.444389	1.947973	0	0.035465	0.144924	0.000967081	-3.865720636	down
TraesCS6B03G0146100	0.603206	0.870629	0.749956	0.069997	0.016702	0	2.49E-09	-3.864249576	down
TraesCS7A03G1273700	0.954052	0.926	1.048288	0.052242	0.045381	0.018455	4.53E-24	-3.86403449	down
TraesCS5B03G0980200	6.987708	6.833058	6.808878	0.291941	0.218422	0.340748	1.46E-154	-3.86368745	down
TraesCS2D03G1066000	196.038727	219.206757	194.900146	9.208844	7.034748	9.101094	0	-3.86236949	down
NewGene_69165	0.418673	0.490319	0.534404	0.024311	0.017098	0.011067	1.11E-11	-3.860847307	down
TraesCS3B03G1172200	3.027645	3.93374	3.311558	0.161034	0.200593	0.059091	8.43E-41	-3.859925538	down
NewGene_84797	0.682924	0.651488	0.859346	0	0.041321	0.043738	7.70E-11	-3.859433864	down
NewGene_72795	5.628825	4.740214	4.173999	0.120729	0.137518	0.277024	1.81E-24	-3.854334703	down
NewGene_77458	0.363316	0.393748	0.361101	0	0.03019	0.013604	3.94E-13	-3.852504007	down
TraesCS2D03G0002700	2.102017	1.585782	1.72365	0.121383	0.065029	0.040587	1.04E-36	-3.851587731	down
TraesCS7B03G0019500	12.228613	12.221642	14.490588	0.231866	0.658666	0.719662	8.50E-19	-3.848636437	down
TraesCS4A03G1026800	3.085867	3.468774	2.789599	0.195395	0.137037	0.059639	3.55E-32	-3.848592912	down
NewGene_2461	9.440371	8.530067	8.058309	0.187768	0.377706	0.512102	3.31E-62	-3.844141959	down
TraesCS2B03G0811800	2.097633	1.814582	2.025862	0.074467	0.139583	0.02706	4.26E-25	-3.844058355	down
TraesCS2B03G0051000	11.97663	13.150096	12.681551	0.413911	0.611586	0.560746	1.15E-157	-3.843675154	down
TraesCS2D03G0331600	7.188766	6.441176	6.140117	0.225092	0.31042	0.270387	1.20E-57	-3.842747819	down
TraesCS3B03G0861000	1.550335	1.291328	1.539212	0.036717	0.096218	0.046904	6.04E-30	-3.840734496	down
TraesCS1D03G0519600	8.202312	8.512703	8.500425	0.272287	0.373742	0.410123	1.19E-114	-3.838020684	down
TraesCS5A03G0654000	13.140417	9.955977	11.860897	0.547254	0.769845	0.300637	2.91E-59	-3.834257329	down
TraesCS7A03G0834800	2.014088	1.584379	2.148405	0.142688	0.100443	0	0.000702701	-3.834090123	down
TraesCS6D03G0651800	5.273442	5.336017	5.451297	0.240945	0.217526	0.210487	9.76E-93	-3.833642878	down
TraesCS3D03G0175900	5.614303	6.55807	6.59491	0.198474	0.242523	0.34397	1.70E-74	-3.832402352	down
TraesCS2A03G0476300	0.588841	0.718582	0.620941	0	0.045059	0.031959	1.54E-10	-3.831603948	down
TraesCS2A03G1178300	1.665239	1.565373	1.523654	0.14936	0.050031	0	3.14E-08	-3.83076289	down
NewGene_103063	0.603153	0.590156	0.621888	0.016902	0.042667	0.016047	6.51E-17	-3.828245582	down
TraesCS7D03G0419700	9.2328	12.744118	11.355091	0.289032	0.462956	0.646953	8.51E-55	-3.824609436	down
TraesCS4A03G0959800	3.250853	2.735351	3.627507	0.066426	0.231693	0.101406	1.74E-30	-3.823073309	down
TraesCS4B03G0842500	2.506439	2.648821	2.520372	0.091798	0.13522	0.104479	5.98E-82	-3.822760185	down
TraesCS6B03G0740100	4.461645	3.68279	4.617695	0.14475	0.210864	0.181449	4.07E-31	-3.821820538	down
TraesCS1D03G0925700	0.970667	1.010072	1.300364	0.032288	0.041108	0.05067	7.20E-10	-3.820788271	down
TraesCS2B03G1342300	1.208619	0.957304	1.06731	0.057156	0	0.071626	4.79E-11	-3.820528275	down
NewGene_9086	2.128445	2.6716	2.291549	0.019144	0.10547	0.145498	1.14E-12	-3.818372897	down
TraesCS5D03G0723700	158.494125	167.326675	156.14534	7.202294	7.007885	6.440234	0	-3.816699978	down
TraesCS3D03G0533200	44.979282	41.770279	43.796329	1.797633	2.010594	1.777831	0	-3.815951478	down
NewGene_76447	8.383771	8.266251	7.84251	0.149122	0.478201	0.414688	9.12E-17	-3.815612745	down
TraesCS2D03G0331400	6.640049	5.70413	5.878688	0.554468	0.139149	0.085614	8.40E-07	-3.814130447	down
NewGene_115934	1.728169	1.636733	1.632699	0.029773	0.092531	0.047049	5.34E-25	-3.813521991	down
TraesCS2B03G0971200	0.579931	0.972975	0.789919	0.038925	0.032797	0.019851	4.80E-12	-3.812710529	down
NewGene_116153	2.478506	2.189211	1.286029	0.141545	0.101827	0	1.28E-09	-3.812181507	down
TraesCS3A03G0343600	4.679315	4.755211	4.584595	0.198051	0.209324	0.188494	2.13E-127	-3.806853153	down
TraesCS7D03G0619000	1.418369	1.313442	1.383115	0.088337	0.066058	0.021468	2.81E-29	-3.806852577	down
TraesCS7B03G1137000	9.947458	10.505063	10.888053	0.532127	0.320053	0.496426	1.20E-123	-3.806595105	down
TraesCS4B03G0034900	1.327728	1.349935	1.706339	0.058469	0.124164	0	0.001468292	-3.8043222	down
NewGene_50655	1.330049	1.775949	1.303453	0.061527	0.051604	0.034239	4.78E-21	-3.803919965	down
TraesCS5A03G1295300	3.19339	3.109668	2.716765	0	0.264709	0.118202	0.002614436	-3.80164274	down
TraesCS7B03G0845400	1.889466	2.660529	2.298182	0.030748	0.171203	0.082179	3.55E-26	-3.799536099	down
TraesCS5D03G1094800	15.263704	15.100223	15.868878	0.61663	0.626224	0.744808	2.07E-156	-3.798763131	down
TraesCS6B03G0293000	0.785721	1.414307	1.218896	0.066933	0	0.072615	0.000494379	-3.798722094	down
TraesCS5B03G1059000	4.872902	5.416934	3.889459	0.073778	0.05012	0.459399	2.91E-12	-3.798341566	down
TraesCS6A03G0853900	4.545401	4.1539	4.037268	0.115824	0.112081	0.318615	3.05E-34	-3.793534412	down
TraesCS1B03G0004700	0.942462	0.770739	0.962666	0.020891	0.050315	0.041077	1.47E-25	-3.792937499	down
TraesCS5B03G0395300	3.515821	3.729191	3.767444	0.182182	0.11822	0.165304	1.18E-31	-3.792170691	down
TraesCS3A03G0967700	1.794029	1.536999	1.284305	0.015937	0.034226	0.14054	2.64E-14	-3.791603174	down
TraesCS3B03G0705000	15.282164	19.2626	16.154451	0.859449	0.874027	0.455984	4.82E-68	-3.791299185	down
TraesCS5B03G0645200	2.901331	2.682896	2.233946	0.037865	0.071749	0.217067	2.02E-19	-3.787689079	down
TraesCS4B03G1000600	10.692132	10.627787	9.533621	0.597662	0.190441	0.548308	2.68E-16	-3.786760721	down
TraesCS1B03G0858000	0.570793	0.785505	0.701996	0.01848	0.034941	0.035123	1.23E-14	-3.786028739	down
TraesCS3D03G0799900	5.952667	6.339689	5.712255	0.271739	0.389926	0.120921	6.02E-52	-3.783227878	down
TraesCS7B03G0417100	3.930979	3.513186	3.567713	0.168048	0.217145	0.0915	1.10E-65	-3.783119384	down
TraesCS2B03G1523100	1.211752	0.815703	1.066356	0.041547	0.033588	0.049022	3.87E-19	-3.782456983	down
TraesCS2B03G1519600	5.422365	4.9193	5.149818	0.216744	0.162824	0.225202	6.85E-92	-3.781895879	down
NewGene_28943	20.80476	23.192732	21.356569	0.827653	0.682993	1.207449	5.37E-122	-3.781091102	down
TraesCS7B03G0021800	1.158667	1.228465	1.463853	0.04106	0.076298	0.048959	4.52E-23	-3.779970464	down
TraesCS1A03G0902000	2.667082	2.097712	2.299612	0.178173	0	0.121714	0.000281178	-3.779610651	down
TraesCS7D03G0964300	13.352728	10.786763	11.060486	0.295858	0.424627	0.776658	6.44E-53	-3.777806314	down
TraesCS3A03G0823300	0.746763	0.797313	0.727039	0.027815	0.013672	0.055929	9.49E-15	-3.777311004	down
TraesCS6A03G0535300	4.040027	3.864527	4.03546	0.081114	0.202126	0.230999	2.48E-52	-3.777254009	down
TraesCS5B03G0304200	3.000888	3.262656	2.612637	0.083043	0.249565	0.052802	9.33E-26	-3.776998575	down
NewGene_30898	3.286657	2.180532	2.904307	0.085585	0.113889	0.098478	2.53E-26	-3.776484863	down
TraesCS1D03G0848500	8.459171	6.859486	6.877227	0.402898	0.310143	0.288888	2.30E-112	-3.776362017	down
TraesCS5A03G0930300	36.216412	36.343491	34.251572	1.420739	1.631411	1.644222	0	-3.776358728	down
TraesCSU03G0185100	2.376693	2.485591	2.543301	0.084832	0.109593	0.123457	1.53E-54	-3.774935873	down
TraesCS3B03G0265400	2.531352	2.343095	1.835603	0	0.245003	0.036167	0.00642199	-3.774932749	down
NewGene_116022	19.455053	18.651546	17.788769	0.562536	1.142343	0.716771	1.60E-68	-3.774086692	down
TraesCS6B03G1002300	3.766558	4.96073	4.022084	0.199566	0.104448	0.247648	1.46E-38	-3.77224059	down
TraesCS1B03G0584400	5.510789	6.845319	6.545127	0.193395	0.139732	0.476903	3.05E-30	-3.772179487	down
NewGene_31936	0.941961	0.903208	1.095201	0.044765	0	0.077048	2.77E-13	-3.771272458	down
TraesCS3D03G0911000	10.098368	9.825607	10.899827	0.262121	0.583748	0.485721	1.47E-24	-3.770378178	down
TraesCS4A03G1046300	15.078714	12.623487	14.51182	0.496355	0.705274	0.654781	5.68E-203	-3.770248647	down
TraesCS4D03G0679200	6.741246	7.620126	6.974228	0.279096	0.352804	0.294365	3.14E-77	-3.767621633	down
NewGene_82219	14.190285	13.324618	14.882224	0.541368	0.776762	0.573499	0	-3.766630143	down
TraesCS2D03G0865800	2.708762	3.855609	3.456469	0.072199	0.08029	0.256386	2.34E-23	-3.766480661	down
NewGene_42766	1.54108	2.240181	1.48397	0.087129	0.072709	0.066081	7.89E-15	-3.76647932	down
TraesCS7A03G0501900	9.200019	12.695799	10.308232	0.649638	0.231694	0.542458	1.06E-52	-3.763859848	down
TraesCS2A03G0294900	2.992546	2.599855	2.950735	0.109258	0.088093	0.157873	4.51E-50	-3.761527481	down
TraesCS7A03G0518200	12.905116	11.515611	12.4342	0.614257	0.511832	0.509308	3.24E-146	-3.760495628	down
NewGene_55846	2.380512	2.454338	2.656583	0.132209	0.173679	0.056455	3.67E-28	-3.758737681	down
NewGene_21254	3.259703	3.303422	3.271186	0.175551	0.183639	0.072675	9.55E-33	-3.757406582	down
TraesCS2A03G0892000	1.896894	1.621634	1.467439	0.082691	0	0.130783	3.16E-12	-3.756666632	down
TraesCS6A03G0813600	5.703905	5.755886	5.339552	0.381269	0.152942	0.211718	2.63E-67	-3.756441829	down
TraesCS2D03G0353700	9.779288	12.167016	10.065109	0.574181	0.398735	0.448277	5.80E-72	-3.755835548	down
NewGene_95310	18.340529	15.824422	18.487538	0.732251	0.882104	0.636649	3.60E-114	-3.755443998	down
TraesCS2B03G0175100	265.155121	298.717712	282.042084	12.873991	11.986567	12.9797	0	-3.755397983	down
TraesCS4A03G0801200	34.056916	32.39961	34.689886	1.642756	1.55349	1.313606	0	-3.754765974	down
TraesCS4B03G0479200	0.493035	0.435409	0.387619	0.020205	0.037832	0	7.24E-11	-3.754432289	down
NewGene_62599	6.295224	5.901457	6.34593	0.213164	0.351788	0.232051	1.10E-31	-3.749111184	down
TraesCS7D03G0553900	8.197221	9.870785	7.879233	0.492417	0.357403	0.312774	1.39E-103	-3.747986949	down
TraesCS4A03G0558000	3.420599	2.829469	3.269128	0.229574	0.110761	0.07781	2.22E-30	-3.747142415	down
NewGene_42896	1.305364	1.218872	1.609509	0.031279	0.089958	0.050207	3.65E-14	-3.745669891	down
TraesCS3D03G0061400	3.069582	3.86396	3.711869	0.162207	0.187873	0.097821	1.08E-15	-3.741769698	down
TraesCS5D03G0723800	6.953631	7.186879	6.919856	0.421549	0.307776	0.211797	3.84E-61	-3.741315715	down
TraesCS3D03G0888500	7.396501	7.615649	8.017988	0.529703	0.238355	0.276806	4.21E-57	-3.741281376	down
TraesCS7B03G1238700	18.452414	18.931067	17.425102	0.866724	0.974123	0.619591	2.34E-147	-3.740809897	down
TraesCS1B03G0538300	0.422817	0.417978	0.310536	0.032494	0.019759	0	1.02E-08	-3.73926633	down
TraesCS7D03G0992900	3.296736	3.315336	2.751488	0.180756	0.088242	0.14131	1.50E-27	-3.737776253	down
TraesCS6B03G1056600	1.786133	2.598938	2.137656	0.110484	0	0.170586	0.000500068	-3.735082263	down
TraesCS4A03G1010800	3.753588	4.951819	4.305447	0.423784	0.078934	0.087281	4.47E-07	-3.731290054	down
TraesCS5D03G0557500	48.967556	43.721134	44.802391	1.939271	2.109453	2.190461	0	-3.730915326	down
TraesCS2A03G0123600	4.457754	6.567251	4.508756	0.255422	0.349959	0.096055	2.77E-25	-3.730147397	down
TraesCS2D03G0054100	0.552029	0.511852	0.759709	0.019287	0.04867	0.011065	4.47E-14	-3.72970385	down
NewGene_28301	0.638614	0.6325	0.56691	0.043129	0	0.038252	2.09E-08	-3.72665964	down
TraesCS6B03G0954800	3.450445	4.009006	3.583189	0.185614	0.095237	0.21509	1.45E-29	-3.720852748	down
TraesCS3B03G0947800	2.171681	2.19767	2.118055	0.075325	0	0.211981	0.003555122	-3.719899197	down
TraesCS4B03G0941100	1.477089	1.950064	1.438939	0.070182	0.141698	0	1.47E-10	-3.717169834	down
TraesCS4B03G0475900	11.937239	12.675085	12.853378	0.555453	0.606649	0.554629	2.92E-220	-3.714427628	down
TraesCS7A03G0590100	17.515088	19.87143	18.892548	0.989077	0.90857	0.840296	2.32E-180	-3.712040984	down
TraesCS1B03G0924400	2.062862	1.936792	2.002093	0.061009	0.133331	0.071951	9.03E-20	-3.712021849	down
TraesCS5A03G0536500	1.157665	1.673059	1.989713	0.188489	0.024345	0	0.005512056	-3.710016356	down
NewGene_19712	2.488995	2.278798	2.735971	0.168198	0.052441	0.096645	2.76E-34	-3.709347472	down
TraesCS1B03G0158000	1.492164	1.908837	1.799861	0.10034	0.11454	0.012623	6.96E-20	-3.70786426	down
TraesCS6B03G0917200	1.099751	0.957696	1.18386	0.056333	0.04716	0.040688	1.57E-17	-3.707029701	down
TraesCS5D03G0500000	1.67004	2.146473	1.714667	0.051804	0.061767	0.118492	1.51E-12	-3.706216811	down
NewGene_27085	1.798184	1.540438	1.628356	0.08576	0	0.098019	0.004662355	-3.702696023	down
TraesCS4B03G0694200	1.636103	1.314214	1.792417	0.048823	0.058693	0.105559	1.49E-28	-3.702516075	down
TraesCS2B03G1364000	3.029065	2.434215	2.715393	0.117075	0.151198	0.102721	8.30E-61	-3.700563197	down
TraesCS3B03G1395800	15.240415	14.071212	16.404231	0.63075	0.716804	0.772797	3.09E-216	-3.695191053	down
TraesCS5D03G0129100	0.77791	0.632025	0.572175	0	0.033884	0.053269	6.11E-12	-3.692468816	down
TraesCS2A03G1098800	3.262666	4.002952	3.634146	0.083661	0.102578	0.309834	3.85E-25	-3.690763473	down
TraesCS5B03G0435900	2.296921	2.216827	2.250742	0.101863	0.046571	0.152618	4.33E-25	-3.690748556	down
TraesCS7A03G0345600	4.878308	5.185273	3.62767	0.128223	0.231036	0.273315	4.07E-39	-3.688026684	down
NewGene_27161	9.314799	10.042003	7.702546	0.315971	0.475636	0.45649	1.68E-65	-3.686513914	down
TraesCS1B03G0592800	3.400102	3.076657	2.76544	0.111465	0.159657	0.155136	2.08E-34	-3.6856544	down
TraesCS2A03G0522700	2.643594	2.207307	2.06303	0.160277	0.067273	0.09192	2.54E-40	-3.684494127	down
TraesCS1D03G0658400	107.502906	102.226719	104.881997	4.306976	4.909035	5.460303	0	-3.68446945	down
TraesCS3A03G0839000	1.255904	1.295835	1.055477	0.004923	0.120569	0.032662	5.06E-05	-3.683514523	down
TraesCS3D03G1134800	8.670037	7.655919	8.809482	0.412607	0.294353	0.456272	5.25E-85	-3.681195678	down
TraesCS6A03G0297000	7.494224	7.723763	6.618981	0.288844	0.52608	0.18856	7.67E-42	-3.680867986	down
TraesCS7B03G0727400	3.683787	3.10635	3.493219	0.166981	0.036316	0.259913	5.27E-25	-3.680781863	down
TraesCS5D03G0902300	0.866431	0.675609	0.840329	0.080941	0.009807	0.017993	5.57E-15	-3.680568591	down
TraesCS5A03G1132000	2.835404	3.946125	3.736988	0.034612	0.329937	0.094283	2.45E-15	-3.678260024	down
NewGene_32155	12.960131	12.458586	12.478457	0.568568	0.61409	0.578483	1.00E-252	-3.675481813	down
TraesCS3D03G0159300	1.527705	1.37387	1.408471	0	0.045653	0.153153	0.001860478	-3.675181433	down
TraesCS2D03G0606200	3.675766	4.141214	4.399339	0.211066	0.168621	0.192594	3.50E-107	-3.674250732	down
TraesCS4A03G1181900	2.047588	2.327561	2.074769	0.14162	0.051061	0.076863	4.52E-18	-3.673889622	down
TraesCS2B03G0712600	0.629298	0.854127	0.727434	0	0.012452	0.084573	9.87E-09	-3.673881971	down
NewGene_72598	0.403913	0.549322	0.448362	0.037865	0.011552	0.015093	3.86E-11	-3.673237698	down
TraesCS2A03G0254300	6.319159	7.380489	5.704214	0.358725	0.318267	0.228077	6.93E-48	-3.673156806	down
TraesCS3D03G0759300	2.182544	2.40237	2.294933	0.111999	0	0.20351	0.006472431	-3.672669921	down
TraesCS3D03G0951400	8.88562	9.441629	7.867209	0.514754	0.315766	0.403209	5.02E-83	-3.672544622	down
TraesCS6D03G0693200	3.09163	2.789151	3.275582	0.201869	0.092751	0.135219	1.58E-73	-3.672449033	down
TraesCS3D03G0142100	1.513972	1.682724	1.546389	0.055288	0.096128	0.066114	2.65E-26	-3.671001625	down
TraesCS2B03G0506600	0.916786	0.852772	0.769549	0.053647	0.048074	0.010189	8.57E-15	-3.668724438	down
TraesCS5A03G1078900	5.091241	5.012989	4.43592	0.151391	0.320731	0.209514	1.97E-56	-3.666792158	down
NewGene_32579	2.171766	1.584242	2.077201	0.074076	0.119599	0.066475	9.87E-20	-3.66646317	down
TraesCS7A03G0845400	1.113928	1.148799	1.12607	0	0.13595	0.021014	0.004891781	-3.664924586	down
TraesCS3B03G1032300	3.675905	3.165433	4.145041	0.162489	0.159963	0.190815	6.15E-36	-3.662973116	down
NewGene_105297	3.28695	2.9162	3.366819	0.078691	0.03516	0.308043	1.48E-17	-3.662909456	down
TraesCS5D03G0727500	2.343544	1.916172	1.838463	0	0.084383	0.197217	0.002852837	-3.662099327	down
NewGene_92664	0.928863	0.765176	1.039479	0.031724	0.040302	0.049105	4.42E-13	-3.660950104	down
NewGene_82938	2.423013	1.819772	1.96761	0.037175	0.224765	0.025861	2.88E-05	-3.659494895	down
NewGene_55863	0.50167	0.653493	0.655424	0.013799	0.058534	0.010455	1.70E-08	-3.657048796	down
TraesCS1D03G0886200	4.394359	6.187397	4.370743	0.203466	0.336835	0.143006	4.71E-21	-3.65571615	down
NewGene_103427	9.025852	7.5918	9.487187	0.518724	0.596815	0.097545	5.84E-09	-3.655401881	down
TraesCS4B03G0628700	77.337763	78.663701	78.085904	4.02681	3.716345	3.473984	0	-3.655389269	down
TraesCS7D03G0043100	7.532372	8.288586	7.051833	0.376309	0.568706	0.106856	2.89E-29	-3.654722261	down
TraesCS5A03G0363400	12.397854	14.722785	14.419597	0.855622	0.642535	0.499162	8.51E-59	-3.651444802	down
NewGene_4185	0.676805	0.610965	0.668029	0.018334	0	0.058694	4.27E-10	-3.651316246	down
TraesCS2B03G0543100	5.248806	6.006816	5.742102	0.254217	0.205859	0.344865	4.13E-41	-3.64878107	down
TraesCS7A03G0869000	2.108837	1.993261	1.581457	0.081963	0.04902	0.129525	3.90E-23	-3.64766925	down
TraesCS3A03G0323300	1.237238	1.254752	1.215893	0.054262	0.079276	0.040569	1.77E-27	-3.646819983	down
TraesCS3A03G0619900	7.20498	8.574075	7.407425	0.17869	0.488217	0.436066	2.31E-56	-3.645841708	down
TraesCS3A03G0982300	1.867946	1.720205	1.935252	0.116427	0.02036	0.120193	1.00E-23	-3.645658147	down
TraesCS6A03G0995100	3.724136	5.88302	4.592961	0.176271	0.129073	0.341444	6.15E-18	-3.64562299	down
TraesCS7D03G0866800	101.462547	103.144356	98.058266	4.07098	5.720167	4.051926	1.61E-70	-3.645398597	down
NewGene_56081	20.098396	21.362408	19.726603	1.016713	1.07849	0.854845	1.31E-178	-3.645272181	down
TraesCS3D03G0559500	1.730395	1.108297	1.949796	0.082367	0.110116	0.033736	6.82E-22	-3.644885175	down
TraesCS6D03G0661800	18.098425	23.033758	20.122852	1.04752	0.864017	1.039397	8.94E-113	-3.644825515	down
TraesCS7B03G0648200	1.79591	1.848363	1.81401	0.054629	0.120515	0.079813	2.21E-33	-3.643780058	down
TraesCS7D03G0849400	1.91227	2.268016	2.613635	0.061894	0.051008	0.206048	3.70E-18	-3.643377747	down
TraesCS7B03G0350600	1.09452	1.403994	1.559185	0.062358	0.086486	0.038064	3.44E-16	-3.639747465	down
TraesCS7D03G0357800	2.668452	3.158597	2.341126	0.186974	0.051263	0.091867	3.07E-22	-3.638094011	down
TraesCS6A03G0839200	1.925892	2.016046	1.747794	0.134853	0.062541	0.073809	5.11E-38	-3.637706724	down
TraesCS2A03G0870300	1.203806	2.054939	1.270928	0	0.09714	0.119712	0.001237961	-3.636865962	down
TraesCS3B03G0390400	14.553933	18.353579	15.339259	0.938385	0.724971	0.670301	4.65E-115	-3.63643624	down
TraesCS2A03G0650000	0.881531	1.030343	1.146374	0.031176	0.060227	0.046767	1.11E-17	-3.636428711	down
NewGene_43095	0.54841	0.318072	0.745416	0.010707	0.030498	0.027163	4.00E-11	-3.636221674	down
NewGene_50078	1.578131	1.140053	1.60329	0.14488	0	0.056782	0.003056964	-3.635558902	down
TraesCS2D03G0081200	2.446096	2.675798	2.604983	0	0.107418	0.264472	0.007126717	-3.635317691	down
TraesCS1A03G0559000	2.328465	2.550633	2.213001	0.131017	0.059337	0.145718	4.77E-21	-3.630584345	down
TraesCS3D03G0640800	2.202846	1.922839	2.343806	0.127858	0.020043	0.161344	4.83E-07	-3.630167005	down
NewGene_12888	0.670265	0.603496	0.753179	0.036464	0	0.060326	1.79E-08	-3.630087772	down
TraesCS1B03G0767700	3.745389	2.731253	3.013492	0.167271	0.176006	0.108984	9.07E-18	-3.629724173	down
TraesCS1A03G0916900	1.918458	1.334419	1.72646	0.134571	0.06506	0.024562	1.73E-11	-3.629577096	down
TraesCS2A03G1092500	1.157017	0.675867	0.959759	0	0.074033	0.053234	1.30E-10	-3.628553704	down
TraesCS7B03G0454200	14.567366	14.940546	13.879748	0.75098	0.675015	0.694875	1.13E-154	-3.622368641	down
NewGene_101671	2.746122	2.263934	2.271895	0.240874	0.023806	0.169944	1.99E-24	-3.6189558	down
TraesCS4A03G0053700	10.047608	10.889781	11.251966	0.455574	0.531626	0.579024	4.89E-117	-3.617666134	down
TraesCS5D03G0165000	1.107011	1.275663	1.017938	0.035921	0.035987	0.091693	3.08E-18	-3.616041838	down
NewGene_70628	10.181457	9.548068	0.750109	0.143014	0.26415	0.336968	0.000190559	-3.614983084	down
NewGene_107241	4.951333	5.870524	5.063096	0.490421	0.117511	0.157272	1.87E-22	-3.613926565	down
TraesCS6D03G0579100	7.450946	6.945353	6.621356	0.379554	0.326655	0.323319	1.16E-110	-3.613178889	down
TraesCS4B03G0790400	1.141008	0.722566	0.664602	0.019819	0	0.097823	0.007331817	-3.612630257	down
TraesCS2A03G0380700	1.714746	1.714355	2.308921	0.086782	0.122947	0.062616	4.86E-28	-3.611722337	down
TraesCS7A03G0766800	4.442046	3.948352	4.037271	0.218824	0.222826	0.156965	1.20E-57	-3.611481964	down
TraesCS2D03G1147100	0.611163	0.453463	0.513363	0	0.029187	0.043525	1.46E-09	-3.61063175	down
TraesCS4A03G0819100	2.092616	1.753902	2.319528	0.019685	0.185644	0.091141	1.26E-14	-3.610230697	down
NewGene_56078	1.228795	1.049638	1.084119	0.024169	0.04245	0.064563	9.99E-12	-3.606890675	down
NewGene_76106	0.572871	0.63895	0.770473	0.02388	0.009379	0.057872	2.92E-11	-3.606789476	down
NewGene_77173	4.285675	4.519897	3.975599	0.14126	0.257261	0.211458	1.18E-28	-3.606722375	down
TraesCS5A03G1242500	11.780533	11.448304	12.436772	0.609236	0.688954	0.467285	2.13E-123	-3.606684828	down
TraesCS3D03G0183300	2.532306	3.070933	2.853848	0.210311	0.037432	0.165739	3.89E-28	-3.606666957	down
NewGene_60035	4.98992	5.043383	5.265811	0.240736	0.257964	0.246468	3.94E-137	-3.598860144	down
TraesCS2D03G1255800	0.616137	0.564003	0.717966	0	0.075356	0.015388	0.005955081	-3.598680616	down
TraesCS7D03G0319900	1.463498	1.596893	1.624472	0.058386	0.076723	0.088332	1.31E-24	-3.597864584	down
TraesCS7B03G0596900	2.33655	2.173241	2.09845	0.087237	0.145093	0.087336	4.73E-31	-3.596361424	down
NewGene_4186	5.657154	5.2027	6.006395	0.174171	0.283586	0.32475	3.67E-87	-3.595104726	down
TraesCS2A03G1195500	8.768516	7.397824	7.411194	0.349177	0.277502	0.546723	5.83E-94	-3.59234024	down
TraesCS6A03G0341700	0.714522	1.021952	0.737807	0.042026	0.030556	0.045508	3.92E-16	-3.59204279	down
TraesCS3B03G0042000	7.510854	7.176165	6.940145	0.585575	0.272721	0.22029	1.29E-18	-3.590986931	down
TraesCS3B03G0492600	73.782837	93.837578	83.387268	4.945452	4.111467	3.54257	9.17E-139	-3.586916114	down
TraesCS6B03G0775700	0.970558	1.072243	0.844039	0.03688	0	0.103102	3.53E-08	-3.586832545	down
TraesCS7B03G0044700	12.983567	15.015893	15.644154	0.894144	0.632994	0.667305	4.56E-69	-3.581737843	down
TraesCS2B03G1494900	2.570508	2.651611	2.506762	0.252033	0.040894	0.090817	8.94E-08	-3.580664787	down
TraesCS4B03G0655400	1.915837	2.648123	2.249104	0.075619	0.150322	0.108288	4.34E-29	-3.580163021	down
TraesCS2D03G1150200	3.130519	3.08769	3.017906	0.16999	0.188935	0.105079	1.23E-62	-3.579966873	down
TraesCS5D03G0532700	1.2652	1.269053	0.906811	0.066939	0.09681	0	5.54E-10	-3.579413853	down
TraesCS4D03G0654400	7.870714	7.811319	8.039381	0.589927	0.406256	0.192776	1.68E-19	-3.578227132	down
TraesCS2B03G1464400	3.731683	4.306391	4.021982	0.166327	0.219806	0.21605	1.10E-60	-3.576621714	down
TraesCS3D03G0377600	1.082256	0.662406	0.996434	0.020285	0.116688	0	0.007381359	-3.576257124	down
TraesCS3D03G0582000	13.753123	12.65605	12.923019	0.643728	0.788848	0.547466	3.62E-167	-3.574133549	down
TraesCS1D03G0747100	0.433941	0.372781	0.456739	0.02375	0.015553	0.020812	4.39E-14	-3.573034953	down
TraesCS5D03G0412300	1.186378	1.612447	1.897831	0.077425	0.083778	0.076677	3.00E-18	-3.572699265	down
TraesCS1B03G0249100	1.610653	1.266618	1.12812	0.034154	0.061462	0.098469	1.32E-18	-3.572584504	down
NewGene_80376	1.948222	1.350301	1.535054	0.06813	0.084403	0.091185	2.81E-27	-3.571663539	down
TraesCS3A03G1005000	5.536973	7.624066	6.746728	0.355559	0.354446	0.30003	7.32E-81	-3.570376006	down
TraesCS3D03G0034800	7.295783	5.894909	5.882122	0.407872	0.256845	0.300598	3.27E-78	-3.569705268	down
TraesCS7B03G1341500	0.723496	0.694026	0.54377	0.056493	0	0.03316	0.001326705	-3.568301947	down
TraesCS2D03G1049300	1.825719	2.281621	1.901417	0.073739	0.161407	0.066162	2.08E-29	-3.567561147	down
NewGene_99607	2.371075	1.612192	2.404264	0	0.020831	0.253723	0.00845436	-3.565502657	down
TraesCS5D03G0624000	2.346345	2.022656	2.420629	0.115093	0.102595	0.123422	6.92E-52	-3.561580259	down
TraesCS5A03G0755900	2.608703	3.016385	2.201047	0.201288	0	0.186082	0.001757771	-3.561480638	down
TraesCS5B03G1208500	9.020483	11.177062	8.567286	0.311424	0.670711	0.462519	2.76E-36	-3.55832599	down
TraesCS5B03G1376400	5.109674	4.870075	5.085261	0.375236	0.187119	0.207903	3.60E-54	-3.556434075	down
NewGene_8455	2.663464	2.948211	2.724721	0.013216	0.159559	0.249485	9.38E-05	-3.556356694	down
TraesCS5A03G0102500	1.025234	1.116689	1.134197	0.05163	0.108497	0	0.001738202	-3.555766857	down
TraesCS3A03G0606800	1.279104	1.795243	1.167391	0.148832	0.05157	0.015679	3.62E-12	-3.55495543	down
TraesCS7D03G1004900	0.638484	0.950765	0.892052	0.036891	0.068915	0.018271	3.38E-14	-3.553932322	down
TraesCS3B03G0154600	0.527426	0.552027	0.559804	0.029169	0.018764	0.027533	1.43E-11	-3.553322428	down
NewGene_52196	0.649478	0.644786	0.594144	0.023575	0.025551	0.042143	5.52E-18	-3.552597863	down
TraesCS5A03G1164700	2.434883	2.253968	2.16321	0.078526	0.106432	0.157806	6.43E-51	-3.551973142	down
TraesCS2D03G0066700	5.30655	3.992306	4.186256	0.411	0.142913	0.141225	7.03E-19	-3.549891303	down
TraesCS2D03G0654900	4.419632	4.45621	4.155724	0.437258	0.083467	0.141352	3.70E-15	-3.545399736	down
TraesCS1A03G0027700	1.11686	1.187101	1.203612	0	0.060404	0.107238	6.89E-10	-3.542882995	down
TraesCS4A03G0974600	1.477876	1.354074	2.361263	0	0.124563	0.138215	1.31E-08	-3.542364995	down
NewGene_77141	9.943862	7.934468	9.147483	0.528287	0.736037	0.500179	3.19E-86	-3.54048849	down
TraesCS2D03G0494900	4.53597	3.975253	3.915945	0.154649	0.195848	0.279747	1.96E-58	-3.539524505	down
NewGene_958	2.407662	2.06485	2.322259	0.118592	0.085601	0.113976	3.19E-38	-3.539425644	down
NewGene_27795	0.634151	0.420571	0.747391	0.023144	0.072894	0	9.83E-08	-3.538845093	down
TraesCS6A03G0071100	0.775879	1.190297	0.824347	0.01329	0.011204	0.114098	5.97E-09	-3.538644221	down
TraesCS2A03G0705500	10.323013	12.242984	9.733001	0.173021	0.874779	0.607115	6.89E-09	-3.537924552	down
TraesCS2A03G0080700	2.400668	2.506338	2.398057	0.068343	0.195694	0.110878	8.09E-43	-3.537515525	down
TraesCS7A03G0490100	0.761634	1.317396	0.824201	0	0.063309	0.082836	0.001721689	-3.535887441	down
TraesCS3B03G1004400	0.868246	0.774198	0.742169	0.03965	0.032407	0.038055	2.49E-14	-3.535789661	down
TraesCS7A03G1087700	0.482187	0.681769	0.452572	0.011703	0.01133	0.048826	7.51E-09	-3.534112696	down
TraesCS5D03G0929200	5.113847	5.49483	4.973029	0.055934	0.164698	0.531124	2.84E-11	-3.531399853	down
TraesCS5D03G0409600	1.879864	1.657251	1.372046	0.092395	0.061641	0.096966	3.99E-28	-3.526737675	down
TraesCS5D03G0657700	16.654276	19.934992	18.676193	1.103471	0.991177	0.816131	3.91E-133	-3.524354218	down
TraesCS3A03G0928700	1.479116	1.250818	1.332711	0.039359	0.123876	0.043176	2.63E-18	-3.524223491	down
NewGene_80902	1.018531	0.693875	1.000733	0.050885	0.050483	0.027277	7.67E-12	-3.523487657	down
TraesCS4B03G0772900	1.177375	1.131049	1.349738	0.074981	0	0.111009	2.00E-10	-3.523068796	down
TraesCS7D03G0018600	0.979642	0.714674	1.03188	0.057105	0.013362	0.068991	1.29E-18	-3.522229699	down
TraesCS2A03G0399200	6.184841	6.542023	6.535203	0.339731	0.330685	0.332309	2.60E-76	-3.520348517	down
TraesCS3D03G0332900	2.375181	2.663629	2.810301	0.089813	0.109128	0.208764	2.09E-52	-3.518975503	down
NewGene_101622	1.167562	1.022584	1.106032	0.111102	0.003789	0.04752	0.000349913	-3.51883332	down
NewGene_69229	1.111411	1.065305	1.177467	0	0.017424	0.141538	7.65E-07	-3.517056613	down
NewGene_68848	2.253229	1.387349	1.635772	0.12955	0.058055	0.080995	5.05E-15	-3.51613181	down
TraesCS2A03G0973400	3.70105	3.525242	3.374061	0.205545	0.141368	0.189077	6.94E-58	-3.515168066	down
TraesCS3B03G1067700	7.509332	5.607479	6.811154	0.566294	0.285768	0.19646	1.30E-33	-3.5131586	down
NewGene_100024	11.974224	11.884357	11.226027	0.41327	0.761447	0.664343	1.95E-94	-3.511748794	down
TraesCS3B03G1131900	1.987046	1.733381	2.124908	0.070973	0.166628	0.064684	8.90E-15	-3.510084914	down
NewGene_45059	1.406216	1.212488	1.218219	0.162947	0	0.030299	0.004302052	-3.509852529	down
NewGene_24708	6.072184	6.566274	6.513246	0.428932	0.223164	0.235735	5.20E-84	-3.507714216	down
TraesCS2A03G0362000	3.40602	3.666273	2.855877	0.216846	0.208028	0.078102	9.54E-13	-3.506886166	down
TraesCS5A03G0944000	3.556229	4.781863	4.347913	0.43941	0.150183	0.078267	8.55E-18	-3.505978798	down
TraesCS5A03G0398500	1.373488	1.876197	1.562997	0.14148	0.112501	0	0.009837807	-3.505560525	down
TraesCS3A03G0429900	1.827024	2.3748	2.246206	0	0.109964	0.215065	0.005459895	-3.503337076	down
TraesCS7D03G0992800	0.94893	1.216567	1.265596	0.079951	0.014091	0.082017	1.17E-13	-3.501414489	down
TraesCS1D03G0635200	0.295511	0.316479	0.334256	0.015199	0.033511	0	3.78E-07	-3.500703559	down
TraesCS1A03G0259700	4.377089	4.716935	4.794606	0.19964	0.183036	0.336735	1.70E-40	-3.500454271	down
TraesCS2B03G0697100	0.456123	0.515898	0.47914	0.031324	0.044727	0	1.16E-10	-3.499895857	down
NewGene_112352	15.040535	15.850293	14.317444	0.788703	0.686534	0.899718	1.27E-84	-3.499701018	down
NewGene_48689	2.428175	2.83857	3.455244	0.088192	0	0.345874	0.008352676	-3.49844582	down
TraesCS5B03G0286300	0.633192	0.657403	0.765394	0.01536	0.020474	0.066402	1.11E-13	-3.497465765	down
TraesCS7A03G0593100	3.40169	3.617202	3.326979	0.183932	0.185972	0.174676	9.00E-77	-3.497421268	down
TraesCS5A03G1267900	1.279441	1.762372	1.671086	0.012506	0.096017	0.157556	1.14E-15	-3.496671986	down
TraesCS7D03G0546300	0.741631	1.169879	0.845219	0.10133	0.010102	0.031298	2.33E-10	-3.493006549	down
TraesCS5D03G0163800	1.735066	1.419316	1.942656	0.20073	0.023364	0.039118	3.53E-10	-3.492108516	down
NewGene_57606	2.451119	1.968343	2.020756	0.199458	0.028034	0.111565	1.39E-18	-3.491818006	down
NewGene_76105	0.853939	0.824445	0.844644	0.060732	0	0.072032	1.51E-10	-3.491470072	down
TraesCS1D03G0983500	14.682915	14.445762	15.774232	0.985473	0.778132	0.714707	7.61E-154	-3.491220159	down
TraesCS5D03G0627300	15.910355	15.866213	16.323553	0.841362	1.0274	0.710681	5.20E-169	-3.490195554	down
TraesCS4A03G0745200	1.757058	1.889453	1.69774	0.048725	0.190042	0.040805	4.07E-16	-3.487593141	down
TraesCS5D03G0816600	0.825006	0.800631	0.941095	0.104304	0.027094	0	4.57E-08	-3.48652874	down
TraesCS6D03G0681500	2.452286	2.262715	2.002836	0.088265	0.154714	0.105836	1.23E-21	-3.484684534	down
TraesCS6A03G0675400	3.8848	4.546308	4.334489	0.213475	0.25809	0.200054	4.09E-39	-3.483836229	down
TraesCS3A03G1158100	0.412617	0.428037	0.456569	0.035209	0	0.033919	4.44E-09	-3.483522572	down
NewGene_49322	0.705025	0.897402	0.587686	0.075566	0	0.033642	7.03E-08	-3.48290089	down
NewGene_6494	6.628946	6.130523	6.252604	0.514503	0.11923	0.372716	2.38E-19	-3.481894969	down
TraesCS3D03G0066900	0.645515	0.664213	0.526791	0.032317	0.033972	0.029094	5.47E-13	-3.481163701	down
TraesCS4D03G0621800	3.373395	2.895828	2.972257	0.201133	0.161913	0.13469	5.53E-62	-3.48042453	down
TraesCS3A03G0980100	0.739729	0.942405	0.992927	0.039906	0.077955	0.016508	2.09E-09	-3.479472632	down
TraesCS1A03G0748300	230.234174	246.844916	232.797348	12.926905	13.214025	12.28211	0	-3.479100256	down
TraesCS3D03G0744500	3.0945	2.665298	3.117954	0.140031	0.137416	0.193583	4.30E-38	-3.479049916	down
NewGene_93515	6.256787	7.349819	6.682815	0.417194	0.311796	0.358406	1.77E-98	-3.478985708	down
TraesCS7A03G1092200	3.749344	4.34177	4.911074	0.091341	0.169632	0.422545	5.48E-24	-3.47898406	down
TraesCS6B03G0383200	2.198259	2.060832	2.207615	0.118265	0.070667	0.157115	1.13E-68	-3.478233876	down
NewGene_8541	1.779842	1.176257	1.019506	0.096797	0.073901	0.060801	2.91E-24	-3.476987135	down
TraesCS7D03G0347800	0.683553	0.603888	0.504223	0.012531	0.082534	0	8.07E-07	-3.475166395	down
TraesCS7A03G0982600	1.819977	1.874735	1.795518	0.074345	0.094622	0.114716	2.98E-17	-3.474176438	down
TraesCS7A03G0934400	140.756607	148.861298	136.437317	6.650175	8.8649	7.629313	0	-3.473070193	down
TraesCS7A03G1033200	0.464554	0.569024	0.575926	0.017438	0.065195	0	1.32E-07	-3.47257914	down
TraesCS7B03G0455800	3.65591	3.403439	3.703869	0.12903	0.279957	0.161369	4.28E-44	-3.471329132	down
TraesCS3D03G0641800	15.682274	16.297104	15.652396	0.894839	0.962601	0.735469	1.26E-215	-3.470215776	down
TraesCS2D03G0493500	1.176684	1.200342	0.940741	0.040774	0.050334	0.081113	8.21E-21	-3.469915943	down
TraesCS6D03G0704400	13.127141	15.844084	13.663354	0.502377	1.198286	0.604547	2.10E-50	-3.469739047	down
TraesCS4A03G0885100	2.376121	2.473439	2.142332	0.158002	0.096341	0.123082	1.13E-58	-3.468952031	down
TraesCS6A03G0802300	9.486773	9.927177	9.63232	0.639186	0.409519	0.527578	4.60E-70	-3.46880686	down
TraesCS1A03G0478400	1.165009	1.255641	1.498923	0.059877	0.115117	0.026872	1.82E-15	-3.468012237	down
TraesCS1A03G0554300	2.215942	2.86578	1.810734	0.167195	0.081682	0.093271	1.10E-09	-3.46271099	down
NewGene_69824	4.053326	4.606351	4.905328	0.284263	0.299895	0.13787	4.96E-64	-3.461789922	down
NewGene_52404	6.308987	8.664395	5.843575	0.422315	0.482401	0.225425	3.76E-36	-3.461451297	down
TraesCS3A03G0978000	1.772406	2.835889	1.451013	0.198292	0.079484	0.046254	3.38E-11	-3.460835859	down
TraesCS2A03G0388000	1.378107	1.216593	0.799533	0.070265	0.06163	0.041526	1.22E-15	-3.460721382	down
TraesCS4D03G0715500	13.586692	15.779753	13.317119	0.52734	0.784508	1.020585	1.27E-89	-3.460125241	down
TraesCS4B03G0930800	0.876275	0.812189	0.8504	0.050578	0.050647	0.031687	5.53E-18	-3.459716944	down
TraesCS2D03G0129600	0.656297	0.579803	0.749228	0.024347	0.027714	0.047799	2.04E-10	-3.459347224	down
TraesCS3B03G0164000	1.415585	0.951296	0.951375	0.013573	0.029725	0.126659	1.27E-10	-3.459096378	down
TraesCS4B03G0169100	5.144718	4.743602	5.07237	0.144305	0.263206	0.407551	6.59E-17	-3.457823617	down
TraesCS6A03G0858200	2.156425	2.308825	2.76477	0.03453	0.145761	0.210339	1.15E-07	-3.454593035	down
TraesCS7D03G0073700	14.552602	17.758387	16.642328	0.89919	0.789629	0.999797	9.55E-169	-3.454148574	down
NewGene_74963	0.391444	0.59096	0.536783	0.024078	0	0.049442	5.71E-09	-3.453513577	down
TraesCS2A03G0309600	2.378456	2.495046	2.363742	0.137168	0.164568	0.096202	1.52E-32	-3.450736772	down
TraesCS4B03G0735000	7.639187	7.662035	6.694665	0.387258	0.298793	0.513722	3.88E-79	-3.449613139	down
TraesCS3D03G0631200	0.697209	0.631503	0.825279	0.012996	0.05612	0.041629	1.23E-10	-3.448333864	down
TraesCS3A03G0271700	0.868422	0.717815	0.6191	0	0.096057	0.018368	2.50E-07	-3.447331077	down
NewGene_109792	2.600626	2.230898	3.042461	0.135106	0.165133	0.096727	8.68E-23	-3.446690276	down
TraesCS3A03G0710100	9.736345	9.78053	9.656814	0.539285	0.494992	0.567471	2.35E-72	-3.44410705	down
TraesCS7D03G0123200	12.898136	12.903434	13.119585	0.65237	0.744818	0.721296	4.55E-198	-3.44188125	down
NewGene_114565	12.541734	12.452674	14.12537	0.861317	0.70326	0.592898	6.29E-64	-3.439435594	down
TraesCS4B03G0604800	8.101848	7.669747	7.488141	0.370777	0.530694	0.384285	1.35E-142	-3.43909804	down
TraesCS4A03G0653600	21.885067	21.535851	21.497946	1.149888	1.296738	1.161418	0	-3.439039049	down
TraesCS5A03G0904500	2.21507	2.033685	1.868451	0.079136	0.171257	0.087469	5.58E-25	-3.437954021	down
TraesCS2B03G0609400	4.174561	4.234758	4.050618	0.211061	0.276213	0.15482	9.82E-65	-3.436464241	down
TraesCS7A03G0940900	2.485035	2.814842	2.312738	0.137459	0.140333	0.132161	1.61E-27	-3.433250191	down
NewGene_38090	1.146241	0.990063	1.318086	0.018566	0.105367	0.059557	5.04E-18	-3.432391307	down
NewGene_6538	4.098697	3.414642	3.14349	0.383371	0.007203	0.128446	0.000642652	-3.429522806	down
TraesCS1A03G0827800	3.195611	3.401463	3.158122	0.163359	0.130829	0.23953	7.99E-35	-3.428642316	down
TraesCS2D03G0833000	1.048232	0.935953	1.125267	0.04649	0.083822	0.037524	3.37E-18	-3.427208858	down
TraesCS5B03G1355100	0.26201	0.264094	0.263173	0.017284	0	0.026376	6.85E-08	-3.427013215	down
TraesCS3B03G0975100	26.538164	34.235886	28.192636	1.554404	1.58568	1.846405	1.98E-150	-3.425889528	down
TraesCS2A03G0917500	2.175368	2.442254	2.806661	0.056459	0.27364	0.076749	3.84E-17	-3.423534432	down
TraesCS3A03G0387600	0.846989	1.054202	1.020977	0.078641	0.05363	0.026445	3.41E-12	-3.422838096	down
NewGene_1254	2.326229	2.381554	1.77264	0.109223	0.126337	0.076061	4.71E-29	-3.422747968	down
TraesCS6B03G0051400	2.760341	2.489042	3.048588	0.183283	0.12077	0.156084	2.20E-30	-3.422313865	down
TraesCS7A03G0573200	13.488779	16.216413	15.705526	1.086141	0.614876	0.841797	5.08E-81	-3.421833798	down
TraesCS7D03G1103800	6.088857	8.165974	7.270956	0.332341	0.52778	0.345186	2.23E-51	-3.421397949	down
TraesCS2D03G0227600	0.711992	0.635951	0.564288	0.044069	0.040764	0.016807	3.91E-11	-3.419731093	down
TraesCS5A03G0137800	9.339334	8.313216	9.215983	0.622391	0.438294	0.447822	1.03E-112	-3.419542446	down
TraesCS5A03G1214300	2.92898	3.423862	3.629717	0.109847	0.235589	0.207435	1.75E-28	-3.418591951	down
TraesCS3B03G0773300	1.502416	1.505541	1.103305	0.169398	0.034206	0.020553	3.80E-11	-3.415812422	down
NewGene_107446	1.649625	1.861613	2.097007	0.024249	0.106459	0.193832	9.52E-16	-3.415347091	down
NewGene_16859	6.701111	6.035196	5.920485	0.239173	0.352065	0.521751	2.35E-65	-3.414924842	down
TraesCS1B03G0251900	0.834294	0.729705	1.021918	0.037031	0.080553	0.024385	1.08E-21	-3.413615505	down
TraesCS7A03G0627900	6.837117	7.375157	7.705225	0.627884	0.297944	0.313873	2.93E-58	-3.41234045	down
TraesCS1D03G0625900	4.550831	4.757047	3.205809	0.153572	0.219428	0.327499	2.12E-39	-3.411453465	down
TraesCS6B03G0019400	0.757087	0.555663	0.771568	0.043116	0.023151	0.045142	2.28E-18	-3.410958725	down
TraesCS6D03G0642700	1.39273	1.421784	1.053473	0.110952	0	0.102296	0.004052319	-3.410540745	down
TraesCS1B03G0809600	18.661148	22.409264	22.165283	1.331221	0.678717	1.576684	6.79E-66	-3.40939136	down
TraesCS4A03G0168800	2.13134	2.692868	2.451802	0.162862	0.076762	0.17136	1.77E-36	-3.407876723	down
TraesCS2B03G1129300	2.004336	1.957172	2.007295	0.050304	0.054239	0.214205	2.52E-15	-3.403242651	down
TraesCS7A03G0289800	3.155264	3.460317	3.447437	0.276265	0.121581	0.166835	5.55E-42	-3.402966156	down
TraesCS6B03G0046600	2.298236	3.005292	2.734887	0.109876	0.164388	0.177778	5.46E-46	-3.401948728	down
TraesCS3A03G0225800	1.117657	0.996633	1.129051	0.083506	0.085469	0	7.95E-08	-3.40117291	down
TraesCS7A03G0220900	4.446876	4.45564	5.09865	0.245643	0.277777	0.25743	2.52E-11	-3.400447673	down
TraesCS7A03G0017300	3.008278	2.417886	2.711317	0.135832	0.098479	0.223351	4.13E-47	-3.400322345	down
TraesCS1B03G0798800	1.768397	1.759356	1.942186	0.096781	0.140912	0.070127	1.68E-55	-3.399938162	down
TraesCS7B03G0319500	10.021634	12.290756	12.054486	0.64884	0.73922	0.561257	4.78E-74	-3.397615292	down
TraesCS7D03G0856100	1.040443	1.022824	1.169953	0.087767	0.095879	0	0.003916071	-3.397594536	down
TraesCS1D03G0716600	121.74379	139.596497	132.526108	8.226048	6.209204	8.151072	9.21E-269	-3.39624633	down
TraesCS1D03G0204900	9.946421	9.187881	10.448767	0.535232	0.566316	0.556708	4.18E-198	-3.396182003	down
TraesCS7D03G1234400	1.141092	1.070304	1.207149	0.061184	0.024557	0.099758	1.38E-20	-3.395743211	down
TraesCS5B03G0142700	1.48316	1.207989	1.15676	0.020857	0.078082	0.112155	9.85E-11	-3.39561999	down
TraesCS2D03G0880500	3.838199	4.041893	3.62007	0.195568	0.353138	0.104289	2.17E-34	-3.395181146	down
NewGene_102644	1.446559	1.241809	1.312815	0.064089	0.113273	0.013413	4.69E-19	-3.394696062	down
TraesCS3D03G0069900	3.136061	3.651147	3.91695	0.143601	0.216669	0.239198	5.88E-32	-3.394369326	down
NewGene_89294	1.80391	1.872991	1.345382	0.110499	0.114356	0.036202	8.42E-25	-3.394309478	down
TraesCS3B03G0220900	10.557755	14.911253	14.247583	0.854697	0.643915	0.769863	3.46E-58	-3.393984244	down
NewGene_84326	0.958507	0.800926	0.869617	0.03213	0.022488	0.057332	1.35E-11	-3.393730782	down
TraesCS1D03G0666100	1.507346	1.493009	1.692849	0.086508	0.103395	0.06934	2.78E-57	-3.393108154	down
TraesCS5D03G0437300	1.201946	1.461471	1.552702	0.017646	0.211048	0.008534	0.005392477	-3.392593757	down
TraesCS3A03G0894700	1.540992	1.975499	2.119184	0.019172	0.212782	0.079325	5.02E-13	-3.391668632	down
TraesCS5B03G0748500	1.308173	1.587739	1.197785	0.055843	0.052849	0.120899	3.41E-16	-3.39102936	down
TraesCS5B03G0946800	0.535149	0.735524	0.663003	0.011572	0.039213	0.054396	5.40E-10	-3.390910376	down
TraesCS2D03G0425100	12.250058	11.971483	11.874681	0.728049	0.637358	0.708739	9.93E-155	-3.389965569	down
TraesCS3A03G0114500	0.673514	0.69196	0.587594	0.065586	0	0.043367	1.69E-08	-3.388103344	down
TraesCS3A03G0699900	2.526982	3.23508	3.176539	0.209784	0.151776	0.143689	1.79E-31	-3.387175188	down
NewGene_98678	2.737493	2.279145	2.629131	0.260034	0.035704	0.139375	1.21E-19	-3.386545199	down
TraesCS7B03G1106600	0.613093	0.88542	0.716277	0.036121	0.047329	0.039248	1.31E-11	-3.386201126	down
TraesCS6D03G0111400	1.773331	1.928164	1.540899	0.135536	0.093938	0.058291	2.49E-30	-3.385916452	down
TraesCS2A03G0008500	4.203193	3.439691	3.876828	0.171561	0.21429	0.274632	2.04E-83	-3.384197818	down
NewGene_83937	0.867321	0.787985	0.888626	0	0.097142	0.015001	0.009721263	-3.383440172	down
TraesCS2A03G1178900	0.881453	0.47517	0.712306	0.022354	0.0302	0.058498	1.59E-09	-3.383292237	down
NewGene_13202	1.371307	1.990739	2.80772	0.110809	0.171805	0.057839	3.17E-10	-3.380265554	down
NewGene_50825	0.741145	0.905116	0.810983	0.048169	0	0.075262	2.58E-09	-3.379324143	down
TraesCS5D03G0118500	1.505875	1.403808	1.96965	0.195636	0.084899	0	0.005440903	-3.378857126	down
TraesCS5D03G1036900	2.036955	2.409235	2.001682	0.049522	0.14768	0.169096	8.84E-20	-3.378783992	down
TraesCS1D03G0478800	2.454309	1.851158	1.727232	0.04784	0.167623	0.119817	3.03E-18	-3.378521297	down
NewGene_20935	3.165756	2.991732	3.246473	0.237755	0.13635	0.144923	3.29E-49	-3.378228105	down
NewGene_115663	3.840287	4.023935	3.661154	0.101848	0.222393	0.337623	9.50E-41	-3.377500833	down
TraesCS7A03G0292300	5.191808	3.911719	5.045233	0.285189	0.224899	0.293439	1.64E-35	-3.377049835	down
NewGene_32339	13.698099	13.191421	14.855948	0.721797	1.016602	0.706615	1.23E-154	-3.376714088	down
TraesCS7D03G0624200	0.548583	0.767984	0.694898	0.028458	0.041683	0.036682	4.24E-12	-3.376599666	down
TraesCS4D03G0524400	3.88577	4.251297	4.117065	0.308578	0.290114	0.109932	1.95E-39	-3.376226705	down
TraesCS2B03G1278100	2.720154	2.178418	2.361144	0.117526	0	0.298631	0.00899777	-3.376222826	down
TraesCS7D03G0612200	9.353338	8.401706	8.597361	0.660384	0.39114	0.525863	2.00E-151	-3.375599079	down
NewGene_1783	1.022457	0.940788	1.187832	0.01534	0.045564	0.11048	1.09E-12	-3.375590129	down
TraesCS1D03G0264600	10.542689	11.816789	10.75612	0.667011	0.743003	0.506467	5.98E-85	-3.374983977	down
TraesCS6D03G0131900	1.149425	1.067278	1.303188	0.112674	0.023642	0.036447	3.42E-10	-3.374903375	down
TraesCS3B03G0079800	0.626542	0.482503	0.58653	0.035158	0.016165	0.04012	3.05E-09	-3.374239394	down
TraesCS6D03G0327800	3.744396	4.863908	2.409323	0.262221	0.091241	0.245524	9.22E-10	-3.374176192	down
TraesCS3A03G1105400	2.638587	3.674321	2.980485	0.253115	0.15465	0.128475	1.18E-32	-3.37314325	down
NewGene_4080	1.154757	1.129652	1.391312	0.048115	0.027289	0.102841	1.95E-18	-3.371670524	down
TraesCS7D03G0479100	2.84244	2.891692	2.551852	0.251701	0.068832	0.15788	2.60E-33	-3.371479111	down
TraesCS1B03G0042400	3.2525	2.943092	3.529073	0.306211	0.041859	0.209785	6.57E-07	-3.371200089	down
TraesCS6B03G1199400	3.789583	3.542354	3.745565	0.138587	0.178024	0.253059	7.70E-63	-3.370134072	down
TraesCS2D03G0126300	215.706955	252.04364	231.244202	13.202436	14.050355	13.611987	0	-3.368872677	down
NewGene_114851	0.79165	0.863358	0.549534	0	0.081544	0.042905	1.50E-08	-3.367994437	down
TraesCS4A03G0978600	2.487871	4.861938	2.78948	0.246293	0.332322	0	0.006279668	-3.367875451	down
TraesCS6A03G0350100	1.646	2.215999	2.390217	0.055086	0.122724	0.180135	7.12E-19	-3.367060013	down
TraesCS1D03G0701400	0.736635	0.965233	0.913756	0.051185	0.042103	0.058078	7.59E-10	-3.365692421	down
NewGene_36882	0.84443	0.920291	0.791712	0.043192	0.033387	0.048546	5.50E-12	-3.365628231	down
TraesCS5B03G1183000	1.201065	1.521021	1.556317	0.033047	0.046236	0.162966	2.76E-15	-3.365146647	down
TraesCS7D03G1060200	0.780425	0.502122	0.786777	0.025084	0.058502	0.026626	2.01E-11	-3.363706506	down
TraesCS2D03G0118000	0.478981	0.536331	0.624837	0.024145	0.028077	0.037281	7.28E-09	-3.362322114	down
TraesCS5B03G0961000	1.165135	1.030344	1.233543	0.062662	0.052698	0.069226	3.19E-14	-3.35790169	down
TraesCS2D03G1059100	1.765527	1.505442	1.645993	0.114917	0.057367	0.115971	2.86E-45	-3.355121582	down
NewGene_67463	0.693316	0.427738	0.702262	0.017761	0.032853	0.044513	3.29E-14	-3.354384735	down
NewGene_8098	1.100856	0.957427	1.162745	0.019649	0.055359	0.076832	2.61E-11	-3.353142724	down
NewGene_101797	2.413072	2.887716	2.900064	0.144895	0.183577	0.131454	2.50E-27	-3.352257803	down
TraesCS7D03G1147500	2.450327	2.461219	2.22152	0.056593	0.189399	0.171477	2.27E-14	-3.345939587	down
TraesCS2D03G1032200	0.577345	0.645476	0.791218	0.03358	0.042016	0.037293	3.03E-09	-3.345434766	down
TraesCS3D03G0045700	21.069666	26.256403	24.362324	1.133603	1.645924	1.441052	3.49E-70	-3.343462073	down
TraesCS7A03G0124900	4.714347	4.944737	4.316115	0.19937	0.311081	0.309239	6.24E-47	-3.343348136	down
NewGene_62501	16.109602	15.426401	15.036272	1.319411	1.400532	0.014014	0.005369146	-3.343059861	down
TraesCS2A03G0587000	3.145771	3.036772	3.531659	0.15287	0.13764	0.304114	9.50E-54	-3.342545488	down
TraesCS7D03G0402300	1.262357	1.985605	1.523988	0.040807	0.153204	0.083492	3.70E-14	-3.34237232	down
TraesCS4B03G0167100	0.976671	1.175926	1.023271	0.029945	0.067878	0.084068	3.57E-11	-3.341067845	down
TraesCS5A03G0135400	0.90444	1.05788	0.807371	0.073058	0.072692	0.014701	3.81E-15	-3.340275254	down
TraesCS6A03G0823500	4.933083	5.088656	5.443701	0.45331	0.253146	0.211384	8.06E-40	-3.337039071	down
TraesCS4A03G0701000	16.272709	16.786173	14.874457	0.701314	0.950804	1.189734	1.33E-101	-3.336539978	down
NewGene_77715	0.919754	0.699591	0.580203	0.063597	0.038951	0	4.21E-07	-3.336325007	down
TraesCS3D03G0779900	6.513693	7.292722	7.337142	0.412196	0.478713	0.358863	2.79E-59	-3.335867282	down
TraesCS5B03G0852400	2.092848	1.841174	2.014669	0.084492	0.140913	0.11716	5.97E-27	-3.335789111	down
TraesCS1B03G0617800	1.850718	1.544778	1.633138	0.118329	0.017502	0.159425	3.95E-06	-3.335714907	down
TraesCS6D03G0920900	0.746263	0.382053	0.66283	0.042325	0.052726	0.008988	1.27E-09	-3.335194376	down
TraesCS2D03G0746900	1.857697	2.770775	2.123224	0.113761	0.146221	0.141779	1.24E-19	-3.331731524	down
TraesCS7B03G0268700	1.478459	1.511747	1.828689	0.054277	0.159402	0.045598	2.06E-10	-3.331476854	down
TraesCS3A03G0911200	2.793055	3.074692	3.115334	0.190225	0.133262	0.208398	3.12E-27	-3.328701578	down
NewGene_43461	1.08377	1.062427	0.959741	0.10272	0.101947	0	0.005065455	-3.32800549	down
NewGene_14951	1.467669	0.898998	1.07189	0.101771	0.057762	0.03865	2.80E-19	-3.327553937	down
TraesCS6B03G0461400	3.248816	2.843457	3.746046	0.191435	0.154938	0.243299	1.56E-58	-3.327359834	down
NewGene_76857	2.499607	1.902141	2.000865	0.106598	0.076319	0.194501	1.82E-28	-3.326846631	down
TraesCS3A03G0357400	2.541759	2.580574	3.011595	0.276187	0.169991	0.035531	1.65E-16	-3.325726906	down
TraesCS5D03G0469300	2.876882	2.462402	1.980939	0.189026	0.106118	0.135225	1.07E-32	-3.324936713	down
TraesCS5A03G0653900	0.865394	1.331095	1.202165	0.030782	0.111949	0.055884	1.21E-11	-3.323570807	down
TraesCS2D03G0913400	15.399741	12.27159	14.959238	0.804008	0.903205	0.845001	2.65E-171	-3.323262665	down
TraesCS2D03G0360300	1.259944	1.457109	1.488861	0.050554	0.069935	0.121476	2.71E-17	-3.323043386	down
TraesCS6B03G0344900	4.80463	5.867484	4.51478	0.511325	0.117208	0.281573	2.20E-09	-3.321017372	down
TraesCS6A03G0059300	0.56421	0.753035	0.578063	0.07894	0.035314	0	1.57E-07	-3.320982973	down
TraesCS5A03G0192200	1.032513	0.929046	0.736785	0.056189	0.056266	0.04238	9.44E-11	-3.31940493	down
TraesCS7D03G0422300	1.118338	0.937856	1.207131	0.144323	0.044801	0	1.46E-07	-3.31865858	down
TraesCS3D03G0744900	5.823113	6.099211	6.328989	0.523487	0.293696	0.285364	3.71E-71	-3.316733174	down
NewGene_51114	7.117939	8.176685	6.363465	0.425348	0.280648	0.724249	1.11E-51	-3.315163437	down
TraesCS4A03G0279700	1.315938	1.280073	1.194378	0.112459	0.051219	0.061769	2.11E-19	-3.313947127	down
TraesCS6A03G0262500	0.846364	0.948533	0.66336	0	0.082949	0.058081	0.005558293	-3.313749037	down
TraesCS4A03G0734900	1.531919	1.569719	1.577384	0.132056	0.068726	0.06899	8.17E-18	-3.313365051	down
NewGene_77555	1.847606	2.608322	2.566016	0.142032	0.065482	0.172515	3.64E-29	-3.313158134	down
TraesCS7B03G1083800	2.087416	1.679166	2.368463	0.240722	0	0.111681	7.00E-08	-3.31298189	down
TraesCS5A03G1009900	6.074529	6.793843	6.176824	0.405407	0.324012	0.422686	5.67E-83	-3.312470278	down
TraesCS4B03G0207400	1.106357	1.083146	1.106453	0.123441	0.026142	0.050668	9.04E-15	-3.312055616	down
TraesCS1B03G1148500	79.802811	84.124809	79.459869	4.382974	4.609241	5.790392	3.46E-287	-3.311345776	down
TraesCS7A03G0398900	1.481506	1.424628	1.224522	0.141857	0.027859	0.072776	7.74E-13	-3.310293924	down
TraesCS7A03G0841800	4.507289	4.945388	4.617467	0.155256	0.310286	0.381133	2.84E-50	-3.310084876	down
TraesCS6D03G0292800	3.498127	4.617401	5.065557	0.16001	0.258453	0.340084	4.25E-18	-3.309375971	down
NewGene_15882	0.869382	0.736843	1.00713	0.02691	0.049893	0.066279	3.13E-14	-3.309199357	down
TraesCS3B03G0838200	1.581882	1.657016	1.868929	0.095723	0.039756	0.164173	1.93E-16	-3.308215326	down
TraesCS5A03G1232400	1.95853	1.772098	1.524004	0.058389	0.094441	0.161632	5.74E-26	-3.305182595	down
TraesCS3D03G1089500	8.15621	10.384225	9.093517	0.443241	0.639475	0.595789	2.44E-66	-3.304459545	down
TraesCS7D03G0754100	3.150223	2.833873	2.545377	0	0.298159	0.161684	4.81E-07	-3.303258015	down
TraesCS5D03G0085900	1.929534	2.500353	2.094833	0.253921	0.052971	0.091402	2.20E-19	-3.302269515	down
TraesCS2D03G0389500	3.234925	3.187207	3.413331	0.220649	0.131329	0.230755	3.03E-25	-3.302107497	down
TraesCS7A03G0753100	4.432898	3.856191	3.379783	0.215311	0.111261	0.310205	5.54E-31	-3.301484329	down
TraesCS3D03G1077700	2.12318	2.65486	1.811957	0.102812	0.236467	0.05505	2.24E-18	-3.301405243	down
TraesCS4A03G0122600	0.906566	0.96468	0.763388	0.027672	0.089444	0.032185	3.37E-13	-3.301250073	down
TraesCS5D03G1121100	5.546792	7.19862	6.676347	0.501416	0.276332	0.410153	4.09E-48	-3.300799811	down
TraesCS7D03G1095600	1.135344	0.758139	0.770981	0.090444	0	0.05677	3.75E-07	-3.300338434	down
NewGene_11756	2.285717	2.195829	2.069183	0.194955	0.103476	0.079208	4.46E-27	-3.300256894	down
TraesCS7B03G0462500	0.99567	0.877352	1.010117	0.082238	0.056926	0.03184	2.75E-20	-3.299563904	down
TraesCS2D03G0145800	3.591152	3.006622	2.699804	0.287876	0.146716	0.125652	4.81E-34	-3.298556047	down
TraesCS1D03G0054600	0.345907	0.302248	0.385902	0.004291	0.004582	0.049451	1.49E-08	-3.298355867	down
[truncated: 24,612 more rows]
