# Supplementary material for: Transcriptomics and Metabolomics Reveal the Antagonistic Mechanism of Bacillus velezensis 20507 Fermentation Broth Against Fusarium Head Blight Pathogen
Source: Microorganisms. 2026 May 3;14(5):1039. doi: 10.3390/microorganisms14051039 (PMC13209314; doi:10.3390/microorganisms14051039)
Supplement: Supplementary file 1 [file microorganisms-14-01039-s001.zip › Table S8.xls]

#ID	CK1_FPKM	CK2_FPKM	CK3_FPKM	Bv1_FPKM	Bv2_FPKM	Bv3_FPKM	FDR	log2FC	regulated
TraesCS2A03G1100100	68.158142	89.327515	73.713989	0	0	0	6.44E-36	-15.1647171	down
NewGene_24805	29.837822	27.659915	32.537226	0	0	0	7.29E-35	-14.78151785	down
TraesCS2D03G0119200	42.131016	45.182644	42.652073	0	0	0	1.80E-33	-14.47411423	down
TraesCS5B03G0223400	63.140686	76.569885	74.029266	0	0	0	1.43E-32	-14.28712433	down
TraesCS2B03G1234900	33.478004	40.514484	38.826553	0	0	0	1.83E-31	-14.03740457	down
TraesCS7B03G0136700	16.184256	18.606749	17.358301	0	0	0	2.70E-30	-13.76342935	down
TraesCS6B03G1195200	12.24022	13.841805	12.380523	0	0	0	9.74E-29	-13.39968674	down
TraesCS5A03G0211100	21.256378	29.246702	23.787899	0	0	0	2.00E-28	-13.35092	down
NewGene_88482	9.433506	7.957937	9.440269	0	0	0	1.99E-28	-13.32280626	down
NewGene_19559	14.891425	17.550868	15.644614	0	0	0	1.90E-26	-12.85293577	down
TraesCS6A03G0976800	8.387728	9.326138	9.125587	0	0	0	2.29E-26	-12.82584511	down
TraesCS6D03G0198800	13.648878	16.368217	14.531953	0	0	0	1.05E-25	-12.67070577	down
TraesCS5B03G0115600	12.732595	16.068802	15.478387	0	0	0	2.30E-25	-12.59295372	down
NewGene_60718	6.121306	6.649588	7.230758	0	0	0	4.41E-25	-12.51085876	down
TraesCS6B03G1083400	9.738952	10.897332	10.012353	0	0	0	5.38E-25	-12.4867894	down
NewGene_89898	2.858639	2.705064	3.069045	0	0	0	6.15E-25	-12.46923435	down
NewGene_97127	1.923848	1.380291	2.051411	0	0	0	3.74E-24	-12.29245893	down
NewGene_107419	1.110783	1.913874	1.830417	0	0	0	1.41E-22	-12.29046411	down
NewGene_43028	6.564257	6.680567	5.689942	0	0	0	8.61E-24	-12.18557354	down
TraesCS4A03G0551100	4.596656	4.272467	4.215888	0	0	0	8.37E-24	-12.17997701	down
TraesCS6A03G0441500	5.358394	5.978236	6.148228	0	0	0	4.63E-23	-11.99503028	down
TraesCS4B03G1000000	8.061114	11.575771	9.935525	0	0	0	6.96E-23	-11.97992128	down
NewGene_76362	4.684577	3.96006	4.604799	0	0	0	5.56E-23	-11.97331361	down
TraesCS2A03G0814500	8.240704	9.335247	8.101021	0	0	0	1.10E-22	-11.89945266	down
TraesCS6B03G1101900	12.03758	9.408297	12.274166	0	0	0	1.54E-22	-11.86989125	down
TraesCS6B03G0453800	7.34813	8.044854	7.878549	0	0	0	1.95E-22	-11.82988396	down
TraesCS2D03G1043600	7.243088	8.923085	6.76171	0	0	0	2.93E-22	-11.80596345	down
TraesCS5B03G1052600	6.933891	8.858597	7.673781	0	0	0	7.04E-22	-11.69960065	down
TraesCS6D03G0772500	5.377212	5.948557	6.428146	0	0	0	7.86E-22	-11.67652611	down
TraesCS2A03G0123800	5.630389	6.62414	6.798271	0	0	0	1.00E-21	-11.65170371	down
TraesCSU03G0021500	10.99767	12.358112	11.340141	0	0	0	1.48E-21	-11.60052499	down
NewGene_1632	4.590878	3.367008	4.157495	0	0	0	1.69E-21	-11.59865802	down
NewGene_37892	2.558778	2.656658	2.69035	0	0	0	1.73E-21	-11.58474826	down
NewGene_95977	3.163058	1.930646	2.677459	0	0	0	2.47E-21	-11.56927092	down
NewGene_37467	3.213735	3.673344	2.894827	0	0	0	5.45E-21	-11.44795363	down
NewGene_37576	1.590649	1.410741	1.799894	0	0	0	7.23E-21	-11.42325832	down
NewGene_94471	2.965772	2.246027	3.241949	0	0	0	8.62E-21	-11.4115192	down
TraesCS1D03G0738000	5.247016	6.092151	5.697509	0	0	0	1.01E-20	-11.38020533	down
NewGene_114497	4.954523	3.94486	3.901325	0	0	0	1.20E-20	-11.36791489	down
TraesCS6D03G0313500	4.384674	6.034618	4.80082	0	0	0	1.75E-20	-11.3397344	down
NewGene_43922	3.081013	2.06254	2.961145	0	0	0	2.55E-20	-11.30443749	down
NewGene_86815	2.160975	2.319639	2.734681	0	0	0	2.12E-20	-11.29850603	down
NewGene_108278	10.810759	12.343065	12.455419	0	0	0.008805	3.48E-27	-11.29665836	down
TraesCS3A03G1018600	6.444364	7.209699	7.139636	0	0	0	2.68E-20	-11.26385198	down
NewGene_79182	2.436776	1.973808	2.360407	0	0	0	2.73E-20	-11.26092603	down
NewGene_80094	6.54955	7.862821	7.00786	0	0	0	2.98E-20	-11.25687502	down
TraesCS4B03G0176800	4.63036	5.961488	6.237952	0	0	0	3.69E-20	-11.2468418	down
TraesCS4D03G0547500	7.06219	6.729488	6.201038	0	0	0	4.00E-20	-11.2155383	down
NewGene_12158	2.550446	2.898455	2.432956	0	0	0	4.77E-20	-11.20157013	down
NewGene_18794	2.118954	2.176492	1.856769	0	0	0	8.90E-20	-11.122806	down
NewGene_102644	1.446559	1.241809	1.312815	0	0	0	9.83E-20	-11.10725143	down
TraesCS3A03G0779600	5.694668	4.706726	4.275945	0	0	0	1.17E-19	-11.103313	down
TraesCS4A03G1068000	2.110869	1.934375	1.606829	0	0	0	1.21E-19	-11.09859638	down
NewGene_83329	2.49898	2.528668	3.20442	0	0	0	1.23E-19	-11.08801323	down
NewGene_84310	1.372002	1.326772	1.423617	0	0	0	1.19E-19	-11.08336781	down
NewGene_76353	7.886006	6.809188	8.669297	0	0	0	1.58E-19	-11.05526549	down
TraesCS4A03G0951800	2.607683	3.185084	3.937984	0	0	0	2.82E-19	-11.01879078	down
TraesCS5B03G0668900	6.393525	6.54387	5.87771	0	0	0	3.62E-19	-10.95454791	down
NewGene_56567	2.688278	2.463437	2.371055	0	0	0	3.89E-19	-10.94532628	down
NewGene_81496	1.819624	1.14519	1.968291	0	0	0	6.96E-19	-10.9154171	down
TraesCS7D03G0180700	2.973063	3.382308	3.223255	0	0	0	8.13E-19	-10.85968388	down
NewGene_76355	5.422434	5.905875	6.919963	0	0	0	9.61E-19	-10.84817106	down
TraesCS5A03G1120000	2.575588	3.176389	3.294928	0	0	0	1.20E-18	-10.82478883	down
NewGene_89899	1.240066	1.014039	1.265277	0	0	0	1.18E-18	-10.81905694	down
NewGene_92825	0.41345	0.58162	0.447665	0	0	0	1.72E-18	-10.80088719	down
NewGene_25258	1.808091	1.802631	1.759702	0	0	0	1.34E-18	-10.79390865	down
NewGene_102186	1.524441	1.747724	1.59766	0	0	0	2.06E-18	-10.75970103	down
NewGene_76357	3.834392	5.15336	4.357044	0	0	0	2.43E-18	-10.73684656	down
TraesCS5A03G0599200	2.044911	2.107575	1.530893	0	0	0	4.01E-18	-10.68969072	down
NewGene_49380	2.693951	2.931578	2.734661	0	0	0	3.39E-18	-10.68550877	down
TraesCS2D03G1041200	1.038608	1.06044	1.032412	0	0	0	3.64E-18	-10.67393004	down
NewGene_50269	0.906765	0.56835	0.790013	0	0	0	5.10E-18	-10.63839361	down
NewGene_20080	1.17076	0.928801	1.198527	0	0	0	7.43E-18	-10.59758354	down
TraesCS6D03G0658300	1.659824	1.522652	1.218282	0	0	0	1.27E-17	-10.54306321	down
TraesCS3A03G0059100	2.903193	2.837639	2.823168	0	0	0	1.64E-17	-10.48974092	down
TraesCS1D03G0827200	2.73755	2.846311	3.08937	0	0	0	1.75E-17	-10.48532797	down
TraesCS3A03G0394500	3.945602	3.151517	3.700485	0	0	0	2.22E-17	-10.46102408	down
NewGene_78041	1.969714	1.498619	1.480348	0	0	0	2.57E-17	-10.44925386	down
NewGene_94475	1.523223	1.177023	1.293096	0	0	0	3.04E-17	-10.41991533	down
TraesCS5A03G0129200	10.374949	13.604707	8.615647	0	0	0	4.52E-17	-10.41382727	down
TraesCS6B03G1102100	4.869103	4.465137	5.380916	0	0	0	4.24E-17	-10.37875104	down
TraesCS4B03G0521800	3.338337	2.982805	2.898504	0	0	0	4.26E-17	-10.3765089	down
TraesCS4D03G0144800	3.183162	3.876353	3.175338	0	0	0	4.69E-17	-10.37562714	down
TraesCS6A03G0646900	1.310183	2.274548	2.248023	0	0	0	1.11E-16	-10.33063629	down
NewGene_83650	3.535703	2.698092	2.302155	0	0	0	8.90E-17	-10.31804411	down
NewGene_53585	44.067795	45.194519	44.252979	0.068002	0	0.034425	9.65E-98	-10.29657888	down
TraesCS5D03G0462500	5.203559	7.178765	6.266094	0	0	0.011541	2.26E-22	-10.27195332	down
TraesCS4D03G0829000	1.022928	1.121799	1.171382	0	0	0	1.49E-16	-10.22268759	down
TraesCS3B03G1300200	0.531146	0.59331	0.688857	0	0	0	1.70E-16	-10.21601902	down
TraesCS6A03G0629400	1.069349	1.695498	1.500877	0	0	0	2.36E-16	-10.2080894	down
NewGene_67699	0.565359	0.542602	0.613977	0	0	0	2.40E-16	-10.16402029	down
TraesCS3A03G0078400	1.485032	1.451545	0.943603	0	0	0	3.52E-16	-10.15967849	down
TraesCS2D03G0027200	0.94499	1.066878	0.839444	0	0	0	2.97E-16	-10.14627437	down
TraesCS1A03G0045700	4.222219	5.590405	6.348082	0	0	0	3.60E-16	-10.14354611	down
TraesCS6B03G1151000	2.862895	3.739375	3.007128	0	0	0	3.22E-16	-10.14226941	down
TraesCS6A03G0358600	14.142213	17.110916	15.062593	0	0	0.041617	1.73E-42	-10.13662835	down
TraesCS6B03G0882400	7.556957	6.981483	6.340316	0	0	0	3.06E-16	-10.1344496	down
NewGene_112956	1.795003	2.222173	2.591177	0	0	0	4.13E-16	-10.11841191	down
TraesCS2A03G0123900	2.026626	2.014189	2.142807	0	0	0	3.51E-16	-10.11197591	down
NewGene_37854	0.54478	0.678084	1.166638	0	0	0	8.54E-16	-10.10165527	down
NewGene_8115	1.498022	1.502307	1.556632	0	0	0	3.93E-16	-10.09729762	down
NewGene_85980	1.81447	1.483253	2.013362	0	0	0	4.63E-16	-10.09411883	down
TraesCS4A03G0135800	1.629031	2.579177	2.050217	0	0	0	7.68E-16	-10.05867281	down
NewGene_34476	1.704009	0.99252	1.204012	0	0	0	8.88E-16	-10.04654537	down
NewGene_80769	0.464065	0.45095	0.377938	0	0	0	6.42E-16	-10.04560392	down
TraesCS6A03G0977000	5.639923	7.618088	6.433148	0.014958	0	0	2.09E-21	-10.04406769	down
NewGene_38955	2.686874	2.664022	2.687306	0.007404	0	0	7.23E-42	-10.03294799	down
TraesCS2B03G0059200	6.565576	6.56958	7.160631	0	0	0	7.82E-16	-10.01265379	down
NewGene_39724	1.181119	1.727818	1.595036	0	0	0	9.94E-16	-10.01262809	down
TraesCS7A03G0220500	3.850848	4.351326	3.237632	0	0	0	9.17E-16	-10.01114494	down
NewGene_13262	0.975195	1.025353	1.035357	0	0	0	1.03E-15	-9.977506201	down
TraesCS4B03G0220300	1.956468	2.661673	2.259319	0	0	0	1.29E-15	-9.970021985	down
TraesCSU03G0017800	1.013862	0.935747	1.251114	0	0	0	1.26E-15	-9.966455984	down
NewGene_102310	0.718875	0.738696	1.005411	0	0	0	1.41E-15	-9.944029959	down
TraesCS5B03G0723800	2.947699	2.365008	2.091365	0	0	0	1.71E-15	-9.934254159	down
NewGene_85220	1.022732	0.851593	1.098763	0	0	0	2.39E-15	-9.930102282	down
NewGene_76352	5.749648	5.046076	5.125989	0	0	0	1.68E-15	-9.917197234	down
TraesCS1B03G1155200	2.224817	2.440093	2.068429	0	0	0	2.18E-15	-9.888979223	down
TraesCS3D03G1151800	1.213207	1.029863	0.763339	0	0	0	3.16E-15	-9.874896702	down
TraesCS5A03G0837700	1.199367	1.099517	0.681816	0	0	0	4.05E-15	-9.86550097	down
TraesCS2B03G0885500	0.866723	1.237951	1.075278	0	0	0	3.78E-15	-9.840103667	down
TraesCS2A03G0124200	15.044018	15.720079	16.13645	0.053188	0	0	2.11E-30	-9.837849565	down
NewGene_51286	0.513162	0.420668	0.469438	0	0	0	3.25E-15	-9.8366962	down
TraesCS7A03G0907000	0.853216	0.91925	0.639777	0	0	0	4.35E-15	-9.823054471	down
TraesCS7D03G1008500	0.898237	2.455109	1.270254	0	0	0	1.59E-14	-9.805742733	down
NewGene_19277	0.742992	0.844427	0.59487	0	0	0	4.52E-15	-9.80288959	down
TraesCS1D03G0674700	1.074845	1.360347	1.113814	0	0	0	4.94E-15	-9.793386567	down
NewGene_37851	0.846135	0.588144	0.829206	0	0	0	5.56E-15	-9.784367864	down
TraesCS6B03G1074100	1.199189	0.860643	0.960965	0	0	0	6.44E-15	-9.76249376	down
TraesCS3D03G1078000	0.778385	1.016133	1.11537	0	0	0	6.85E-15	-9.762490164	down
NewGene_76325	1.45734	1.617898	1.426741	0	0	0	6.41E-15	-9.751167637	down
NewGene_56365	0.896549	1.02317	0.929549	0	0	0	6.51E-15	-9.748232873	down
NewGene_86598	0.994579	0.820956	0.853216	0	0	0	7.56E-15	-9.727864218	down
NewGene_80100	0.764989	0.424374	0.527009	0	0	0	1.31E-14	-9.710393132	down
TraesCS5D03G0532700	1.2652	1.269053	0.906811	0	0	0	1.06E-14	-9.708300331	down
TraesCS4B03G0507400	1.486741	1.410536	1.477162	0	0	0	9.57E-15	-9.693634296	down
TraesCS3B03G1025300	1.020434	2.077911	1.570124	0	0	0	2.03E-14	-9.687555754	down
NewGene_32017	0.875756	0.571573	1.624993	0	0	0	2.87E-14	-9.685525344	down
NewGene_100527	2.879068	2.068264	1.651456	0	0	0	1.59E-14	-9.680966352	down
NewGene_12566	2.309527	2.268784	2.457039	0	0	0	1.09E-14	-9.678258979	down
TraesCS1D03G0057900	0.871073	0.853658	0.915524	0	0	0	1.08E-14	-9.678135417	down
NewGene_90588	1.472548	1.061378	1.593604	0	0	0	1.61E-14	-9.655304879	down
NewGene_113958	1.063531	1.224392	1.115743	0	0	0.001839	5.20E-15	-9.653253556	down
TraesCS2D03G0953300	1.013027	1.298729	0.743977	0	0	0	2.12E-14	-9.649782391	down
NewGene_84326	0.958507	0.800926	0.869617	0	0	0	1.52E-14	-9.649347291	down
TraesCS2A03G0224100	1.695575	1.653142	2.036275	0	0	0	1.51E-14	-9.645082805	down
NewGene_3143	0.737732	0.662618	0.618474	0	0	0	1.51E-14	-9.640280949	down
TraesCS5A03G1279600	1.488998	3.022422	1.733482	0	0	0	3.52E-14	-9.629472078	down
NewGene_88474	0.810183	0.544414	0.684449	0	0	0	2.28E-14	-9.592981987	down
NewGene_64771	2.659593	1.779522	2.071694	0	0	0	3.17E-14	-9.577854419	down
NewGene_36964	1.100059	0.856921	0.934364	0	0	0	2.52E-14	-9.576687645	down
TraesCS7B03G0901000	1.439236	0.876644	1.300903	0	0	0	3.33E-14	-9.57429274	down
NewGene_23900	1.405971	1.673188	2.383389	0	0	0	4.09E-14	-9.559323258	down
NewGene_78531	0.428199	0.377579	0.317211	0	0	0	3.65E-14	-9.53391195	down
TraesCS6B03G1249900	0.528757	0.72225	0.726714	0	0	0	5.17E-14	-9.501973742	down
NewGene_12262	0.604866	0.570795	0.73921	0	0	0	5.27E-14	-9.493755202	down
TraesCS2A03G0267800	0.608716	0.755733	0.827829	0	0	0	5.28E-14	-9.492291403	down
TraesCS7D03G0236200	7.365504	7.647855	7.921186	0.026554	0	0	3.84E-19	-9.480166621	down
TraesCS1B03G0778000	0.882911	0.6821	0.784168	0	0	0	5.80E-14	-9.471540429	down
NewGene_3041	1.241699	0.859518	1.08682	0	0	0	6.36E-14	-9.469396234	down
NewGene_11569	0.789395	0.830438	0.696872	0	0	0	6.07E-14	-9.463772641	down
TraesCS1D03G0874500	0.761244	0.806181	0.732344	0	0	0	6.03E-14	-9.45978385	down
TraesCS2D03G0927700	1.240386	0.879327	1.167324	0	0	0	6.89E-14	-9.458616828	down
NewGene_33588	10.765553	11.313477	10.899441	0.01448	0.02008	0	1.72E-63	-9.441005146	down
NewGene_24623	0.820558	0.692996	1.121097	0	0	0	9.27E-14	-9.43919797	down
NewGene_106430	0.90834	1.184396	1.482305	0	0	0	1.00E-13	-9.432300272	down
TraesCS3B03G0012000	0.810326	0.704341	1.221264	0	0	0	1.20E-13	-9.420565345	down
TraesCS4D03G0216100	0.651636	0.495936	0.759869	0	0	0	1.07E-13	-9.410298055	down
NewGene_13215	0.846576	0.875941	0.831257	0	0	0	9.08E-14	-9.405469564	down
TraesCS3B03G0368400	0.81556	1.122435	1.042111	0	0	0	1.51E-13	-9.354524064	down
NewGene_102324	0.817671	0.942829	0.876198	0	0	0	1.47E-13	-9.347872072	down
TraesCS7D03G1141600	0.849811	0.847837	0.779628	0	0	0	1.66E-13	-9.328126865	down
NewGene_90479	0.569582	0.369582	0.41533	0	0	0	2.44E-13	-9.302441224	down
NewGene_100900	0.871373	1.065826	0.929345	0	0	0	2.20E-13	-9.299205861	down
NewGene_38398	1.837198	1.528721	1.68665	0	0	0	2.11E-13	-9.299027068	down
NewGene_112878	2.475132	1.918071	1.592928	0	0	0	2.62E-13	-9.297611158	down
TraesCS1D03G0025100	1.952823	2.084585	1.75283	0	0	0	2.20E-13	-9.296524428	down
NewGene_42735	0.751336	0.632355	0.819985	0	0	0	2.60E-13	-9.277727039	down
NewGene_46224	0.356061	0.265103	0.419548	0	0	0	3.38E-13	-9.262860602	down
NewGene_84413	1.587882	1.013497	0.97408	0	0	0	4.14E-13	-9.254540662	down
NewGene_102304	0.586963	0.781572	0.653461	0	0	0	3.54E-13	-9.245064813	down
NewGene_79504	0.617661	0.814142	0.855858	0	0	0	3.69E-13	-9.243890513	down
NewGene_50230	0.8	0.810415	0.737715	0	0	0	3.18E-13	-9.242404235	down
TraesCS6A03G0777500	0.550897	0.489967	0.795691	0	0	0	4.85E-13	-9.22669456	down
NewGene_32166	2.141456	2.019274	3.523274	0	0	0	6.32E-13	-9.19875979	down
NewGene_106139	0.314209	0.261627	0.351275	0	0	0	5.16E-13	-9.189938015	down
TraesCS1B03G1138300	1.229752	1.190787	1.166241	0	0	0	6.12E-13	-9.156409316	down
TraesCS7A03G1306100	0.422823	0.37283	0.482331	0	0	0	6.68E-13	-9.154122343	down
NewGene_18127	0.383796	0.555059	0.513061	0	0	0	7.86E-13	-9.146081804	down
NewGene_41610	0.426953	0.411286	0.526987	0	0	0	7.39E-13	-9.144655455	down
NewGene_80064	0.658597	0.622121	0.624985	0	0	0	8.65E-13	-9.127840367	down
NewGene_57801	1.252358	1.552049	1.582333	0	0	0	9.25E-13	-9.114159739	down
NewGene_84379	0.544554	0.639113	0.715049	0	0	0	9.00E-13	-9.112391904	down
TraesCS1A03G1054500	1.069795	1.132225	1.078567	0	0	0	8.72E-13	-9.111180271	down
TraesCS2A03G0918900	0.844189	0.863105	0.828222	0	0	0	9.04E-13	-9.105503997	down
NewGene_101397	0.540298	0.55626	0.534009	0	0	0	1.05E-12	-9.086270605	down
NewGene_48197	2.191975	1.9599	1.772927	0	0	0	1.26E-12	-9.068460261	down
TraesCS4A03G0025700	0.776068	0.674423	0.693864	0	0	0	1.27E-12	-9.066073605	down
NewGene_61714	0.623618	0.559966	0.516964	0	0	0	1.34E-12	-9.058683086	down
NewGene_45371	0.173524	0.262138	0.194352	0	0	0	1.38E-12	-9.054305893	down
NewGene_22331	1.34523	1.357435	1.150407	0	0	0	1.42E-12	-9.051481588	down
TraesCS7D03G0251000	1.225565	1.231407	1.356486	0	0	0	1.68E-12	-9.025541667	down
TraesCS1D03G0634100	2.105334	2.486922	2.425019	0	0.013284	0	3.10E-17	-9.025305032	down
NewGene_106665	0.674949	0.749762	0.751122	0	0	0	1.73E-12	-9.022680991	down
NewGene_65027	2.716862	2.995799	3.247672	0	0.013581	0	5.12E-25	-8.983575146	down
TraesCS2B03G0898900	11.318509	13.415366	13.734959	0	0	0.073027	6.60E-12	-8.90061815	down
TraesCS7A03G0345600	4.878308	5.185273	3.62767	0	0.028469	0	8.03E-32	-8.894449733	down
NewGene_53520	5.384844	5.16516	5.522624	0.009382	0.016221	0.006084	1.03E-117	-8.890741074	down
TraesCS7B03G1155400	0.963153	0.818991	1.116268	0.005149	0	0	5.78E-23	-8.644243532	down
NewGene_26649	1.232987	1.543319	1.148414	0	0.009373	0	1.33E-15	-8.619550853	down
TraesCS3B03G0898100	3.306628	2.479426	1.726555	0	0	0.015215	2.67E-15	-8.604545157	down
TraesCS2A03G0124400	4.144184	4.993308	4.259628	0.012498	0.00818	0.006596	7.69E-37	-8.57732848	down
TraesCS6B03G1084000	2.789627	2.473949	3.460717	0	0.020737	0	9.62E-15	-8.399251613	down
TraesCS6D03G0512800	11.334515	13.963538	13.309399	0.080738	0.030559	0	8.22E-17	-8.373236573	down
TraesCS2B03G0534000	3.434305	3.813645	3.90708	0	0	0.010256	4.50E-11	-8.364259468	down
TraesCS2D03G0435600	6.81564	9.087641	7.396894	0.019327	0	0.047085	1.55E-53	-8.332529026	down
NewGene_7283	1.341821	1.130868	1.452293	0	0.008676	0	3.22E-21	-8.328360993	down
TraesCS2A03G0123600	4.457754	6.567251	4.508756	0	0.047501	0	3.24E-27	-8.321696437	down
TraesCS5B03G0620300	3.85406	4.501534	4.560961	0	0.012049	0.02742	8.03E-41	-8.302319814	down
NewGene_70152	6.165133	5.581632	5.904462	0.038483	0.010672	0	2.19E-67	-8.289504253	down
TraesCS1B03G1066900	2.484051	3.406962	3.132501	0	0	0.014933	3.20E-14	-8.262131273	down
TraesCS6A03G0893300	3.38969	3.115973	3.237155	0.011282	0	0.017497	1.95E-40	-8.240022606	down
TraesCS3B03G0376400	13.164862	13.761887	12.735424	0.015154	0.04067	0.074468	2.07E-122	-8.196764687	down
TraesCS5A03G0993900	6.227162	7.854367	6.609497	0	0.052356	0.017638	9.89E-27	-8.191516443	down
NewGene_72603	1.270847	1.130317	1.4627	0.010415	0	0	6.32E-14	-8.163905236	down
NewGene_113128	16.306597	14.539448	15.991521	0.104579	0.01174	0.05169	5.28E-34	-8.146487788	down
TraesCS7D03G0334100	3.661079	4.327801	3.99748	0	0.042418	0	9.62E-11	-8.140840966	down
TraesCS5B03G1059000	4.872902	5.416934	3.889459	0.037673	0	0	1.03E-13	-8.120266267	down
NewGene_15286	6.299621	5.147265	5.625711	0	0	0.058417	4.73E-06	-8.10273527	down
TraesCS6D03G0857000	9.591352	9.644575	9.409228	0.068632	0.024882	0.013126	3.22E-101	-8.100913184	down
NewGene_49768	0.470295	0.355693	0.298216	0	0	0.003185	1.56E-13	-8.092028157	down
NewGene_76528	0.513182	0.555278	0.536645	0.003885	0	0	2.84E-10	-8.085870169	down
NewGene_89573	40.220321	36.937027	42.874939	0.139637	0.109892	0.107078	0	-8.083588348	down
NewGene_13327	29.242147	25.983933	33.278094	0.071962	0.153845	0.056681	5.18E-86	-8.075215903	down
TraesCS5D03G0674700	1.465657	1.495926	1.887518	0.017166	0	0	1.81E-13	-8.044059449	down
TraesCS7A03G1249700	1.087968	1.408863	1.03019	0	0	0.013397	2.15E-13	-8.042013027	down
TraesCS3D03G0946200	6.071004	5.603894	5.518112	0.047816	0	0.022466	9.57E-38	-8.000078794	down
NewGene_54523	0.699842	0.739968	0.706247	0	0	0.005453	2.66E-13	-7.996797147	down
NewGene_20124	1.212941	0.96893	1.045963	0	0.010167	0	1.93E-25	-7.992061358	down
TraesCS5D03G0227200	100.924278	119.506462	107.760971	0.250306	0.455907	0.627766	2.83E-115	-7.962288726	down
NewGene_35865	38.797073	39.124481	42.343399	0.1796	0.150399	0.174477	0	-7.905817465	down
TraesCS1A03G0123400	3.695735	3.520769	3.272209	0	0	0.039358	9.38E-25	-7.901445489	down
TraesCS3B03G0078600	2.027728	2.11523	1.804793	0.026731	0	0	1.11E-24	-7.893206285	down
TraesCS5B03G1294400	3.083652	2.85799	3.06686	0	0.033033	0	1.45E-30	-7.891644632	down
TraesCS5A03G0856200	9.257234	9.10945	9.331465	0.042141	0.030562	0.04448	0	-7.872261536	down
TraesCS2D03G0028500	3.760823	3.486625	3.929081	0.025849	0.009824	0.011486	1.34E-47	-7.840801012	down
NewGene_115636	2.051378	1.399122	2.007746	0	0	0.023995	8.06E-29	-7.768966487	down
NewGene_69632	21.868429	26.534523	27.700127	0.190131	0.081412	0.074878	4.58E-165	-7.76435846	down
NewGene_60886	0.295317	0.460792	0.301285	0.005151	0	0	2.77E-12	-7.756526051	down
TraesCS2B03G1002100	1.293827	1.190854	1.341024	0.018914	0	0	1.84E-12	-7.754302644	down
TraesCS5D03G0462200	7.598628	7.365582	7.006348	0	0.087987	0	8.08E-08	-7.752813772	down
NewGene_15020	0.88116	0.773933	0.543562	0.008039	0	0	2.70E-12	-7.739244761	down
TraesCS5A03G0601700	18.925697	19.073418	19.579971	0.184276	0.037658	0.042595	1.21E-34	-7.732137607	down
TraesCS2B03G0244800	1.691894	1.915464	1.509664	0	0	0.022343	3.39E-23	-7.70715737	down
NewGene_82219	14.190285	13.324618	14.882224	0.053923	0.079321	0.085899	0	-7.612881794	down
TraesCS3B03G0483000	4.910512	4.392317	3.842432	0.057883	0	0	9.41E-28	-7.597586284	down
TraesCS1D03G0943800	2.680385	3.405894	3.166336	0	0	0.04714	8.52E-09	-7.577750867	down
TraesCS7A03G0921600	20.513004	18.092552	19.694113	0.111233	0.079685	0.112306	0	-7.573435674	down
TraesCS1D03G0685700	65.286781	74.421356	62.67524	0.265448	0.614329	0.20907	2.45E-67	-7.537333017	down
TraesCS4B03G0929300	1.401287	1.49397	1.591721	0.025273	0	0	7.91E-17	-7.516733919	down
NewGene_100934	2.425661	2.354412	2.315529	0	0.021434	0.008554	2.05E-52	-7.477763985	down
TraesCS2D03G0421500	3.383375	4.710757	2.933423	0	0.038707	0	3.20E-11	-7.456859101	down
TraesCS4D03G0188000	1.000361	0.85326	0.962486	0	0	0.011108	2.25E-11	-7.455520991	down
NewGene_4136	0.665614	0.777612	1.288934	0.010739	0	0	7.30E-16	-7.438681292	down
NewGene_19287	3.947382	3.22669	3.57936	0	0.060965	0	7.48E-05	-7.438016329	down
TraesCS5B03G0902000	6.462466	7.157754	6.313371	0.015542	0.08578	0.012343	5.84E-37	-7.431246385	down
TraesCS7A03G0198000	2.057189	2.018638	1.627755	0	0	0.03323	4.49E-21	-7.406049593	down
TraesCS5B03G0876400	4.248272	4.669521	4.973467	0.063975	0.01449	0	1.28E-09	-7.39909349	down
TraesCS2B03G0168600	5.568914	5.077925	4.704937	0	0.092682	0	1.24E-05	-7.375939528	down
NewGene_90458	4.805835	4.332334	4.187596	0.007972	0.038465	0.022166	4.37E-94	-7.373992018	down
TraesCS6B03G0541800	3.042346	4.102622	4.282981	0.013242	0	0.051029	4.24E-19	-7.365040245	down
TraesCS6D03G0008300	1.667189	1.931677	1.530039	0	0.014067	0.01455	8.14E-40	-7.336482409	down
TraesCS1D03G0008000	2.3039	1.951784	1.722287	0.015335	0.022718	0	1.73E-62	-7.317980162	down
TraesCS2A03G0131400	1.79142	2.15376	1.881074	0	0.031578	0	1.13E-15	-7.312651078	down
NewGene_60357	0.343015	0.251295	0.323314	0.005323	0	0	3.04E-20	-7.282666493	down
TraesCS2B03G1223500	4.376494	4.382856	3.947291	0.016997	0	0.04745	1.00E-34	-7.278313169	down
NewGene_83183	1.063234	1.015411	1.03045	0.010552	0	0	1.05E-10	-7.258738206	down
TraesCS2A03G0124100	26.651966	30.162073	30.454803	0.203164	0.300015	0.066069	7.03E-155	-7.23212836	down
NewGene_84421	1.706656	2.107435	2.121348	0	0.009607	0.017639	3.45E-57	-7.231942445	down
TraesCS4A03G0257300	1.96217	2.228801	2.528103	0	0.03033	0.013137	2.00E-33	-7.201032698	down
NewGene_34606	0.867433	0.733609	0.716533	0.015578	0	0	3.76E-24	-7.181296867	down
TraesCS7B03G0968500	4.614289	4.346107	4.835375	0.051027	0.046355	0	7.56E-15	-7.163075114	down
TraesCS7A03G0243900	4.941435	4.783151	4.801554	0.099824	0	0	0.000395353	-7.156280803	down
NewGene_68984	2.298066	1.560344	2.412012	0	0.037534	0	6.83E-08	-7.148822657	down
NewGene_59209	4.592799	4.353	4.47485	0	0.029388	0.036192	3.52E-20	-7.121568105	down
NewGene_97126	2.288469	1.780192	2.170953	0.013616	0.019194	0.008967	9.34E-81	-7.116420309	down
TraesCS2B03G0100800	0.845717	0.783892	0.745537	0	0	0.014105	3.27E-19	-7.11584769	down
NewGene_14827	8.464534	7.552475	7.32112	0.071394	0.041883	0.030387	9.41E-102	-7.087147652	down
NewGene_16237	1.808695	1.522072	1.457768	0	0	0.034809	4.14E-23	-7.074797375	down
TraesCS5B03G0484700	2.222723	2.854645	2.881992	0	0.009588	0.045671	9.63E-36	-7.054179698	down
TraesCS2D03G0277300	0.893858	1.134796	1.106921	0	0.007594	0.009471	1.43E-18	-7.024947559	down
TraesCS2D03G0173200	1.699085	1.773501	2.120832	0.021392	0.016521	0	1.94E-31	-7.013563012	down
TraesCS2B03G0552300	6.371527	8.936912	8.35334	0.038788	0.091862	0.045414	6.53E-82	-7.00758873	down
TraesCS1D03G0116700	3.554682	2.957968	2.758501	0.063034	0	0	2.34E-18	-6.995866944	down
TraesCS2B03G0598500	3.142695	2.741705	2.645499	0	0.01659	0.044679	1.26E-43	-6.975502142	down
TraesCS7D03G1015000	21.615656	26.009346	24.368048	0.240219	0.19797	0.12595	5.21E-147	-6.96006036	down
TraesCS5A03G0898000	3.55171	3.664231	3.002211	0.017772	0.063838	0	4.42E-12	-6.920364157	down
TraesCS6A03G0446100	2.097018	1.817055	1.860703	0.010002	0.035408	0	1.72E-34	-6.912224252	down
NewGene_52192	2.460938	2.059541	2.261991	0.038154	0.007757	0	1.12E-38	-6.909147592	down
TraesCS5B03G0143000	31.534874	41.096218	35.165417	0.108915	0.296342	0.499446	3.45E-45	-6.892684732	down
TraesCS2D03G0736700	1.065633	1.229518	1.951267	0.037551	0	0	3.24E-13	-6.882447345	down
TraesCS3B03G0833900	3.954738	4.353307	4.387256	0.073692	0.029553	0	8.80E-54	-6.858437713	down
TraesCS5A03G1255200	2.526526	3.989148	3.039818	0.022101	0.020432	0.041921	3.25E-61	-6.85493654	down
TraesCS2A03G0122600	22.181541	25.551826	21.990725	0.118252	0.24394	0.234651	8.71E-246	-6.850173256	down
TraesCS3D03G0061300	16.178144	17.367033	14.628241	0.282918	0.170066	0	1.16E-07	-6.847005779	down
NewGene_96802	66.281787	59.284102	62.986397	0.538017	0.616079	0.508303	0	-6.82339302	down
NewGene_59393	1.076774	1.045124	1.342881	0	0	0.022645	0.000960505	-6.819914617	down
TraesCS5B03G0192000	2.729005	2.851311	2.751145	0	0.05847	0.00916	4.11E-09	-6.776380264	down
TraesCS2B03G1075200	6.645882	5.515884	6.319869	0.043927	0.107047	0.01889	2.00E-26	-6.771865775	down
TraesCS1D03G0647700	3.485253	3.644063	3.340612	0.009009	0.023636	0.05674	1.71E-67	-6.757974563	down
TraesCS2B03G0309700	5.162116	5.773899	4.859519	0.150183	0	0	0.000515667	-6.753945944	down
NewGene_32579	2.171766	1.584242	2.077201	0.036204	0	0.012501	2.82E-28	-6.753270487	down
TraesCS3B03G0811300	11.768071	14.067531	13.659524	0.229394	0.085721	0.054502	5.65E-47	-6.733631022	down
NewGene_67056	1.92419	1.619775	1.7017	0	0.031174	0.018396	2.28E-11	-6.724239534	down
NewGene_89179	0.7924	0.425851	0.852595	0.017438	0	0	6.92E-16	-6.716000629	down
NewGene_16240	1.610319	1.72468	1.374922	0.013613	0.005692	0.014513	2.25E-43	-6.715715417	down
TraesCS4A03G0506200	1.329322	1.261396	1.311928	0	0.03382	0	8.91E-08	-6.710158877	down
NewGene_78782	2.352483	2.813324	2.425556	0.035721	0	0	6.25E-05	-6.708301117	down
TraesCS7A03G1148500	1.062303	1.036276	0.76507	0.029477	0	0	2.41E-16	-6.705232322	down
TraesCS1B03G0812100	0.943147	0.84215	1.010593	0.028567	0	0	2.22E-16	-6.681610951	down
NewGene_27441	0.339157	0.462363	0.390693	0.003808	0.005597	0	7.82E-24	-6.678336935	down
NewGene_46164	21.523086	19.043201	21.035414	0.131292	0.241426	0.088386	0	-6.67294894	down
NewGene_7747	12.153979	11.897982	12.608416	0.196997	0.11017	0.082639	0	-6.66465449	down
NewGene_78530	0.637169	0.54775	0.694452	0	0.01084	0.005192	1.39E-23	-6.657984818	down
TraesCS5A03G0498000	2.805109	3.466347	4.308653	0.032667	0	0.069209	1.69E-26	-6.635040192	down
TraesCS5D03G0151100	16.752678	26.822262	23.921116	0.316186	0.380995	0	7.82E-15	-6.621891005	down
TraesCS1D03G0874400	0.614831	0.810436	0.804997	0.020593	0	0	1.54E-15	-6.570928663	down
NewGene_43774	3.028984	3.361473	3.492142	0.063026	0.041275	0	4.09E-51	-6.560215592	down
NewGene_43729	0.537466	0.499296	0.596958	0	0.027004	0	2.62E-07	-6.545376552	down
TraesCS2B03G0203600	2.979488	2.517587	3.022452	0.022769	0.06234	0	8.86E-10	-6.541504234	down
NewGene_94115	4.861122	4.022027	4.173191	0.093312	0.048595	0	2.77E-50	-6.533066247	down
TraesCS2D03G0922000	0.788031	0.744188	0.535034	0	0.021011	0	4.00E-15	-6.531041831	down
TraesCS3D03G1054400	2.377855	2.271737	1.842383	0.065434	0	0	0.000110392	-6.515226102	down
TraesCS3A03G0075100	0.9696	0.745112	1.150071	0.03248	0	0	4.22E-05	-6.504640303	down
TraesCS5B03G0498400	2.199074	2.782717	2.886619	0	0.047448	0.033039	1.64E-25	-6.500041736	down
NewGene_92528	0.369345	0.434805	0.376299	0	0	0.013286	4.25E-15	-6.492492506	down
TraesCS3A03G0161200	5.706038	4.317544	5.17888	0.05309	0.098673	0.013954	1.56E-27	-6.492426401	down
TraesCS2D03G0754100	7.215735	8.467672	7.672968	0.076376	0.024126	0.1595	1.86E-72	-6.487949734	down
NewGene_75700	0.53873	0.573949	0.658617	0.018189	0	0	4.25E-15	-6.482896097	down
TraesCS7D03G1265500	1.496909	1.246339	1.539111	0	0.043681	0	4.35E-07	-6.461116205	down
NewGene_33449	0.486765	0.43208	0.46514	0	0.011341	0	1.24E-05	-6.449775281	down
TraesCS2D03G0405900	1.048298	1.494679	1.162287	0.041607	0	0	0.00015011	-6.436520872	down
TraesCS6D03G0566000	3.977789	4.969482	5.066909	0	0.067434	0.086556	3.78E-11	-6.434337322	down
TraesCS3D03G0735900	1.052314	1.446766	0.984441	0	0.040194	0	2.24E-05	-6.433984842	down
NewGene_14951	1.467669	0.898998	1.07189	0.00822	0	0.027042	2.95E-17	-6.426632894	down
TraesCS4D03G0183200	52.007763	51.654949	52.605495	0.367533	0.597014	0.893381	3.36E-76	-6.414638741	down
TraesCS3A03G0324800	2.019051	2.1774	1.265263	0.034241	0.02084	0	1.12E-26	-6.414346818	down
TraesCS3B03G0031400	56.159321	59.863415	55.624947	0.583298	0.683871	0.773125	0	-6.406549711	down
NewGene_43919	12.383583	10.00282	10.995328	0.098082	0.129861	0.181367	5.94E-182	-6.360367155	down
TraesCS2A03G0801800	9.911159	10.369639	9.754482	0.061061	0.116944	0.178025	7.51E-151	-6.34426956	down
TraesCS2D03G0741800	3.575417	4.21386	3.29382	0.029206	0.089746	0.013908	5.51E-26	-6.342401833	down
TraesCS1A03G0670600	1.12254	1.114242	1.122238	0	0.04137	0	5.00E-07	-6.341822184	down
TraesCS1A03G0824700	16.869247	19.242086	17.365559	0.338489	0.293597	0.039832	2.62E-17	-6.32524051	down
NewGene_61551	0.21087	0.168995	0.168417	0	0.00696	0	1.01E-06	-6.306312067	down
NewGene_14796	2.995054	3.035731	2.610127	0	0.053007	0.050491	1.56E-54	-6.302228694	down
TraesCS3B03G0691500	0.74177	0.958609	0.676479	0.031597	0	0	7.94E-14	-6.299795228	down
NewGene_103152	0.572482	0.464267	0.546989	0	0.008884	0.008665	8.57E-30	-6.284997016	down
TraesCS5B03G1357300	1.217261	0.991044	0.966764	0	0.034744	0	8.33E-17	-6.279607812	down
TraesCS2B03G0545900	29.866526	32.410694	30.662086	0.709253	0.257706	0.258482	1.90E-43	-6.267261721	down
TraesCS5A03G1259800	12.503111	14.664854	11.643117	0.172389	0.112255	0.232097	1.55E-224	-6.260335916	down
TraesCS6B03G0506300	4.308403	4.390512	4.876331	0.031815	0.028418	0.116288	2.16E-30	-6.260238813	down
TraesCS1A03G0721800	74.256531	94.694145	81.451241	0.94322	1.249918	1.134643	0	-6.252194901	down
NewGene_32339	13.698099	13.191421	14.855948	0.223522	0.230576	0.093007	1.18E-73	-6.250377295	down
TraesCS1B03G1053700	11.56824	11.68463	10.893097	0.048664	0.07927	0.142611	3.24E-58	-6.248062825	down
NewGene_104617	10.644459	9.118979	11.1892	0.107945	0.208675	0.09686	1.34E-91	-6.23544421	down
TraesCS1B03G0968800	2.137204	2.152865	1.727324	0	0.076361	0	0.000778964	-6.215624539	down
TraesCS4A03G0496200	4.190066	3.719768	3.921656	0.08452	0.028961	0.038009	4.12E-72	-6.214145576	down
TraesCS3A03G0050400	2.731915	3.354184	3.045425	0.01465	0	0.105176	2.28E-09	-6.206162707	down
NewGene_12339	6.31516	4.77677	6.830519	0.08522	0.111726	0.037091	2.54E-83	-6.193167761	down
NewGene_102905	37.054685	36.121813	36.357207	0.475499	0.498661	0.547154	0	-6.184932412	down
NewGene_72522	0.744104	1.14761	1.018002	0	0.005504	0.039621	4.62E-19	-6.180011238	down
TraesCS4D03G0835500	0.794652	0.714455	0.931848	0	0	0.030139	4.75E-05	-6.171325728	down
TraesCS4D03G0487500	9.041719	10.783819	8.527992	0.103657	0.118363	0.145785	5.96E-142	-6.159484543	down
TraesCS4A03G0848200	0.895738	0.782084	1.03027	0.008144	0	0.018912	3.21E-16	-6.152335318	down
TraesCS7D03G1062800	3.167022	3.812496	3.08777	0.062429	0	0.079964	1.07E-07	-6.142552677	down
NewGene_7987	0.68352	0.855105	0.604458	0.015445	0.010834	0	7.36E-22	-6.134181247	down
TraesCS3D03G0056600	1.023394	1.658631	1.358079	0	0.012655	0.03924	3.81E-26	-6.129444808	down
NewGene_62402	3.278662	3.251393	2.564378	0.04826	0.050777	0.008799	1.76E-85	-6.121454068	down
TraesCS2A03G0423300	6.190979	9.603736	8.050293	0	0.339414	0	0.008062286	-6.110969208	down
TraesCS4D03G0116900	2.463941	2.468349	2.325966	0.080932	0.026745	0	3.99E-33	-6.107648645	down
NewGene_95450	8.566691	9.671496	8.848222	0.114905	0.166363	0.104897	7.68E-288	-6.101045196	down
NewGene_39807	0.846988	0.875936	1.093984	0.017523	0	0.019405	5.64E-30	-6.100062374	down
NewGene_62501	16.109602	15.426401	15.036272	0.499956	0.06572	0.097112	7.07E-16	-6.09988672	down
NewGene_5998	3.174062	3.394152	3.443011	0.029036	0.18209	0.013826	4.83E-26	-6.099027514	down
TraesCS2B03G0982600	1.748925	1.673943	1.49395	0	0	0.064604	5.53E-05	-6.095297683	down
TraesCS1A03G0864000	2.085696	2.2089	1.589387	0	0	0.088175	7.01E-05	-6.092085133	down
NewGene_42620	3.855212	3.359991	3.529146	0.108504	0.027211	0	2.49E-05	-6.087195384	down
TraesCS1B03G0762200	1.418111	1.426888	1.757216	0	0.065888	0	0.00067271	-6.079201515	down
TraesCS1A03G0837800	7.029581	7.224884	6.385489	0.209081	0.059326	0.032694	3.28E-19	-6.078283039	down
TraesCS3D03G0628700	2.760825	3.102661	3.477693	0.09066	0.03124	0.011202	4.79E-29	-6.067279769	down
NewGene_62035	1.785902	1.624867	1.944043	0.027054	0.098919	0	5.52E-07	-6.049627567	down
NewGene_62341	0.993121	1.092997	0.800914	0	0.040158	0	0.000209373	-6.036235388	down
TraesCS1A03G1054200	1.831918	1.709331	1.899695	0.079474	0	0	0.000660485	-6.036039213	down
TraesCS2D03G0910800	4.459751	3.55059	4.41292	0.061226	0.067604	0.055032	7.12E-171	-6.024539012	down
NewGene_16412	0.742692	0.396146	0.588706	0	0.022355	0	1.61E-05	-6.019965424	down
NewGene_21136	0.794098	1.115765	0.853675	0	0	0.028849	8.80E-05	-6.016429984	down
NewGene_3816	2.164548	0.877284	0.74019	0.037264	0	0.013063	1.99E-08	-6.005090852	down
TraesCS1B03G0071500	1.115532	0.874148	0.951487	0	0	0.046768	7.65E-05	-6.004399047	down
TraesCS2D03G0031700	3.64449	3.700891	4.091939	0.077246	0.099199	0	9.06E-07	-6.004301462	down
TraesCS7D03G0202100	7.383818	8.144917	7.441596	0.091572	0	0.264396	7.20E-07	-5.998132417	down
TraesCS3D03G0836600	1.129758	2.055987	1.231422	0	0.050796	0.014732	2.15E-21	-5.995610479	down
TraesCS6B03G1265400	7.340076	8.034525	7.729353	0.054561	0.072483	0.246135	2.09E-22	-5.976524215	down
TraesCS3B03G0986700	1.400886	1.53428	1.410526	0	0	0.06598	0.002408816	-5.968263322	down
TraesCS1B03G0708600	1.314156	1.192229	2.020716	0	0.005142	0.062936	4.47E-19	-5.961086916	down
TraesCS5A03G1126000	2.399447	2.197871	2.034054	0	0.105471	0	2.04E-14	-5.944324582	down
TraesCS6D03G0772800	6.990239	7.458157	6.784041	0.154162	0.167289	0.023225	1.84E-68	-5.910515198	down
TraesCS6B03G0051400	2.760341	2.489042	3.048588	0	0.071083	0.06704	1.53E-10	-5.899385816	down
TraesCS2A03G0830400	9.120338	7.878651	7.748051	0.167383	0.144822	0.098721	1.27E-128	-5.895622429	down
TraesCS3A03G0320800	2.175748	2.454093	1.587185	0.038271	0.060603	0	1.55E-13	-5.894464346	down
NewGene_89730	0.367572	0.418663	0.470731	0	0.020381	0	0.000294843	-5.877404712	down
TraesCS7A03G0162400	3.400122	3.425972	2.556135	0.011077	0.081788	0.062874	4.86E-74	-5.871874266	down
TraesCS2D03G1212300	8.271192	7.534382	8.541802	0.151463	0.161766	0.106519	3.33E-293	-5.864484027	down
NewGene_100017	0.384054	0.469779	0.389276	0	0.017638	0	0.000294925	-5.863349698	down
TraesCS1D03G0796500	4.106756	5.263152	4.618979	0.075716	0.076137	0.084898	1.57E-59	-5.862455227	down
NewGene_4371	1.278928	1.003777	1.367544	0.009217	0	0.052521	1.08E-06	-5.831828421	down
NewGene_36782	14.249254	12.925071	16.581177	0.26566	0.184364	0.151545	2.76E-209	-5.830276142	down
TraesCS6D03G0369100	2.675582	2.1251	2.539455	0.060766	0.023246	0.043319	2.43E-56	-5.822834592	down
TraesCS5B03G0220800	4.517918	4.508164	4.226393	0.081131	0.150761	0	7.06E-09	-5.793174176	down
NewGene_12874	2.040302	1.879276	1.922683	0.033137	0.007312	0.049575	1.14E-25	-5.78344337	down
TraesCS7D03G0396500	14.953629	14.841647	15.384494	0.226848	0.333242	0.264443	1.45E-169	-5.769364926	down
TraesCS2B03G0516200	1.263627	0.885655	0.83198	0.023248	0.009118	0.022067	2.97E-25	-5.76396622	down
TraesCS1B03G0951700	4.733792	5.478371	5.368959	0.095035	0.166096	0.023631	2.22E-21	-5.755296265	down
TraesCS5B03G1210400	0.422392	0.349656	0.291496	0	0.009944	0.007181	7.76E-25	-5.752557364	down
TraesCS4D03G0832200	11.527853	15.830825	14.028234	0.289305	0.278464	0.209148	1.81E-227	-5.749427387	down
TraesCS7A03G0083500	3.525639	3.30991	2.989071	0.0943	0.038419	0.05015	1.92E-131	-5.748765539	down
TraesCS3A03G0611800	1.815042	1.986262	2.093335	0.091279	0	0.014537	3.26E-07	-5.74730518	down
NewGene_64677	0.647495	0.449816	0.458505	0	0	0.027569	0.000198177	-5.74459419	down
TraesCS2D03G0902500	2.106183	1.761211	1.87478	0.02669	0.052748	0.025221	8.35E-33	-5.730573804	down
TraesCS1B03G0036700	7.746473	8.463517	7.296997	0	0.37669	0.06327	5.04E-05	-5.70430618	down
TraesCS3B03G1352600	1.652553	1.600528	1.073201	0.06675	0.016182	0	2.56E-19	-5.697553597	down
TraesCS6A03G0822700	10.402236	14.833252	11.75472	0.127243	0.160456	0.425804	7.36E-28	-5.696079005	down
TraesCS6A03G0001800	1.08172	0.984807	0.901575	0	0	0.052895	0.001673236	-5.690821025	down
TraesCS1A03G0684200	0.842667	0.855107	0.964999	0.053549	0	0	0.000783267	-5.688111177	down
NewGene_63994	1.135389	1.283738	1.553626	0.059069	0.019453	0	0.000150865	-5.671460997	down
NewGene_13217	1.64611	1.155105	1.178545	0	0.073657	0	2.50E-05	-5.649921498	down
TraesCS1A03G0554300	2.215942	2.86578	1.810734	0.143265	0	0	0.000477918	-5.646426159	down
NewGene_18861	0.923845	1.056825	1.0552	0	0	0.049766	0.003387404	-5.644995681	down
TraesCS1D03G0669200	0.651121	1.169799	0.951862	0.014942	0.018295	0.019387	6.96E-27	-5.629594906	down
TraesCS2D03G0119300	21.616454	22.358048	24.017909	0.926549	0.125489	0.368636	1.07E-14	-5.614416269	down
TraesCS1D03G0150200	1.739578	1.817191	1.752966	0.019489	0.053109	0.028233	8.72E-38	-5.608093734	down
TraesCS5A03G0044700	1.398211	1.99564	1.347548	0.003291	0.055315	0.027828	1.04E-16	-5.607822966	down
TraesCS4D03G0040000	3.405863	2.441955	2.588475	0.118547	0.04493	0.010445	1.01E-15	-5.594555642	down
NewGene_3279	0.827272	0.612378	0.683318	0.018547	0.024644	0	3.76E-23	-5.593615566	down
TraesCS6B03G0924100	1.165006	1.196255	1.13292	0.069355	0	0	0.005479438	-5.58858874	down
NewGene_2236	36.361368	35.915368	35.528535	0.622867	0.766881	0.863283	0	-5.585970364	down
TraesCS3A03G0609700	2.572877	2.813184	2.339632	0.037171	0	0.104121	1.21E-16	-5.579671533	down
TraesCS6B03G0991400	5.332157	3.993176	4.189345	0.142022	0.140202	0	4.49E-06	-5.574096761	down
NewGene_43190	20.710827	22.394004	21.338326	0.550864	0.490615	0.35322	0	-5.573514486	down
TraesCS4B03G0621600	2.852349	2.915237	2.366277	0.018013	0.04291	0.11223	1.42E-20	-5.544781002	down
TraesCS7B03G1286300	1.873494	1.580985	1.86818	0.031259	0.059682	0.008288	5.84E-56	-5.542852059	down
NewGene_64754	2.052691	2.427712	1.078618	0.011968	0.020782	0.073184	4.16E-16	-5.542452268	down
TraesCS6A03G0675300	1.812402	1.767264	2.124734	0.017825	0.05732	0.043991	3.97E-38	-5.535813409	down
TraesCS2A03G0714000	116.85186	121.590431	114.750786	3.068799	2.041903	2.730844	4.29E-249	-5.524894422	down
TraesCS3A03G0172900	1.518076	1.328892	1.502874	0.026682	0.056994	0	2.51E-28	-5.524166317	down
TraesCS2D03G0987900	3.746469	3.400971	4.50351	0.049515	0.059987	0.136828	4.56E-83	-5.520770933	down
TraesCS2B03G0168700	48.111778	52.606953	48.612152	1.035218	1.415465	0.859154	8.50E-169	-5.520524503	down
TraesCS1D03G0501900	0.982185	0.786646	0.678513	0.034385	0.017696	0	6.49E-22	-5.51403754	down
NewGene_62161	0.777721	1.180216	0.983701	0.002634	0	0.057522	6.87E-05	-5.50642852	down
TraesCS2A03G0807800	1.139963	1.026905	0.774365	0	0.018237	0.033913	9.37E-18	-5.501926853	down
TraesCS7D03G1093700	1.442717	1.584665	1.255228	0.027107	0.02978	0.03019	3.31E-33	-5.496517493	down
TraesCS2B03G1241300	2.225166	1.711127	1.624619	0.025244	0.034543	0.055082	2.40E-44	-5.495318872	down
TraesCS2A03G0730400	3.269498	4.659223	3.163243	0.091398	0.040503	0.114405	2.82E-80	-5.494175604	down
TraesCS2A03G1203600	7.908813	8.871757	9.231836	0.175164	0.122304	0.273462	7.52E-97	-5.492244486	down
TraesCS1B03G0708700	1.384448	1.275651	1.850965	0	0.063873	0.033136	3.76E-07	-5.486990063	down
TraesCS2D03G1266200	0.846212	1.007658	1.039783	0.00941	0.029349	0.020223	1.37E-28	-5.484183495	down
NewGene_104679	1.543697	1.629754	1.950987	0.114898	0	0	0.002270654	-5.467875698	down
TraesCS6B03G0425200	3.050313	3.428569	3.363567	0.086036	0.116184	0	2.23E-29	-5.452453983	down
TraesCS2A03G0962400	1.440426	1.462467	2.019925	0.040228	0.032611	0.035692	3.46E-39	-5.445404071	down
NewGene_77173	4.285675	4.519897	3.975599	0.036505	0.033074	0.226149	4.40E-11	-5.438184296	down
NewGene_37511	0.528458	0.613038	0.627823	0.016442	0.02253	0	1.74E-32	-5.431578938	down
TraesCS1B03G0574500	131.787689	129.23317	129.703384	3.277979	2.888543	3.098925	0	-5.425158448	down
TraesCS5B03G0954100	0.743448	0.88724	0.739951	0.033433	0	0.015273	6.16E-23	-5.420575352	down
TraesCS3B03G0336700	1.320713	1.053792	1.55503	0.038668	0.027892	0.013985	4.43E-27	-5.419989361	down
TraesCS7D03G0463600	7.271742	7.215608	7.578806	0.18277	0.210015	0.130994	1.80E-173	-5.418471338	down
TraesCS6A03G0329900	8.45071	9.191044	7.321471	0.345755	0.095356	0.14709	1.42E-29	-5.416223747	down
TraesCS4A03G1092700	2.606024	3.451802	2.769755	0.132125	0.053077	0.017678	1.98E-19	-5.414016751	down
NewGene_50266	0.545734	0.363422	0.393472	0	0	0.031171	0.003138314	-5.413572767	down
TraesCS2A03G0946600	2.356664	2.726464	2.508801	0	0.05757	0.114562	6.30E-30	-5.405405263	down
TraesCS4B03G0544300	2.674256	2.82842	2.982102	0.082268	0.069511	0.041176	6.66E-56	-5.404813476	down
TraesCS3A03G0824100	5.664746	7.224777	7.811179	0.137361	0.120118	0.234809	3.29E-71	-5.403956082	down
TraesCS6D03G0635800	0.57007	0.426189	0.514631	0.012209	0	0.021241	4.78E-17	-5.398765862	down
TraesCS3A03G0731500	8.207242	7.26904	8.768745	0.131997	0.305802	0.12951	5.19E-145	-5.396420681	down
TraesCS5A03G1084300	3.238165	3.500679	3.534954	0.078001	0.040261	0.109219	1.98E-68	-5.388246097	down
NewGene_28102	1.552547	1.208571	1.216122	0.016372	0.033174	0.036235	7.32E-33	-5.386513482	down
TraesCS2D03G0136400	1.5368	1.139182	1.415501	0.011218	0.036851	0.047017	8.39E-67	-5.386315676	down
TraesCS7D03G1233400	1.816104	1.502226	2.005382	0.031382	0.026504	0.06803	9.55E-47	-5.368444629	down
TraesCS7A03G0916200	2.374974	1.922507	2.050725	0.037455	0.013105	0.090958	4.08E-37	-5.366904995	down
TraesCS7D03G0116200	3.312753	4.964784	3.14763	0.193577	0.01515	0.06096	2.51E-11	-5.362379088	down
TraesCS2B03G1259700	4.736628	6.313395	3.04805	0.113686	0.177344	0.013595	1.43E-20	-5.358229909	down
NewGene_101856	10.113565	12.004231	10.7697	0.234125	0.180891	0.196226	3.81E-233	-5.355625276	down
NewGene_86850	1.415001	1.493505	1.591894	0.029293	0.01645	0.059343	8.22E-27	-5.354086715	down
TraesCS6D03G0684300	2.060701	1.800805	2.3778	0.096357	0.012117	0.045184	9.38E-21	-5.345854495	down
NewGene_79119	0.554037	0.560169	0.377829	0	0.028951	0	0.002255345	-5.343077094	down
TraesCS2A03G0225400	1.133896	1.375531	1.166088	0	0.043135	0.048229	4.62E-10	-5.337870275	down
TraesCS1A03G0090800	6.536006	6.355441	5.76835	0.310811	0.071083	0.073891	1.08E-20	-5.334441072	down
TraesCS4D03G0165600	7.647716	8.383849	8.374408	0.265226	0.203033	0.139847	1.69E-125	-5.330623483	down
TraesCS5D03G1077500	1.220204	1.221067	1.598878	0.021635	0	0.075982	4.85E-16	-5.32145995	down
TraesCS3A03G0306200	2.454091	3.131533	3.228747	0.063302	0.156358	0	1.69E-05	-5.317374243	down
NewGene_5823	4.460563	3.826632	4.669209	0.123276	0.068364	0.136024	4.76E-130	-5.31394381	down
TraesCS4D03G0757400	11.040386	14.498245	16.187544	0.432073	0.219302	0.415664	4.75E-63	-5.306294067	down
TraesCS6A03G0329800	6.924983	7.395668	7.389956	0.291673	0.217137	0.03686	4.23E-20	-5.296086821	down
TraesCS7B03G0164200	1.714571	1.435112	2.358618	0.110867	0.03081	0	6.57E-17	-5.289005997	down
TraesCS4D03G0710700	20.431583	28.724485	22.478693	0.475749	0.792203	0.606833	2.47E-85	-5.283229663	down
TraesCS2A03G1104400	1.059824	1.090588	1.341192	0.042101	0.04704	0	2.50E-29	-5.27619033	down
TraesCS3D03G0295100	3.968547	4.770786	4.667148	0.037719	0.105379	0.199299	9.59E-24	-5.274123626	down
TraesCS6D03G0270000	1.087321	1.245986	0.729308	0	0.043272	0.026981	1.75E-21	-5.273269147	down
TraesCS3A03G0217700	3.195591	3.424829	2.577678	0.051495	0.133298	0.048715	3.42E-36	-5.258184178	down
NewGene_84744	0.860654	0.960621	1.102448	0.021526	0.015316	0.032773	2.11E-32	-5.257756408	down
TraesCS3B03G0790800	3.998697	4.805301	4.835975	0.057147	0.207453	0.093813	7.31E-25	-5.250119476	down
NewGene_104640	0.646102	0.584867	0.525039	0.031301	0.012911	0	1.68E-07	-5.245500332	down
TraesCS6A03G0623300	8.654395	8.083482	8.248525	0.204892	0.173111	0.292042	1.19E-240	-5.240962269	down
TraesCS5A03G0138300	0.719065	0.869264	0.530508	0.058302	0	0	0.004013434	-5.236708487	down
TraesCS3D03G0720200	7.427598	9.057347	7.502876	0.326768	0.221698	0.096867	7.25E-37	-5.236024963	down
TraesCS3D03G0198700	1.243059	1.577256	2.074384	0	0	0.130078	0.006081853	-5.234213361	down
TraesCS6D03G0545300	3.529778	4.545719	4.56275	0.061423	0.094558	0.181088	5.27E-59	-5.233850852	down
TraesCS7A03G0617900	3.270728	3.278561	3.158408	0.020048	0.204001	0	7.89E-06	-5.230741274	down
NewGene_63995	0.870797	0.596698	0.490946	0.002154	0	0.203004	0.003441514	-5.228305043	down
TraesCS5A03G1231400	1.545959	1.712575	1.2773	0.041069	0.043837	0.029456	7.02E-30	-5.220909439	down
NewGene_97124	2.47345	3.789856	2.532244	0.071939	0	0.124612	0.0014773	-5.201694024	down
TraesCS6A03G0995100	3.724136	5.88302	4.592961	0.039683	0.239807	0.066544	1.69E-33	-5.196346745	down
NewGene_25753	1.347223	1.42737	1.517569	0.104967	0	0	0.003874484	-5.184381984	down
NewGene_57986	0.75615	0.864692	1.190845	0.049288	0.026016	0	1.06E-17	-5.171409577	down
NewGene_77212	0.687461	1.089465	1.107944	0.040791	0.02934	0	5.55E-19	-5.169939134	down
NewGene_59972	14.312393	12.839121	13.164813	0.26842	0.532021	0.321985	1.72E-80	-5.169731876	down
TraesCS6A03G0707500	3.745605	3.323844	3.865973	0.1356	0.089843	0.082064	4.06E-79	-5.167854552	down
TraesCS7D03G1275100	3.289249	2.587391	2.826152	0	0.15501	0.068644	3.17E-05	-5.167194721	down
NewGene_52182	2.209067	1.032543	1.645128	0.110632	0.026022	0	7.74E-06	-5.161605416	down
TraesCS2B03G0222000	1.231015	1.236126	1.278646	0	0.064215	0.030548	8.79E-23	-5.160186191	down
TraesCS5A03G0967200	0.717426	0.995134	1.163051	0.042646	0.033788	0	1.97E-20	-5.157077952	down
NewGene_50678	0.804311	0.73849	0.553122	0.016989	0.010435	0.032687	6.41E-20	-5.15511716	down
TraesCS7A03G0129600	4.780336	6.194189	4.082069	0.16607	0.081535	0.182365	1.76E-61	-5.13990459	down
NewGene_18691	0.661756	0.51124	0.85495	0.018503	0.008247	0.028774	7.92E-18	-5.130193598	down
TraesCS1D03G0823500	1.438209	1.437781	1.202747	0.118714	0	0	0.004357077	-5.126932943	down
TraesCSU03G0021700	2.17633	1.951355	2.214638	0.035123	0.03957	0.097615	5.00E-35	-5.124770733	down
TraesCS3D03G0843800	4.186565	4.056386	3.589698	0.050794	0.26614	0.018247	1.27E-08	-5.114753303	down
TraesCS3A03G0974500	5.505895	7.113619	7.156614	0.17987	0.08381	0.272942	2.55E-29	-5.112409811	down
TraesCS2D03G0683200	4.416742	5.548851	5.648234	0.151544	0.01401	0.231877	8.05E-27	-5.105184329	down
TraesCS3D03G0249800	1.327288	1.92134	1.870571	0.103295	0	0.046087	6.12E-05	-5.102131597	down
TraesCS7A03G0552700	0.847651	0.929495	1.025844	0.045215	0.036564	0	9.33E-06	-5.094239461	down
TraesCS5A03G0889100	16.423395	18.401028	15.76193	0.606904	0.516286	0.370304	1.93E-95	-5.089148857	down
TraesCS2B03G1129900	1.334469	1.230962	1.249386	0.08474	0.014637	0.014723	9.73E-25	-5.087095332	down
TraesCS6A03G0796300	5.333974	4.417697	4.930359	0.080046	0.294051	0.04893	1.75E-12	-5.085071207	down
TraesCS7B03G0316500	0.862767	1.37229	0.824569	0	0.091542	0	0.005912358	-5.07884122	down
TraesCS1B03G0109700	2.346319	2.717237	3.707924	0.135543	0	0.123619	3.03E-07	-5.075770974	down
NewGene_44044	2.21809	2.198817	1.992052	0.118188	0.016361	0.055568	2.17E-14	-5.070603879	down
NewGene_31997	0.858806	0.981058	1.176268	0.001122	0.024356	0.079166	5.58E-27	-5.068369097	down
TraesCS7D03G0202500	8.786053	9.792008	6.907792	0.246327	0.086259	0.42957	3.80E-22	-5.06007726	down
NewGene_8982	2.303371	1.364712	1.732945	0.0834	0.077103	0	3.36E-09	-5.058865113	down
TraesCS6B03G0978900	1.845815	1.675879	1.265699	0.010963	0.131533	0	0.000237064	-5.040938257	down
TraesCS2D03G0902300	1.654684	1.502776	2.181778	0.111789	0.045967	0	1.08E-21	-5.03165668	down
NewGene_64753	1.939857	1.019694	1.306879	0.05657	0.029529	0.040762	8.07E-35	-5.031179235	down
NewGene_26472	5.995671	7.070447	5.642231	0.271482	0.103934	0.208046	2.41E-90	-5.02985079	down
TraesCS2B03G1233600	3.642175	3.956502	3.04351	0.16323	0.073532	0.089306	2.51E-64	-5.028774186	down
TraesCS6B03G0425900	8.208351	8.854692	8.909407	0.296649	0.311897	0.193989	7.15E-107	-5.01794115	down
TraesCS2A03G1090900	7.687982	8.387513	8.403589	0.266405	0.366944	0.116042	3.36E-90	-5.017752356	down
TraesCS2A03G0122800	44.285427	52.874046	43.272575	1.609408	1.33074	1.490149	0	-5.017524513	down
TraesCS4B03G0222400	26.842844	23.371847	22.807259	0.669693	0.693579	0.926642	0	-5.015412469	down
NewGene_59378	2.268449	2.183182	2.069389	0.085247	0.037823	0.081035	6.90E-64	-5.007496629	down
TraesCS2D03G0488400	2.278972	2.595437	2.3296	0.053543	0.06639	0.1044	5.45E-67	-5.0047548	down
TraesCS7A03G0983300	4.173814	4.027914	3.108312	0.099478	0.134159	0.095708	1.12E-37	-4.984480514	down
TraesCS2A03G0066100	0.778398	0.893405	0.619541	0	0.054776	0.012185	4.80E-19	-4.980541412	down
TraesCS1D03G0553400	4.995997	6.553146	5.111636	0.137476	0.165645	0.226326	1.36E-102	-4.979970733	down
NewGene_81483	8.032626	7.201013	6.787765	0.22264	0.309712	0.16256	1.58E-110	-4.977614171	down
TraesCS2B03G0994300	2.440387	2.311095	2.817319	0.126945	0	0.11574	9.90E-06	-4.958612909	down
TraesCS5B03G0086300	1.232845	1.21209	1.669871	0.028184	0	0.105211	3.44E-15	-4.957940443	down
TraesCS6B03G0107000	11.842762	12.602057	11.579307	0.484535	0.539696	0.154474	2.44E-23	-4.95725422	down
TraesCS3B03G0987700	51.34771	44.640373	48.46867	1.677673	1.571038	1.510534	0	-4.952275352	down
NewGene_4137	2.7042	2.382686	2.924734	0.099543	0.018149	0.101525	2.87E-17	-4.933832773	down
TraesCS7B03G0222300	4.182993	5.810821	4.495654	0.059498	0	0.402871	0.00010223	-4.932437135	down
TraesCS6B03G1038100	14.689009	12.36833	13.678246	0.46076	0.530144	0.363411	0	-4.912599047	down
NewGene_74353	1.389724	0.9829	0.918138	0	0.066423	0.034414	8.39E-19	-4.912453336	down
NewGene_40788	1.849343	1.559926	1.972976	0.017319	0.014918	0.162884	3.52E-08	-4.90613745	down
TraesCS7D03G0986100	2.367031	2.459047	1.902778	0.171929	0	0.049247	1.58E-06	-4.905531187	down
TraesCS7B03G0759800	1.031404	1.745445	1.193708	0.011207	0.03432	0.078694	4.12E-21	-4.900458344	down
TraesCS7D03G0745800	0.378585	0.451084	0.421036	0	0.041571	0	0.006931169	-4.899229533	down
TraesCS2D03G0976200	2.320612	2.960931	1.92734	0.050603	0.090381	0.080807	3.67E-48	-4.8938389	down
TraesCS5B03G1022600	6.393562	6.83189	6.817623	0.211824	0.299568	0.168447	3.29E-198	-4.893664616	down
TraesCS4A03G0056400	0.912437	1.455953	0.878769	0	0.039098	0.069739	1.38E-15	-4.890847894	down
TraesCS4B03G0793600	10.900205	11.93479	11.861455	0.411299	0.433581	0.333603	1.40E-192	-4.889752386	down
TraesCS6A03G0805100	10.501109	11.746758	9.854055	0.264568	0.370956	0.456655	4.82E-178	-4.887048089	down
NewGene_3815	0.93097	0.968214	1.017986	0.042126	0.009542	0.039985	9.25E-30	-4.886127351	down
TraesCS2D03G0128500	1.709977	2.34546	1.558327	0	0.027074	0.167064	6.09E-05	-4.885424331	down
NewGene_96137	1.854302	1.901	1.803026	0	0.075644	0.099726	4.72E-07	-4.881204704	down
TraesCS2B03G1024900	5.023672	4.061949	3.85873	0.063787	0.178268	0.168515	7.18E-43	-4.878902195	down
TraesCS1B03G1186600	0.918415	1.203011	1.000083	0	0.049152	0.051816	4.99E-20	-4.869887871	down
TraesCS4D03G0171200	3.699592	4.149772	3.976255	0.192081	0.116431	0.10195	3.16E-120	-4.865018119	down
TraesCS3B03G0154600	0.527426	0.552027	0.559804	0	0.021967	0.03291	2.36E-20	-4.863902563	down
TraesCS3B03G0690500	4.271687	4.700168	6.035081	0	0.270396	0.182829	2.67E-17	-4.861207483	down
TraesCS6A03G0327800	5.316843	6.268828	6.174177	0.298787	0.089627	0.233346	3.89E-30	-4.860734857	down
TraesCS1D03G0150900	0.950277	0.593589	0.712557	0.021426	0.038728	0.014657	1.02E-21	-4.860466694	down
TraesCS4D03G0453400	1.033617	1.237864	0.961386	0.080163	0.031007	0	3.01E-06	-4.86026293	down
TraesCS3D03G0546500	2.069227	1.591825	1.826286	0.132274	0.027391	0.023314	1.77E-35	-4.859899155	down
TraesCS6B03G0822000	3.976256	4.31453	3.996542	0.134948	0.160166	0.122174	7.97E-69	-4.858376511	down
NewGene_14591	0.813281	0.599109	0.841486	0.038812	0.03919	0	2.23E-07	-4.857549289	down
NewGene_83180	1.03394	0.936533	1.521504	0.069564	0.052093	0	6.73E-20	-4.838818926	down
TraesCS4D03G0607400	0.915159	0.591516	0.675304	0.050062	0.008786	0.013848	6.35E-23	-4.837361194	down
TraesCS7A03G0431400	11.981717	11.327078	10.653833	0.481246	0.487028	0.231486	1.33E-117	-4.837340748	down
TraesCS5D03G0740800	3.172105	2.791205	2.790888	0.178354	0.032436	0.102845	1.14E-17	-4.837129968	down
TraesCS2A03G0124500	8.951284	9.024055	8.978469	0.347108	0.208363	0.400813	7.30E-165	-4.834268042	down
TraesCS4D03G0666100	3.786551	3.165874	3.236247	0.064776	0.178289	0.102081	1.29E-45	-4.824776219	down
NewGene_26152	1.528635	1.284644	1.378093	0.072622	0.022732	0.055503	3.07E-65	-4.812907862	down
TraesCS2B03G0806500	1.940624	2.421506	1.945076	0.019461	0.131175	0.071502	1.29E-13	-4.811267953	down
TraesCS3B03G0838100	8.347569	7.849571	8.915148	0.318386	0.22515	0.364733	9.40E-173	-4.810938609	down
TraesCS2D03G0640500	15.288429	13.973319	15.742415	0.74223	0.567284	0.329901	7.28E-53	-4.805306519	down
TraesCS3D03G0314900	6.740106	6.3707	6.245535	0.287361	0.221497	0.192402	2.89E-139	-4.800962779	down
TraesCS7D03G1242900	1.131136	1.076994	1.371373	0.036922	0.065065	0.025102	5.85E-72	-4.798875855	down
NewGene_103765	1.367115	1.66625	1.252834	0	0.043793	0.126134	0.000918716	-4.79789032	down
TraesCS7B03G0213600	1.924722	2.078597	2.610302	0.035083	0.137947	0.05093	2.02E-25	-4.796194028	down
TraesCS5D03G1209100	1.377892	1.63539	1.441914	0.030321	0.031481	0.089782	9.11E-30	-4.784283728	down
NewGene_32147	5.624089	6.553135	6.002627	0.209809	0.275254	0.298604	8.28E-64	-4.781125936	down
NewGene_49550	1.927731	1.339233	1.5657	0.033472	0.050852	0.077521	1.43E-17	-4.781000658	down
TraesCS3D03G0793300	54.879698	48.544079	54.868813	2.029659	2.226682	1.638144	0	-4.775185977	down
TraesCS4D03G0829900	0.72091	0.785608	0.639953	0	0.041402	0.032661	1.87E-15	-4.773656538	down
TraesCS4B03G0734200	0.794852	0.77328	0.772074	0.0199	0.039416	0.026946	7.63E-84	-4.758212604	down
TraesCS7B03G0240200	11.261395	10.462525	11.510776	0.310604	0.665117	0.268171	9.63E-37	-4.751461657	down
NewGene_68029	2.315238	1.561054	1.584283	0.037798	0.125133	0.040211	1.83E-16	-4.748050957	down
TraesCS2A03G0971400	5.491544	5.386764	5.708342	0.182689	0.311839	0.133235	1.64E-44	-4.740212464	down
TraesCS5A03G1242700	1.27992	2.081651	1.396789	0.064697	0.044738	0.064008	9.64E-28	-4.729397448	down
TraesCS6D03G0698500	2.267664	2.552317	1.797056	0.012181	0.053003	0.16187	7.38E-26	-4.729228797	down
TraesCS7A03G1340200	3.175177	3.542008	4.177083	0.155283	0.076693	0.17347	4.19E-60	-4.72744612	down
TraesCS7A03G0843900	2.364339	3.148694	3.548418	0.083849	0.190169	0.039794	5.84E-25	-4.724730873	down
NewGene_47509	4.088475	4.857365	3.860516	0.070358	0.16458	0.169009	1.97E-44	-4.724224	down
TraesCS5B03G1073700	2.094007	2.619489	2.035331	0.068941	0.171261	0.008301	1.54E-07	-4.711188254	down
TraesCS4B03G0788700	2.410347	2.714193	3.086727	0.131875	0.122309	0.06266	8.01E-70	-4.709899495	down
TraesCS6D03G0075700	1.812851	1.528911	1.667531	0.093957	0.011628	0.079929	2.92E-33	-4.704748347	down
TraesCS7D03G1060200	0.780425	0.502122	0.786777	0.060392	0.017068	0	9.66E-05	-4.693136539	down
NewGene_90252	1.440524	1.391295	1.193243	0.13495	0.025086	0	0.000262154	-4.688241569	down
TraesCS1D03G0806600	3.024313	2.587161	2.495247	0.184325	0.069898	0.065615	1.54E-23	-4.685922216	down
NewGene_36317	1.595149	1.763075	1.550893	0.104422	0.017364	0.032013	2.79E-14	-4.682951978	down
TraesCS4D03G0046500	1.468293	1.385949	1.47967	0.136071	0	0.033244	0.002594767	-4.682665123	down
TraesCS2B03G0887800	1.695194	2.144438	1.675269	0.100952	0.053711	0.05422	2.40E-37	-4.673803275	down
TraesCS6D03G0671700	1.90258	1.876349	1.746079	0.093056	0.08715	0.033571	5.91E-54	-4.67296128	down
TraesCS5B03G0055800	2.02272	1.668345	1.602501	0.146369	0.065292	0	0.00049755	-4.671891783	down
TraesCS7A03G1347400	5.482878	4.646577	5.138826	0.232325	0.225643	0.123446	1.16E-127	-4.67055975	down
TraesCS2A03G1037700	3.88037	3.118309	3.301451	0.206806	0.124242	0.074291	6.16E-65	-4.66953984	down
TraesCS5A03G0906200	51.941357	56.123817	53.17197	2.098906	2.156466	2.236506	0	-4.664253756	down
NewGene_60910	0.364463	0.319459	0.298684	0.004565	0.011057	0.017994	1.47E-18	-4.655832045	down
NewGene_83874	2.765202	2.723414	2.167883	0.061843	0.129419	0.098332	3.53E-36	-4.654672671	down
NewGene_66579	8.126869	9.620593	8.832294	0.457177	0.331678	0.276008	1.29E-84	-4.65403424	down
NewGene_36592	0.42273	0.37005	0.299276	0.003743	0.027215	0.010442	5.28E-27	-4.653205292	down
TraesCS6D03G0684900	3.046708	2.895168	2.540547	0.137452	0.133949	0.055011	2.01E-31	-4.645140553	down
TraesCS1B03G0962800	14.31331	14.841245	13.711118	0.642515	0.559609	0.544867	0	-4.644999031	down
NewGene_37906	0.413485	0.574822	0.540145	0	0.018952	0.028468	4.09E-18	-4.644556177	down
TraesCS5A03G1242500	11.780533	11.448304	12.436772	0.362978	0.611129	0.471275	1.06E-233	-4.638763534	down
TraesCS5D03G0509900	0.433183	0.457362	0.401215	0.008141	0	0.040884	4.72E-05	-4.630324854	down
TraesCS2A03G1297100	3.731675	4.161457	3.279269	0.259923	0	0.189139	3.67E-06	-4.619880087	down
TraesCS2D03G1034600	9.649799	10.24825	8.634387	0.533284	0.364814	0.28	5.91E-91	-4.61832321	down
TraesCS6D03G0466000	2.341709	1.587628	1.97509	0.068842	0.030948	0.132327	1.50E-24	-4.605058952	down
NewGene_47781	0.866667	0.444762	0.5594	0.006439	0.071351	0	0.004235197	-4.598840026	down
TraesCS1A03G0839300	3.088195	3.111495	3.21723	0.112821	0.146037	0.133219	1.11E-134	-4.594774783	down
TraesCS5D03G1078000	1.233228	1.394798	1.298173	0.114985	0.049266	0	2.81E-15	-4.584932456	down
TraesCS1B03G0672500	3.628302	4.04287	3.711351	0.158677	0.206964	0.112005	1.28E-79	-4.578365877	down
TraesCS3B03G0136000	1.06715	1.022573	1.026724	0.033206	0.088267	0	6.22E-06	-4.573807774	down
TraesCS2B03G0558600	2.626998	2.513178	2.145098	0.047587	0.183335	0.057888	1.09E-29	-4.573743509	down
NewGene_55475	0.384629	0.28241	0.341603	0.011439	0.005252	0.025208	8.23E-19	-4.563666262	down
TraesCS1D03G0995400	3.008113	2.316414	2.52976	0.192682	0.140646	0	0.000203636	-4.560062098	down
TraesCS3B03G0672700	2.476617	2.055651	2.950397	0.105062	0.093798	0.055558	1.03E-69	-4.555460793	down
TraesCS5B03G0519900	2.500368	3.667732	2.655991	0.180294	0.072048	0.121596	5.38E-45	-4.550401688	down
TraesCS7D03G0419700	9.2328	12.744118	11.355091	0.342302	0.571148	0.513173	4.22E-109	-4.548959171	down
TraesCS2A03G0426000	1.680273	1.507055	1.68874	0.121276	0.041249	0.046341	5.54E-44	-4.541658871	down
TraesCS4A03G0992300	5.555844	6.725704	5.368216	0.262765	0.295079	0.198484	6.60E-103	-4.540697637	down
TraesCS7B03G0370400	0.468376	0.317366	0.299618	0.005898	0	0.039186	0.000253903	-4.535011924	down
NewGene_9853	0.781475	0.890277	0.982748	0.06193	0.017903	0.026958	3.44E-30	-4.532912025	down
TraesCS3D03G0756000	9.697224	10.418756	10.137394	0.423381	0.373762	0.524409	1.81E-148	-4.532737789	down
TraesCS2B03G1002700	3.831256	3.367909	3.387102	0.175328	0.157393	0.125971	1.68E-72	-4.5278364	down
TraesCS3D03G1024700	2.66061	2.827405	3.857902	0.195554	0.100218	0.112429	8.28E-48	-4.527620555	down
TraesCS2A03G1299000	5.024686	4.168503	5.643874	0.137506	0.322524	0.186286	2.30E-36	-4.526894513	down
TraesCS4B03G0059300	1.846708	2.375845	2.495326	0.128969	0.135418	0.022873	4.03E-14	-4.526380047	down
NewGene_44467	0.744913	0.846808	0.76407	0.017902	0.002698	0.054942	1.07E-07	-4.52492575	down
TraesCS4D03G0481800	23.428392	23.980486	24.304771	1.049014	1.183412	0.952943	0	-4.519637908	down
NewGene_93739	0.469486	0.459073	0.692338	0.062344	0.01046	0	0.000196651	-4.515358788	down
TraesCS2B03G0432600	7.811454	7.409322	8.092709	0.165365	0.528631	0.338586	4.15E-23	-4.51417929	down
TraesCS5B03G0909200	5.958228	8.186792	6.756907	0.142408	0.310435	0.436317	7.45E-49	-4.508954608	down
TraesCS2D03G1159300	17.610319	22.435085	19.191853	0.783207	1.141775	0.699484	3.82E-163	-4.508405586	down
TraesCS3D03G0794400	0.502457	0.565613	0.636117	0.07129	0.008102	0	0.000525607	-4.502164899	down
TraesCS7D03G0254900	0.728004	0.761065	0.726367	0.08291	0.01683	0	0.000163758	-4.495404337	down
NewGene_114201	5.055628	5.39318	6.502652	0.305425	0.212602	0.288304	1.95E-112	-4.489932031	down
TraesCS7B03G0905900	1.967425	2.865889	2.094201	0.082185	0.067314	0.154672	2.21E-29	-4.488365017	down
TraesCS5D03G0179900	8.155754	8.994657	9.296264	0.556421	0.236488	0.398813	3.93E-89	-4.482906536	down
TraesCS2B03G1500200	0.810469	0.688242	0.73565	0.033161	0.033228	0.029382	3.42E-29	-4.474686584	down
TraesCS6B03G0007000	2.43686	2.014028	2.486572	0.089394	0.101362	0.127639	4.48E-163	-4.465525465	down
TraesCS5A03G1013900	1.972301	1.975479	1.921967	0.095203	0.089282	0.084712	1.07E-84	-4.464721012	down
TraesCS6B03G0954300	6.46371	6.932993	5.684933	0.585476	0.169209	0.12043	8.62E-12	-4.462159002	down
NewGene_51086	10.869471	11.667476	10.513358	0.324186	0.478799	0.669131	4.64E-126	-4.462006118	down
NewGene_39133	1.09231	1.059492	1.223094	0.049847	0.059531	0.041458	4.22E-111	-4.458785307	down
TraesCS5B03G1321500	3.063295	2.148309	2.047324	0.118226	0.105566	0.097999	1.41E-42	-4.453988054	down
TraesCS2D03G0346700	1.816755	3.055024	2.649382	0.131673	0.142426	0.075109	1.13E-47	-4.449232964	down
NewGene_32580	196.62441	193.28085	188.028988	9.272364	9.427623	9.764645	0	-4.447608378	down
TraesCS2B03G0982100	6.300617	5.584348	6.21012	0.451038	0.262866	0.129461	2.97E-24	-4.445866053	down
TraesCS2A03G0687400	12.092926	9.999434	10.356632	0.441795	0.525222	0.547264	1.67E-268	-4.442475454	down
TraesCS3A03G0862900	1.86983	1.946969	1.889673	0.087849	0.071634	0.088478	9.45E-59	-4.441818143	down
TraesCS1B03G0823600	32.34996	39.099621	31.49188	1.963222	1.245184	1.634316	1.86E-204	-4.440454045	down
TraesCS4D03G0454200	1.552292	1.691224	1.428391	0.114302	0.099156	0	2.04E-17	-4.438851957	down
TraesCS2D03G0313900	14.796496	12.162541	15.511865	0.646901	0.701763	0.643213	1.39E-303	-4.43643969	down
TraesCS5D03G0859900	3.479758	4.446075	3.675373	0.145315	0.241339	0.149783	2.86E-81	-4.43467229	down
NewGene_68030	2.351285	2.348368	3.182347	0.144314	0.192132	0	0.001868015	-4.434666982	down
TraesCS3A03G0864700	55.635172	48.562978	54.757532	2.534598	2.426447	2.513377	0	-4.431754694	down
NewGene_43370	5.418284	6.228171	6.135993	0.248203	0.297142	0.293373	1.62E-185	-4.428206752	down
TraesCS6D03G0696500	22.037789	22.850042	21.497366	0.754193	1.401875	0.958063	8.32E-195	-4.425283816	down
TraesCS1D03G0808500	9.443145	10.966022	10.276103	0.371388	0.56005	0.52272	7.25E-288	-4.421184627	down
TraesCS2D03G0761700	1.351616	1.06365	0.984256	0.024553	0.069674	0.063227	7.60E-39	-4.419307755	down
TraesCS5A03G0443400	6.431436	6.970391	6.956225	0.256629	0.302071	0.408003	1.14E-151	-4.414705531	down
TraesCS1D03G0933500	4.797116	6.322889	5.495501	0.359261	0.285203	0.112522	2.82E-21	-4.409736973	down
TraesCS4A03G0330100	1.767314	1.381368	1.323875	0.064295	0	0.143826	1.93E-15	-4.407544702	down
TraesCS2D03G0432600	28.538589	33.188427	29.234032	1.188606	1.408792	1.771175	0	-4.406670049	down
NewGene_4381	5.605171	5.462493	5.785079	0.422751	0.234199	0.138634	4.45E-54	-4.406592808	down
NewGene_1963	0.445424	0.399009	0.401615	0.009307	0.048964	0	0.000788256	-4.403767325	down
TraesCS4A03G0027800	3.016691	3.641199	2.747674	0.226962	0.091876	0.131187	2.76E-54	-4.401874225	down
TraesCS1D03G0642500	2.330519	2.440171	2.705082	0.046811	0.200302	0.091115	1.19E-17	-4.399958243	down
TraesCS4B03G0070800	2.469445	1.921793	1.820718	0.047492	0.134724	0.108153	5.82E-51	-4.397761021	down
NewGene_90664	0.436387	0.569502	0.370224	0.02573	0.014563	0.023121	1.83E-31	-4.395193845	down
TraesCS6A03G0071100	0.775879	1.190297	0.824347	0.051218	0.037338	0.044932	9.92E-22	-4.394824753	down
TraesCS2A03G0906700	0.888476	1.061121	1.029871	0.018562	0	0.122162	0.000714523	-4.392750398	down
TraesCS3B03G0947800	2.171681	2.19767	2.118055	0.086466	0.1279	0.09311	1.17E-39	-4.392003684	down
NewGene_47848	0.761802	1.18381	1.043133	0.07073	0.042626	0.053848	2.38E-19	-4.391291114	down
TraesCS4A03G0017400	0.735884	0.875895	0.935454	0.042274	0.030179	0.045135	9.14E-18	-4.387087167	down
TraesCS3A03G0933700	8.64502	9.100492	10.041666	0.672095	0.2587	0.420555	3.40E-34	-4.386119077	down
NewGene_37893	4.141181	4.037665	3.975618	0.346756	0.108491	0.132428	3.65E-18	-4.384570651	down
TraesCS5B03G0524900	3.809089	4.539403	4.285875	0.185865	0.200951	0.226134	3.08E-131	-4.383166066	down
TraesCS3B03G1178100	1.699121	1.709958	0.894663	0.064719	0.078238	0.047214	2.87E-22	-4.377273725	down
TraesCS6D03G0590400	3.804917	5.542949	5.060174	0.262732	0.226487	0.1984	3.65E-50	-4.37365576	down
TraesCS2A03G1013900	2.249704	1.726361	2.041264	0	0.166273	0.124108	0.000575639	-4.368828696	down
TraesCS1B03G1040000	3.276025	3.360827	3.531386	0.091618	0.210489	0.183624	1.64E-67	-4.366350042	down
TraesCS4D03G0756900	0.991589	1.279217	1.075745	0.107822	0.041242	0.007604	5.33E-19	-4.366224207	down
TraesCS7D03G0403500	1.816084	1.452048	1.818442	0.01865	0.140056	0.071311	6.98E-20	-4.36613033	down
TraesCS7A03G0267100	1.289029	1.416788	1.462353	0.019671	0.044754	0.137847	9.59E-18	-4.359308448	down
TraesCS6D03G0283500	47.753422	56.147087	52.643417	2.644725	2.589897	2.578316	0	-4.35461588	down
TraesCS2A03G0079000	2.158548	1.503165	2.530182	0.19868	0.03675	0.067257	1.25E-10	-4.354530627	down
TraesCS2A03G0314200	6.052904	5.72177	5.908071	0.197908	0.388364	0.290771	1.43E-124	-4.348337563	down
TraesCS1A03G0162200	4.240234	5.202495	4.944297	0.351489	0.295775	0.070783	1.22E-14	-4.345375204	down
TraesCS2A03G0890600	2.624178	2.261534	2.073839	0.063841	0.097144	0.182751	2.55E-32	-4.339037063	down
TraesCS3D03G0238700	1.837542	3.073058	2.414914	0.235813	0.037964	0.081397	3.96E-22	-4.338273468	down
NewGene_60931	5.401246	5.768312	5.540062	0.3237	0.278121	0.263117	4.85E-234	-4.333702594	down
TraesCS7D03G0154700	4.449255	5.844328	5.30534	0.452867	0.234004	0.056465	2.37E-18	-4.326374765	down
TraesCS3D03G0102800	4.037741	4.760236	4.674478	0.230697	0.319581	0.13201	1.47E-86	-4.325544952	down
TraesCS4B03G0525800	5.066582	6.631476	5.758868	0.148545	0.540663	0.183513	1.22E-14	-4.319916012	down
TraesCS3D03G0631600	3.583171	3.474926	3.062377	0.209992	0.166328	0.140339	3.64E-134	-4.318974782	down
TraesCS6A03G0462900	5.456419	5.575193	5.658915	0.317949	0.32428	0.211339	5.43E-202	-4.317762865	down
TraesCS3A03G0639700	19.995125	18.56966	19.574453	0.852156	1.020157	1.098984	0	-4.314758427	down
NewGene_81386	1.608939	1.685699	1.177429	0	0.032465	0.173622	0.007714796	-4.31438559	down
TraesCS6B03G0959700	2.947727	2.75419	2.925034	0.112008	0.120485	0.203908	1.76E-65	-4.31315232	down
TraesCS7D03G0803900	17.682571	18.4217	18.038353	1.268936	0.650835	0.870226	3.30E-189	-4.309317387	down
TraesCS2D03G1341900	0.866982	0.760053	0.785264	0.041547	0.046092	0.034465	9.59E-26	-4.302551166	down
TraesCS7A03G0888500	3.888414	4.087313	3.615421	0.330451	0.184423	0.085184	1.92E-52	-4.302403865	down
TraesCS7A03G1007300	17.838142	18.834757	19.595448	0.92681	0.795749	1.188714	0	-4.298578294	down
TraesCS7D03G0396800	28.893138	30.530263	32.234393	1.461519	1.402447	1.901658	0	-4.293418174	down
TraesCS1D03G0061400	0.846124	1.043271	1.041948	0.046314	0.105568	0	0.000135437	-4.290112164	down
TraesCS3D03G0864200	11.406449	12.65622	10.963928	0.636361	0.503047	0.674658	1.86E-118	-4.288152619	down
NewGene_12729	7.277363	6.814148	6.478096	0.418794	0.234103	0.358374	1.28E-153	-4.285623227	down
TraesCS7A03G0376900	2.024177	1.688971	2.348542	0.130165	0.10904	0.067665	5.95E-33	-4.283423465	down
TraesCS6B03G0019500	1.321144	1.028843	1.253928	0.043935	0.086995	0.050244	2.08E-33	-4.276237676	down
NewGene_68750	3.956764	3.931777	4.273933	0.242615	0.338782	0.191735	4.33E-87	-4.273660931	down
NewGene_1709	2.561475	2.998742	2.17409	0.235679	0.120068	0.082446	5.78E-133	-4.2733434	down
NewGene_20071	2.098924	1.168638	2.080864	0.022665	0.040378	0.085299	7.78E-19	-4.272269355	down
NewGene_57733	8.14155	7.98605	8.359991	0.46415	0.416825	0.417841	0	-4.267380918	down
TraesCS4D03G0801500	2.721883	3.423834	3.163615	0.038134	0.193016	0.246343	3.23E-11	-4.265121818	down
NewGene_65150	2.266134	1.537847	2.133239	0.046602	0.064069	0.122534	2.69E-22	-4.261967091	down
TraesCS4A03G0219000	8.728336	8.637451	8.089422	0.420607	0.41027	0.517228	1.31E-162	-4.256419009	down
TraesCS7A03G0478900	3.590473	5.419587	4.414657	0.466967	0.101609	0.14555	2.39E-10	-4.255682521	down
TraesCS6D03G0735600	14.424757	13.511967	14.529204	0.661561	0.786445	0.820005	0	-4.252445605	down
TraesCS2A03G0340700	5.159361	5.645718	5.496704	0.366995	0.258136	0.226793	1.03E-108	-4.244775148	down
TraesCS6A03G0901400	1.223704	1.552124	1.128461	0.082906	0.117878	0	9.57E-14	-4.240951653	down
TraesCS1D03G0874600	44.571033	45.105461	44.155434	2.86376	2.173647	2.221536	0	-4.236986172	down
TraesCS1D03G0898400	2.691303	2.648851	2.615466	0.074173	0.187789	0.167042	3.12E-33	-4.232929894	down
TraesCS1B03G1066600	9.089221	10.889924	8.630614	0.649739	0.189058	0.641585	2.43E-34	-4.232493794	down
TraesCS4A03G1076500	0.862508	1.808713	1.318581	0	0.138604	0.076784	0.000313779	-4.229360724	down
NewGene_101497	1.028006	0.76723	1.063723	0.066146	0	0.081033	0.000186315	-4.229020873	down
TraesCS5D03G0866400	1.645862	2.116491	1.785182	0.139695	0.057	0.105391	8.23E-46	-4.226087445	down
TraesCS5D03G0570300	5.524064	4.574369	3.693855	0.124441	0.335864	0.264267	5.21E-35	-4.225877948	down
NewGene_79	0.945203	1.066248	1.071466	0.122871	0.041963	0	0.001900659	-4.222803887	down
TraesCS2B03G1260100	86.563599	100.660065	86.569908	5.237186	5.179403	4.526482	1.13E-298	-4.222047177	down
TraesCS3B03G1165300	1.62394	1.44464	1.354639	0.150029	0.085799	0.008904	4.49E-21	-4.21937416	down
TraesCS7B03G0742600	1.186935	1.49504	0.883145	0.143558	0.04672	0	0.001161843	-4.210094534	down
TraesCS5D03G0164300	1.386712	1.544332	1.907161	0.01325	0.200081	0.046703	2.18E-05	-4.208784655	down
TraesCS5D03G0995400	0.76868	0.693438	0.828576	0.036785	0.012161	0.068045	5.79E-15	-4.204494896	down
TraesCS7B03G1238500	8.463932	10.71099	9.521011	0.494177	0.630733	0.410828	1.39E-32	-4.204373239	down
TraesCS1B03G0948900	15.873929	17.414515	15.480664	0.826576	0.935515	0.958792	1.39E-251	-4.187430029	down
TraesCS1A03G0749400	1.151693	1.786634	1.242183	0.042984	0.022258	0.163313	6.17E-19	-4.18573762	down
TraesCS1A03G0827800	3.195611	3.401463	3.158122	0.139798	0.178535	0.221438	2.74E-70	-4.182225827	down
TraesCS5D03G0821800	2.887151	2.924793	2.869037	0.056793	0.202372	0.215628	1.50E-53	-4.178443122	down
TraesCS6D03G0283600	3.555177	3.086186	2.867008	0.155408	0.131652	0.231288	3.09E-54	-4.178297783	down
NewGene_49667	1.638157	1.650723	1.554338	0.103444	0.054436	0.108649	2.10E-108	-4.174476359	down
TraesCS2D03G0678000	1.822141	2.026899	1.899413	0.17788	0.043856	0.100166	8.10E-40	-4.173311131	down
TraesCS5D03G0383500	0.717293	0.758347	0.677654	0.043053	0.020249	0.05352	1.87E-29	-4.171480229	down
TraesCS1D03G0644500	9.96385	13.735345	12.34174	0.794538	0.726489	0.501399	1.79E-47	-4.169444717	down
TraesCS1D03G0931400	2.599924	3.176441	2.598163	0.116761	0.27526	0.075807	2.71E-31	-4.166293479	down
TraesCS6B03G0978500	12.181553	15.273727	12.003777	0.784727	0.49053	0.972059	4.73E-45	-4.161796949	down
NewGene_3728	2.342162	2.377591	2.473912	0.042864	0.114178	0.247374	1.90E-13	-4.161482012	down
TraesCS6A03G0823100	19.686571	21.965601	20.175158	1.362124	1.06278	1.106657	1.72E-213	-4.160433165	down
TraesCS7B03G1238700	18.452414	18.931067	17.425102	1.019184	1.137527	0.958732	1.44E-300	-4.159625653	down
NewGene_59069	0.36309	0.463234	0.432258	0.01187	0.026639	0.026653	1.12E-19	-4.158254097	down
TraesCS6B03G1189300	20.390259	24.804134	21.756647	1.425875	1.224745	1.19199	2.24E-194	-4.154567196	down
TraesCS6D03G0680900	11.201938	12.269339	12.364802	0.789888	0.569869	0.710565	9.50E-202	-4.148593676	down
TraesCS1B03G1066700	2.546535	3.082946	3.398298	0	0.301	0.191934	0.000231539	-4.146429032	down
NewGene_102702	2.62308	3.123234	2.974723	0.209888	0.075989	0.157112	2.59E-25	-4.144953241	down
TraesCS5A03G0900600	3.084215	3.896936	3.501047	0.145851	0.247121	0.20308	6.45E-71	-4.142933706	down
TraesCS6D03G0567700	13.533365	14.502397	12.087511	0.665714	0.905155	0.729883	8.43E-143	-4.142508464	down
TraesCS2D03G0772600	4.24726	4.422021	4.078131	0.223996	0.342735	0.15291	1.40E-68	-4.1402619	down
TraesCS3A03G0710100	9.736345	9.78053	9.656814	0.618555	0.421621	0.634369	6.24E-132	-4.140006514	down
TraesCS1D03G0918900	4.450205	4.414014	5.017662	0.39203	0.188135	0.226682	1.56E-87	-4.137584149	down
TraesCS3A03G0093200	1.546775	1.64136	1.769551	0.105347	0.17165	0	1.93E-13	-4.13462027	down
NewGene_95896	1.577807	2.116922	1.860884	0.104468	0.104281	0.099318	5.46E-61	-4.132691558	down
TraesCS4A03G1007400	2.98606	4.591287	3.966605	0.223433	0.139253	0.290408	5.83E-34	-4.132061844	down
TraesCS2B03G0721800	7.286994	6.832863	7.261288	0.149401	0.371255	0.700018	1.22E-13	-4.13159842	down
TraesCS2B03G0190700	4.36521	4.161869	4.581159	0.214323	0.386646	0.157382	5.10E-29	-4.131373875	down
TraesCS7B03G0222100	10.630694	9.536419	8.517912	0.738161	0.52973	0.389038	3.45E-69	-4.121934912	down
TraesCS5B03G0169600	6.96629	7.72004	7.847393	0.261725	0.255219	0.791867	3.18E-15	-4.119775751	down
TraesCS4B03G0553500	3.833038	5.496907	4.857775	0.281258	0.219575	0.306399	9.07E-73	-4.119029315	down
TraesCS6B03G0537200	1.760239	1.889986	1.980816	0.087745	0.07714	0.16056	3.21E-45	-4.117536538	down
TraesCS4D03G0064300	15.61062	13.892204	14.084904	0.813284	0.953197	0.795488	0	-4.115286637	down
TraesCS5A03G0162900	5.929592	6.748012	5.699175	0.51191	0.420135	0.132423	6.31E-51	-4.112961216	down
TraesCS1D03G0281900	3.921027	3.879778	3.976372	0.31621	0.106987	0.260949	1.48E-23	-4.111666624	down
TraesCS3A03G0930400	3.843331	3.920944	3.153064	0.101268	0.320728	0.198786	1.58E-46	-4.110357574	down
TraesCS3B03G0747400	1.640363	1.430673	1.440394	0.118646	0.071377	0.075723	1.37E-35	-4.109441262	down
TraesCS2B03G0115300	2.426449	2.093164	2.617494	0.16413	0.080817	0.170852	1.85E-61	-4.107811655	down
NewGene_13512	2.171718	2.90801	2.279838	0.015118	0.095227	0.143261	1.34E-05	-4.103027878	down
TraesCS7B03G1224600	6.400177	6.335397	5.748604	0.350746	0.469159	0.276914	8.97E-178	-4.098382354	down
TraesCS1D03G0513400	1.914856	2.067698	2.189436	0.153409	0.077944	0.130291	8.65E-45	-4.097444883	down
TraesCS7D03G0397000	10.631761	9.026874	9.4758	0.330791	0.631688	0.762091	2.15E-37	-4.09171575	down
TraesCS2D03G0330300	7.440225	6.56883	6.867865	0.429657	0.391897	0.420308	9.22E-173	-4.089020478	down
NewGene_13466	1.024907	0.825539	0.769569	0.04681	0.003464	0.092993	1.48E-06	-4.082537266	down
TraesCS3B03G0311800	2.389487	4.419655	2.623421	0.084362	0.327489	0.115394	3.45E-17	-4.082340078	down
TraesCS7B03G0223000	5.636756	6.75129	6.155706	0.310389	0.349131	0.443115	2.79E-77	-4.081765654	down
TraesCS5B03G0945500	7.072418	7.377073	7.361163	0.312205	0.385938	0.611458	2.74E-123	-4.079859374	down
TraesCS4A03G0142900	2.109057	2.128567	1.769045	0.185866	0.116037	0.066299	2.18E-48	-4.077068577	down
TraesCS4B03G0857000	0.899956	0.799217	1.118036	0.052184	0.058307	0.043353	2.38E-20	-4.076158817	down
TraesCS3B03G0668500	0.833023	0.781344	0.548043	0.012391	0.024374	0.083708	3.17E-15	-4.074587933	down
TraesCS2A03G0740300	7.26051	7.482644	6.74836	0.43079	0.268809	0.548142	3.15E-36	-4.074413735	down
TraesCS5A03G0565800	12.584041	13.489463	14.211949	0.917135	0.747073	0.835601	9.35E-241	-4.064226331	down
TraesCS4D03G0431300	2.033148	2.969635	3.080571	0.098453	0.232806	0.148755	1.24E-31	-4.061770639	down
TraesCS7A03G0367400	3.571119	2.886038	4.307864	0.067457	0.366781	0.213286	4.44E-11	-4.060743355	down
TraesCS2D03G0601400	5.148893	5.18583	4.51915	0.596449	0.171047	0.133737	9.41E-11	-4.058792046	down
TraesCS2D03G1166700	3.686036	3.239886	3.711916	0.160534	0.18586	0.297106	2.40E-47	-4.058742358	down
NewGene_45369	78.355614	78.235252	76.017899	4.774529	4.287798	5.199793	0	-4.058672369	down
NewGene_74918	1.513604	1.317787	1.405666	0.054128	0.128519	0.042702	2.32E-33	-4.058265257	down
TraesCS6D03G0627800	6.367854	6.488091	6.286102	0.611021	0.238829	0.324075	3.12E-27	-4.054897132	down
NewGene_43767	0.856166	1.645899	0.939018	0.102514	0.071299	0.037217	8.29E-26	-4.052276508	down
TraesCS2D03G0880200	0.904024	1.370564	1.036622	0.046529	0.025353	0.117936	5.40E-22	-4.049813844	down
TraesCS3B03G1040300	6.396667	5.83641	6.445025	0.275828	0.41187	0.437598	1.58E-63	-4.049331161	down
TraesCS4D03G0653000	0.517304	0.647974	0.726002	0.057696	0.017282	0.041816	5.01E-49	-4.045162888	down
NewGene_48129	6.707426	6.13248	7.52972	0.333097	0.43654	0.525905	4.46E-142	-4.043238219	down
TraesCS2B03G1339000	2.040206	2.017811	1.501211	0.128628	0.130217	0.078223	2.56E-49	-4.042999571	down
TraesCS5A03G1125800	2.840159	2.310856	3.557211	0.150346	0.157834	0.203458	4.01E-20	-4.041412566	down
NewGene_92740	7.9009	7.815534	6.796266	0.411375	0.466771	0.505077	6.24E-132	-4.040798457	down
TraesCS1D03G0643700	4.97954	4.74478	4.968085	0.335635	0.326689	0.242275	1.43E-77	-4.039483243	down
TraesCS6B03G0631300	1.425739	1.170332	1.074996	0.164661	0.043421	0.021576	3.26E-14	-4.033979496	down
TraesCS3B03G0249300	1.780961	1.456047	1.77148	0.077049	0.071053	0.159432	6.47E-26	-4.033609825	down
TraesCS4D03G0605100	3.450416	4.435935	3.679725	0.222273	0.342132	0.149687	1.57E-44	-4.018547354	down
TraesCS2B03G1537400	3.915177	4.355572	3.936689	0.217708	0.277736	0.261521	1.08E-80	-4.016845783	down
TraesCS7D03G0152100	5.611423	6.991857	6.450273	0.372253	0.397631	0.422306	6.04E-111	-4.016715323	down
NewGene_30349	5.928805	4.83122	5.264041	0.225089	0.471046	0.384936	9.11E-133	-4.014447501	down
TraesCS2A03G0787500	12.747372	12.851966	11.77723	0.762275	0.853724	0.736789	4.41E-132	-4.011815712	down
TraesCS6D03G0490900	1.957476	2.283423	2.604159	0.128511	0.167456	0.110187	4.53E-20	-4.005231901	down
TraesCS3B03G0718700	36.431555	32.665349	31.563991	2.076284	2.400811	1.931837	0	-4.001988699	down
TraesCS2D03G0891600	3.594643	5.838277	4.715879	0.293279	0.410557	0.180558	1.28E-41	-3.999587884	down
NewGene_22871	0.763015	0.547895	0.697149	0.057375	0.055444	0.026471	4.32E-34	-3.998592562	down
TraesCS3D03G0757300	2.813504	4.666722	2.884079	0.165	0.156507	0.336862	8.09E-34	-3.989703814	down
TraesCS4B03G0027200	0.699884	0.723185	0.602292	0.046051	0.031373	0.049572	7.93E-33	-3.989489614	down
TraesCS7A03G0315700	1.367099	1.283208	1.815385	0.102763	0.076181	0.091652	3.09E-18	-3.989274306	down
TraesCS4D03G0760800	2.298882	1.75211	2.098185	0	0.100144	0.288024	0.004457095	-3.988733387	down
TraesCS5D03G0449300	1.870677	2.201777	1.652107	0.064491	0.112115	0.185156	2.12E-37	-3.986605905	down
TraesCS7D03G0018100	0.285191	0.301888	0.18824	0.015417	0.023234	0.008708	4.80E-17	-3.984039849	down
TraesCS6B03G0799100	4.289129	5.353051	6.182015	0.226473	0.363466	0.417482	2.15E-54	-3.979187429	down
NewGene_1222	6.719344	8.356945	7.259591	0.60388	0.380834	0.416161	9.61E-61	-3.978207447	down
NewGene_107584	1.897389	1.364828	1.878063	0.14266	0.082066	0.094729	3.05E-48	-3.976866063	down
TraesCS5D03G0566900	49.505291	53.835915	47.117458	3.378179	3.154712	3.292891	0	-3.967733497	down
TraesCS5A03G0888300	4.035985	3.442011	4.082289	0.228947	0.312819	0.195096	4.73E-51	-3.96621584	down
TraesCS2D03G0394000	2.683053	2.618124	2.192443	0.279447	0.139088	0.058887	5.83E-13	-3.966083928	down
NewGene_3153	11.94262	15.30217	12.787513	0.58597	1.107622	0.90082	6.73E-97	-3.965595206	down
TraesCS4D03G0492800	14.605371	14.906024	13.37884	0.718557	0.9819	1.091195	2.42E-165	-3.965084244	down
TraesCS3A03G0221100	0.727421	0.855652	0.960922	0.040211	0.068032	0.05365	3.08E-21	-3.956758201	down
TraesCS2D03G1310300	0.95367	1.49748	1.599348	0.011619	0.156209	0.086968	9.02E-07	-3.955110424	down
NewGene_20444	3.24802	3.192601	3.868349	0.158125	0.141193	0.308306	3.53E-79	-3.955096024	down
TraesCS4A03G0363000	3.800361	4.863511	4.186593	0.255143	0.32598	0.252468	7.11E-42	-3.953926062	down
TraesCS5D03G0864800	2.198393	2.783727	3.080487	0.32539	0.10814	0.092015	7.83E-12	-3.953331661	down
TraesCS4A03G0123700	5.902849	6.046918	6.495528	0.397795	0.469246	0.339944	1.18E-141	-3.95182176	down
TraesCS3D03G0753700	0.580268	0.659515	0.57894	0.063461	0.05508	0	0.00083149	-3.948838846	down
TraesCS5A03G0595000	64.926903	73.76899	62.254971	4.347985	4.646774	4.301901	0	-3.948647643	down
TraesCS5A03G0810200	1.773823	2.658087	2.074315	0.227458	0.11497	0.083729	1.35E-39	-3.94521789	down
TraesCS2B03G0499100	1.630352	1.164734	0.997757	0.091173	0.120377	0.038019	9.34E-18	-3.942680645	down
NewGene_48465	1.285431	1.218466	1.114287	0.091721	0.064018	0.061432	2.85E-31	-3.942656915	down
NewGene_56081	20.098396	21.362408	19.726603	1.462005	1.41115	1.191701	0	-3.939300137	down
TraesCS6A03G0746100	3.409324	4.390342	4.178316	0.301283	0.286521	0.207587	8.49E-100	-3.938041098	down
NewGene_20784	7.046236	5.322374	6.068202	0.291129	0.353152	0.444066	3.61E-230	-3.936487095	down
TraesCS3B03G0787300	2.688894	2.723576	2.483272	0.120609	0.227875	0.169179	3.28E-55	-3.933886139	down
TraesCS6B03G0890800	0.56639	0.742077	0.763186	0.048031	0.008952	0.080242	5.83E-18	-3.932317335	down
TraesCS3D03G0715500	1.42965	2.067634	2.023712	0.056762	0.153877	0.1535	9.22E-42	-3.931669926	down
TraesCS6A03G0449300	3.034635	3.669426	3.842774	0.259567	0.191587	0.249916	4.56E-69	-3.926398291	down
TraesCS6D03G0772700	15.259993	17.536776	15.967267	1.374881	1.328229	0.570108	8.74E-26	-3.92280815	down
NewGene_26707	4.719503	5.353867	5.369438	0.280594	0.491066	0.16782	1.58E-83	-3.921624534	down
NewGene_56830	44.699208	51.589709	46.147543	3.290029	2.960714	3.239708	0	-3.915223434	down
TraesCS3D03G0972700	0.463396	0.654212	0.587993	0.018768	0.05973	0.035153	9.65E-18	-3.914732504	down
NewGene_442	1.801513	1.552804	1.230849	0.127254	0.190498	0.078158	6.57E-36	-3.913884947	down
NewGene_103812	1.066648	0.656281	0.768159	0.085257	0.157818	0	0.000813344	-3.913496029	down
TraesCS1A03G0090500	1.825061	2.0808	1.70435	0.299898	0.081299	0	0.003212807	-3.912807193	down
TraesCS1A03G0678300	1.259302	1.315508	1.049902	0.105933	0.071399	0.0564	3.88E-25	-3.912533134	down
TraesCS4D03G0138500	0.433187	0.579036	0.568869	0	0.044387	0.059517	0.000917693	-3.910840493	down
TraesCS7D03G1169400	6.645317	6.37611	7.419292	0.515784	0.515027	0.334794	2.50E-55	-3.90886818	down
TraesCS3A03G0694500	8.105566	7.555004	8.055563	0.52538	0.556337	0.524986	8.33E-302	-3.908339898	down
TraesCS4D03G0260500	1.069901	1.273058	0.910971	0.121798	0.083857	0.012049	5.35E-18	-3.907126334	down
TraesCS4A03G0101000	4.904283	5.174096	3.459032	0.167978	0.325924	0.418428	6.02E-48	-3.902520262	down
TraesCS5D03G0688200	0.900058	1.121936	1.231078	0.135493	0.083833	0	0.003414535	-3.901225372	down
TraesCS6B03G0979100	3.988346	4.588617	4.150211	0.098973	0.35854	0.399584	1.07E-12	-3.900904932	down
TraesCS6B03G1056600	1.786133	2.598938	2.137656	0.195091	0.035439	0.202123	1.10E-22	-3.900277604	down
TraesCS1B03G0774200	2.531237	2.343394	2.875967	0.221763	0.260191	0.025377	4.91E-19	-3.899716073	down
TraesCS6D03G0903900	12.937104	14.166308	13.967844	1.038605	1.006949	0.757191	7.28E-204	-3.899485318	down
TraesCS5A03G0759100	2.242987	2.720062	3.087748	0.130946	0.18775	0.224126	6.00E-32	-3.891934073	down
TraesCS4B03G0961600	2.655155	2.984431	2.656456	0.256877	0.133467	0.169923	1.42E-57	-3.891767752	down
NewGene_76749	0.639753	0.669705	0.772842	0.008637	0.070371	0.057334	6.58E-20	-3.890793999	down
NewGene_25615	0.637463	0.435202	0.407771	0.017108	0.054565	0.025007	5.58E-22	-3.890250399	down
TraesCS5A03G0415300	2.939961	2.806886	2.724614	0.249144	0.213027	0.119282	2.87E-86	-3.889621522	down
NewGene_55463	1.697141	1.302723	0.655066	0.02856	0.076609	0.227103	1.94E-15	-3.888756925	down
NewGene_50825	0.741145	0.905116	0.810983	0.082218	0.029136	0.041677	5.25E-21	-3.878787601	down
TraesCS7B03G0174100	6.455825	6.230479	6.368918	0.455242	0.372291	0.486625	3.38E-111	-3.878469696	down
TraesCS5D03G1160100	1.064722	1.503668	1.002444	0.108313	0.069445	0.065365	2.81E-22	-3.87780648	down
TraesCS7B03G0395800	0.641761	0.707594	0.658588	0.019467	0.051846	0.060579	2.52E-20	-3.87622651	down
TraesCS5D03G0814200	15.17489	11.99409	14.362731	0.719189	1.011197	1.145293	9.13E-168	-3.872705655	down
TraesCS5D03G1036900	2.036955	2.409235	2.001682	0.129275	0.175269	0.140029	7.84E-43	-3.871856736	down
TraesCS4B03G0331800	4.17212	3.317874	3.414719	0.375756	0.315473	0.055011	4.87E-08	-3.870594478	down
TraesCS3A03G1018500	2.254866	3.113153	3.585509	0.193585	0.293707	0.134304	5.84E-39	-3.870082896	down
TraesCS2A03G0852200	10.675117	13.122017	10.488647	0.525748	0.737226	1.125152	1.97E-32	-3.869143217	down
TraesCS7B03G1288600	0.958545	1.101015	1.055257	0.068085	0	0.139415	0.000418728	-3.865000933	down
TraesCS7B03G0293100	1.682748	1.640667	1.345625	0.045416	0.081746	0.179214	3.29E-29	-3.861891091	down
NewGene_114850	0.51168	0.368512	0.742797	0.030491	0.034188	0.032695	2.69E-20	-3.859535702	down
NewGene_9073	7.554726	5.814962	7.41496	0.29775	0.476376	0.496963	4.96E-167	-3.857908816	down
TraesCS3D03G0560900	0.890981	1.066545	0.870077	0.010078	0.080772	0.095739	1.00E-18	-3.857343412	down
TraesCS3D03G0261200	1.085347	0.976789	1.22288	0.046929	0.135658	0.040995	2.71E-20	-3.856602456	down
TraesCS6A03G0808400	3.4591	2.98374	3.692	0.326833	0.216851	0.16536	1.91E-72	-3.854124935	down
TraesCS3B03G0911200	33.646755	38.339119	33.981953	2.637491	2.59004	2.26353	0	-3.852989399	down
NewGene_66869	1.873248	0.863372	1.105379	0.018431	0.188415	0.047672	1.17E-12	-3.851349249	down
TraesCS7D03G0023900	66.848816	84.232597	71.62973	4.579823	5.673477	5.528552	8.87E-142	-3.850252721	down
NewGene_54806	1.808188	1.324312	1.778559	0.162736	0.088644	0.086522	9.29E-20	-3.848388116	down
NewGene_26176	140.518908	137.565076	138.950095	10.003299	9.389334	10.261192	0	-3.844943782	down
NewGene_56468	10.646582	9.059239	9.858391	0.783656	0.767781	0.898683	6.77E-174	-3.843682495	down
TraesCS3D03G0103300	0.509153	0.606274	0.520768	0.030255	0.052371	0.029301	2.05E-19	-3.841883617	down
TraesCS5A03G0211800	18.449089	20.833426	18.820587	1.35791	1.461518	1.319507	7.59E-296	-3.840067609	down
TraesCS5B03G1052000	21.379179	23.890574	21.220392	1.895744	1.68729	1.164599	2.61E-173	-3.839779786	down
TraesCS3A03G0385300	22.954153	27.781082	22.532541	1.406545	1.870496	1.893306	1.70E-95	-3.837546139	down
TraesCS2A03G0959400	0.945403	1.132383	1.009948	0.046178	0.106331	0.061019	2.70E-29	-3.835760799	down
TraesCS2B03G1501100	1.442032	1.251417	1.604486	0.067291	0.087735	0.1445	6.73E-25	-3.833276479	down
NewGene_63174	2.099812	1.931683	2.470332	0.094063	0.133854	0.156548	4.65E-41	-3.832520828	down
NewGene_65938	11.380595	10.368442	12.201222	0.924098	0.63487	0.861094	3.89E-106	-3.8262804	down
NewGene_109740	0.467291	0.424434	0.682796	0	0.039778	0.075565	0.005802149	-3.824909566	down
TraesCS2B03G0697700	1.151058	0.910534	1.095046	0.048399	0.083856	0.07891	5.38E-15	-3.823816397	down
TraesCS1B03G0752200	1.391837	1.467463	1.049203	0.074071	0.063608	0.133202	2.59E-20	-3.817860513	down
TraesCS5A03G1132000	2.835404	3.946125	3.736988	0.155305	0.283541	0.304153	8.75E-33	-3.816204602	down
TraesCS3A03G1030100	3.869823	4.328485	5.479546	0.450651	0.214197	0.3265	2.12E-64	-3.813910904	down
NewGene_84121	28.566582	31.531301	32.365772	2.14208	1.859373	2.731844	3.10E-226	-3.805487064	down
NewGene_108641	2.162601	2.417122	1.994505	0.331548	0.149205	0	0.006524562	-3.802914837	down
TraesCS2B03G1373900	12.753427	14.89852	13.916022	0.844273	1.092694	1.087555	4.48E-127	-3.801290792	down
TraesCS3D03G0143200	3.006744	2.768214	2.415725	0.094389	0.408962	0.085596	3.16E-07	-3.800475909	down
TraesCS3A03G0456800	3.796875	2.202407	2.865946	0.370557	0.242511	0.031228	6.28E-06	-3.79595954	down
TraesCS6B03G0886300	7.963165	7.399398	8.26519	0.600577	0.568141	0.562738	3.78E-217	-3.795157749	down
NewGene_38234	0.930274	1.103532	0.93098	0.044749	0.087785	0.081096	1.11E-40	-3.792422837	down
TraesCS2D03G0825100	4.917034	5.306028	5.222629	0.299511	0.481853	0.350672	4.35E-96	-3.790843051	down
TraesCS4A03G0604700	13.107391	13.856606	13.148469	1.052248	1.086217	0.82624	3.07E-178	-3.788868625	down
TraesCS1B03G0572500	4.844492	5.827386	7.276379	0.369164	0.35389	0.580742	2.36E-45	-3.787904909	down
TraesCS7A03G1115600	3.180439	2.901132	3.313087	0.276993	0.218907	0.195089	4.26E-85	-3.78725577	down
TraesCS3D03G0674700	6.457105	6.260575	5.651658	0.6289	0.405046	0.327546	3.16E-93	-3.786193481	down
TraesCS5B03G1188000	11.40105	14.093743	12.526292	1.088973	1.07776	0.64709	2.26E-126	-3.785299355	down
TraesCS1B03G0731600	7.93513	9.294897	8.454601	0.702692	0.326016	0.874835	3.96E-21	-3.783439649	down
TraesCS6D03G0767800	3.822776	3.700993	3.357955	0.304091	0.290454	0.204292	1.00E-86	-3.77987084	down
TraesCS4D03G0298400	1.41801	1.279023	1.081119	0.106155	0.064079	0.1011	4.78E-15	-3.779640725	down
NewGene_69921	1.609249	1.628223	1.561871	0.179781	0.049386	0.067278	1.73E-11	-3.776874744	down
TraesCS3A03G0774300	3.358287	3.217359	2.69207	0.259884	0.210559	0.21595	6.37E-88	-3.772164335	down
NewGene_66979	0.467505	0.508113	0.721667	0.081445	0.017423	0.024835	6.91E-15	-3.770539825	down
NewGene_105436	0.949978	1.042803	0.839331	0.086356	0.064338	0.048941	3.59E-20	-3.769572823	down
TraesCS3D03G0185900	5.487226	4.616738	5.270136	0.377906	0.572083	0.192705	6.41E-51	-3.769395356	down
TraesCS6A03G0932800	3.683982	3.597205	3.69454	0.370971	0.302346	0.139761	9.03E-39	-3.766848857	down
TraesCS3B03G0310800	1.298932	1.384902	1.506531	0.133964	0.079951	0.07695	2.49E-14	-3.763864084	down
TraesCS3D03G0992200	3.465395	2.996531	3.593971	0.23021	0.110965	0.411436	1.48E-38	-3.763109891	down
NewGene_87220	3.408491	3.847345	3.221144	0.290739	0.205586	0.243733	1.90E-35	-3.759890828	down
TraesCS5B03G1191600	3.091112	4.130157	4.5	0.415773	0.093813	0.363202	7.08E-29	-3.753893537	down
TraesCS5A03G0904500	2.21507	2.033685	1.868451	0.180933	0.159534	0.116954	6.47E-49	-3.749438584	down
NewGene_13955	0.877923	0.844868	0.808248	0.087544	0.058175	0.034327	1.79E-39	-3.748913714	down
TraesCS5A03G0420500	38.800041	42.929043	38.690193	2.331129	3.199982	3.575373	2.45E-172	-3.747568203	down
TraesCS4A03G1026800	3.085867	3.468774	2.789599	0.358053	0.116067	0.236326	2.68E-45	-3.745304722	down
TraesCS2D03G1236900	1.622019	2.053354	1.438362	0.105885	0.107036	0.17388	5.85E-40	-3.74164668	down
TraesCS7B03G1113900	14.160974	19.780462	17.227531	1.351385	1.352598	1.19764	4.33E-75	-3.741073704	down
TraesCS7A03G1064300	2.412353	2.258737	2.404299	0.129001	0.283084	0.106812	5.20E-14	-3.732677214	down
TraesCS5A03G0516700	8.299415	10.57024	9.228209	0.433833	1.049598	0.665463	8.49E-22	-3.731064729	down
TraesCS5D03G1093300	2.683482	2.198455	2.436242	0.175814	0.147389	0.239056	7.90E-131	-3.729139255	down
TraesCS2B03G0342100	1.029078	1.133628	1.565042	0.050262	0	0.219855	0.004957395	-3.728769162	down
TraesCS4B03G0278700	3.232126	3.053363	5.376821	0.121577	0.243851	0.508316	2.12E-15	-3.727635914	down
TraesCS3B03G0645400	1.165941	1.229805	1.326882	0.137805	0.063482	0.08248	6.10E-21	-3.726590875	down
TraesCS5D03G0890900	6.447744	6.919455	7.543722	0.559134	0.641485	0.40587	5.81E-77	-3.716107891	down
NewGene_41053	4.157479	4.675923	4.900683	0.406456	0.361573	0.391983	3.82E-283	-3.714930891	down
TraesCS6A03G0762400	1.604854	1.35862	1.334466	0.055523	0.100092	0.174841	1.68E-35	-3.711030077	down
TraesCS5D03G0481900	8.717654	11.066876	9.539209	0.657811	0.827858	0.798625	3.06E-190	-3.706617409	down
NewGene_76212	53.793236	49.867188	53.503887	4.388273	3.511665	4.391255	2.75E-268	-3.706216896	down
TraesCS3B03G0945600	9.907275	12.135571	10.797215	0.418721	0.983907	1.125501	1.52E-43	-3.706049399	down
NewGene_50554	0.708396	1.10804	0.658751	0.107116	0.022444	0.059135	7.78E-17	-3.700358424	down
TraesCS2D03G0444800	0.785492	0.792715	0.873072	0.053669	0.016721	0.121674	9.68E-19	-3.698186717	down
NewGene_2946	2.021692	1.785818	2.131602	0.123691	0.129737	0.171169	2.53E-121	-3.697878751	down
TraesCS4B03G0980400	15.914653	17.064358	16.142956	1.315488	1.20323	1.346662	3.10E-271	-3.697621383	down
TraesCS6A03G0751500	0.609184	0.534693	0.81303	0.024489	0.076885	0.048393	6.78E-18	-3.69420701	down
NewGene_14752	1.975475	1.381278	1.770069	0.113652	0.100296	0.07986	5.73E-146	-3.693630785	down
TraesCS1A03G0190900	1.990687	2.057728	1.69216	0.123944	0.247588	0.071812	3.98E-30	-3.693366182	down
NewGene_53557	2.049635	2.165959	1.854369	0.165595	0.174446	0.290285	9.77E-73	-3.692478329	down
NewGene_27748	20.832004	19.248949	17.821173	2.186139	0.999443	1.563201	2.12E-102	-3.692242412	down
TraesCS1B03G0622300	1.208835	1.460498	1.158317	0.025913	0.108237	0.160153	1.82E-21	-3.690684259	down
TraesCS3D03G0584600	13.474545	12.671256	12.424953	1.358729	1.067171	0.628951	1.04E-34	-3.686008634	down
TraesCS3B03G0699000	2.887858	3.044058	2.999595	0.18188	0.361786	0.15095	6.39E-46	-3.685524522	down
TraesCS5B03G1052800	1.660573	2.294104	2.659488	0.294598	0.065053	0.152718	1.63E-17	-3.679118332	down
TraesCS2B03G0811700	2.387906	2.691136	1.858177	0.267722	0.171701	0.099149	6.58E-20	-3.676970017	down
TraesCS2B03G0811800	2.097633	1.814582	2.025862	0.118728	0.157282	0.190473	6.58E-50	-3.67375009	down
TraesCS1A03G0070500	2.010676	2.594714	1.464861	0.148782	0.121065	0.202215	2.29E-28	-3.672741343	down
TraesCS7D03G0038400	1.151635	1.0297	1.141973	0.047349	0.098496	0.117188	2.24E-45	-3.671712565	down
TraesCS1B03G0251900	0.834294	0.729705	1.021918	0.059487	0.056203	0.089604	1.27E-44	-3.664282192	down
TraesCS7D03G0627200	4.010724	3.770307	5.032871	0.340676	0.361991	0.322327	3.11E-102	-3.662954442	down
NewGene_13876	2.63359	2.281943	2.101032	0.136388	0.195048	0.216236	3.52E-30	-3.661495164	down
TraesCS6A03G0417000	4.180554	3.998101	3.996652	0.430607	0.299345	0.24523	4.06E-94	-3.661410144	down
TraesCS3D03G0076100	0.952332	1.269897	0.99311	0.110389	0.043814	0.104749	7.92E-28	-3.659317907	down
TraesCS2D03G0673600	2.400098	2.382518	2.125613	0.12123	0.2917	0.138428	2.55E-45	-3.657043584	down
TraesCS6A03G0823700	15.07419	17.874847	14.492242	1.216255	1.435769	1.185114	5.12E-191	-3.656613141	down
NewGene_15533	1.78168	1.440373	1.329925	0.07982	0.151868	0.033139	1.89E-12	-3.651406131	down
TraesCS5A03G0973100	3.351148	2.792279	2.891706	0.225282	0.238441	0.260221	4.12E-88	-3.648891326	down
NewGene_2461	9.440371	8.530067	8.058309	0.87864	0.651475	0.589896	2.91E-118	-3.644634172	down
TraesCS2A03G0058700	9.124128	9.594031	8.622938	0.581291	0.835392	0.813147	9.57E-229	-3.642983205	down
TraesCS4B03G0758100	5.49653	7.168641	5.337065	0.367676	0.597439	0.499067	2.52E-82	-3.641805979	down
NewGene_49274	5.530257	7.266779	6.640515	0.803799	0.35508	0.231881	3.32E-74	-3.638692776	down
TraesCS3B03G0073800	1.329931	1.324845	1.030164	0.055011	0.078028	0.160857	1.11E-25	-3.637036746	down
TraesCS7B03G0626400	16.885242	20.066275	17.420803	1.724267	1.539356	1.207002	3.95E-122	-3.632850929	down
NewGene_101923	0.467426	0.632946	0.471947	0.014237	0.075884	0.036413	9.59E-23	-3.629835351	down
TraesCS3A03G1018700	1.160751	1.146973	1.450528	0	0.188743	0.096892	0.001765729	-3.629295558	down
TraesCS4B03G0746500	6.528086	9.385157	7.701609	0.574577	0.481522	0.837103	2.47E-33	-3.629070334	down
TraesCS5A03G0355000	1.373001	0.995996	1.351018	0.115026	0.095139	0.087142	1.62E-21	-3.628830514	down
TraesCS2D03G0653400	2.843899	2.95867	2.205384	0.140849	0.185332	0.329469	4.44E-33	-3.628281713	down
NewGene_108081	66.931343	60.735958	63.293346	4.904701	5.801791	5.035281	0	-3.626818743	down
TraesCS1B03G0874300	1.922039	1.551151	1.878655	0.162791	0.068238	0.204399	4.75E-40	-3.625835498	down
NewGene_51883	0.38237	0.499689	0.407202	0.051243	0.039157	0.012627	1.61E-13	-3.625422916	down
TraesCS4B03G0948800	2.693852	3.12492	2.676262	0.240415	0.260125	0.181329	8.33E-22	-3.624922606	down
TraesCS5D03G0118500	1.505875	1.403808	1.96965	0.039219	0.176403	0.171214	1.78E-19	-3.624331974	down
TraesCS3B03G0350900	1.992138	2.63882	2.021266	0.141853	0.172973	0.223697	5.80E-20	-3.624003993	down
TraesCS1A03G0532100	1.185149	1.027528	1.216724	0.11978	0.019304	0.140834	3.00E-18	-3.621567207	down
TraesCS6A03G0822500	12.548099	13.399455	13.192416	0.770449	1.602901	0.829592	6.57E-60	-3.618234101	down
TraesCS5D03G0099600	1.894387	2.287051	2.356894	0.135017	0.189311	0.209679	8.47E-61	-3.618022261	down
NewGene_15019	0.660426	0.68318	0.742512	0.05694	0.031031	0.088213	8.53E-27	-3.616690876	down
NewGene_57914	5.876308	6.847181	5.660628	0.453947	0.431567	0.623604	1.23E-49	-3.616674709	down
TraesCS2A03G1275900	1.820629	1.977875	1.883832	0.168971	0.138441	0.160211	2.21E-40	-3.616158292	down
NewGene_105389	0.493801	0.388914	0.32318	0.032366	0.04778	0.0121	1.36E-15	-3.61609845	down
TraesCS4B03G0199300	11.260864	13.999357	10.952767	0.90486	0.804073	1.307672	4.72E-105	-3.613590683	down
TraesCS4B03G0701700	14.606386	15.144826	15.813725	0.753257	1.571774	1.451939	8.32E-34	-3.613297713	down
TraesCS5B03G0455800	6.870273	5.236074	4.609923	0.603932	0.468323	0.307154	6.05E-42	-3.609280697	down
TraesCS4D03G0419200	10.289148	11.191816	9.309594	0.557072	0.977743	1.002312	2.17E-63	-3.60794578	down
TraesCS4B03G0857100	2.022584	3.385732	2.164849	0.319195	0.208345	0.096511	8.45E-24	-3.60548695	down
TraesCS2D03G0864500	4.162764	5.089599	4.30455	0.548454	0.075088	0.510419	3.47E-06	-3.60367233	down
TraesCS5A03G1176700	1.803994	2.139657	2.078061	0.088658	0.203543	0.207718	1.69E-24	-3.602743038	down
NewGene_73696	2.107499	1.895096	1.611659	0.13265	0.149645	0.205418	3.69E-41	-3.60022553	down
NewGene_27910	29.28759	29.716385	29.358622	2.674141	2.294872	2.486938	0	-3.598466944	down
NewGene_102907	32.484066	33.405163	30.813389	2.9832	2.354585	2.823544	0	-3.598067062	down
TraesCS2B03G0602700	1.543054	1.694466	1.699536	0.093202	0.20354	0.110508	2.37E-41	-3.597807913	down
NewGene_104770	0.557426	0.68684	0.56734	0.05011	0.055076	0.047183	2.69E-26	-3.59656465	down
TraesCS1A03G0572200	1.714404	1.763798	1.679749	0.248383	0.115467	0.064634	1.60E-20	-3.595600736	down
TraesCS2D03G0842700	0.777836	0.989215	0.824151	0.095865	0	0.112623	0.001691761	-3.590836449	down
TraesCS4D03G0673400	22.112559	20.348272	22.224079	1.843884	1.577004	2.061643	0	-3.590767298	down
NewGene_37356	0.751882	0.521876	0.564911	0.002833	0.098495	0.044732	0.000529831	-3.590700801	down
TraesCS1B03G0058200	0.319458	0.325852	0.277763	0.0265	0.021242	0.029257	6.38E-21	-3.589229898	down
TraesCS5A03G1183900	6.511989	6.074902	4.597091	0.477013	0.387659	0.550033	1.33E-28	-3.587528219	down
TraesCS7A03G0956100	1.072652	0.92622	0.909801	0.096281	0.131692	0.011471	1.21E-17	-3.584248172	down
NewGene_89733	1.187013	1.548755	1.196598	0.038514	0.234249	0.052962	5.23E-15	-3.582651371	down
TraesCS4D03G0464800	15.858484	18.116272	17.39205	1.157802	1.28343	1.894735	3.96E-97	-3.582354333	down
TraesCS7B03G1341500	0.723496	0.694026	0.54377	0.026165	0.083262	0.042492	3.85E-22	-3.580480241	down
NewGene_113843	5.931371	5.561937	5.69582	0.643904	0.473402	0.344385	5.35E-136	-3.573628183	down
TraesCS3A03G0115900	1.281452	1.512752	1.530647	0.058653	0.136008	0.16175	1.11E-28	-3.570544834	down
TraesCS7D03G0583500	2.227388	2.297762	1.936687	0.281283	0.127247	0.147702	1.18E-57	-3.569033589	down
TraesCS2D03G0365400	1.875177	2.850325	1.777917	0.202345	0.277649	0.074704	2.42E-23	-3.567827189	down
TraesCS1A03G0598100	5.312366	4.828856	5.131193	0.219906	0.327241	0.743071	3.20E-30	-3.567004106	down
NewGene_17881	4.284753	4.69895	4.881782	0.30928	0.363787	0.470563	3.53E-62	-3.563863186	down
TraesCS3D03G0377600	1.082256	0.662406	0.996434	0.087777	0.039049	0.104929	2.30E-18	-3.560708327	down
TraesCS4B03G0207400	1.106357	1.083146	1.106453	0.082117	0.115307	0.086906	7.14E-33	-3.555060381	down
TraesCS3B03G1031600	0.926529	1.005669	1.058669	0.145845	0.104016	0	0.002800835	-3.554264029	down
TraesCS3B03G0640300	1.355925	1.926972	1.23609	0.032801	0.219991	0.132209	6.64E-07	-3.550163135	down
NewGene_27747	3.024679	2.942361	2.955397	0.232257	0.237228	0.231282	4.72E-33	-3.549146961	down
TraesCS1B03G0841700	20.174694	23.352798	21.125519	1.645086	1.84623	2.128392	4.91E-113	-3.548670077	down
TraesCS6B03G0435000	6.308574	7.833199	5.564252	0.450667	0.847787	0.37865	2.21E-25	-3.544876513	down
TraesCS5A03G1287700	0.676473	0.437625	0.574894	0.033036	0.086922	0.024561	3.63E-17	-3.542398206	down
TraesCS5A03G0577000	1.540034	1.247362	1.722869	0.018728	0.080697	0.294075	0.000231653	-3.54227835	down
TraesCS7D03G0073100	9.18825	10.321585	10.749942	0.755687	0.997632	0.868615	5.53E-61	-3.538491578	down
TraesCS3B03G0407600	1.301204	2.050866	1.65719	0.274356	0.09087	0.073905	6.39E-15	-3.537445383	down
TraesCS6A03G0463400	5.021617	4.777244	4.767725	0.37183	0.392171	0.508417	9.04E-75	-3.534196218	down
TraesCS6A03G0810100	2.062998	3.028827	2.134938	0.270484	0.165238	0.196808	2.07E-26	-3.531050266	down
TraesCS1A03G0241500	1.569497	1.693075	1.624524	0.159758	0.183401	0.061509	9.95E-18	-3.529099359	down
TraesCS4B03G0015000	7.163141	9.290874	7.438363	0.556685	0.820901	0.693549	1.91E-49	-3.526738402	down
TraesCS4D03G0829300	6.005458	6.635931	5.100097	0.535573	0.60582	0.417613	5.25E-59	-3.522635578	down
TraesCS7D03G0400500	7.143065	7.910278	6.540426	0.697643	0.639441	0.5704	1.07E-97	-3.522113931	down
TraesCS7B03G0647600	20.447233	18.607691	21.068962	1.85615	1.502014	1.98396	4.11E-200	-3.521960965	down
TraesCS6B03G0834000	3.314169	4.788052	3.668391	0.216166	0.411622	0.388819	1.27E-35	-3.518962768	down
TraesCS5A03G1181200	1.772975	1.338899	1.996054	0.192001	0.068903	0.179237	4.58E-15	-3.51776668	down
TraesCS3B03G0492600	73.782837	93.837578	83.387268	7.855092	8.24454	6.30122	8.74E-193	-3.515498768	down
TraesCS7A03G0577800	1.845322	2.171558	1.710696	0.103359	0.169615	0.230144	4.35E-28	-3.514523507	down
NewGene_73632	2.012029	2.291972	2.528532	0.240178	0.170774	0.194613	9.89E-22	-3.513601248	down
TraesCS6A03G0051100	0.853092	0.897895	0.921451	0.085666	0.129058	0.018198	1.53E-18	-3.509390388	down
TraesCS7A03G0220400	3.839033	3.46685	4.244312	0.262678	0.332188	0.423626	5.17E-40	-3.509203398	down
TraesCS3B03G1059700	2.95779	2.611684	2.36443	0.170818	0.259861	0.27251	9.53E-44	-3.508426113	down
TraesCS5A03G0931100	0.843041	0.682709	0.715346	0.03086	0.074311	0.091412	2.17E-21	-3.506699543	down
TraesCS3A03G0699500	8.067529	7.931643	9.078383	0.654432	0.673154	0.919162	2.32E-166	-3.505982987	down
TraesCS5B03G0943700	1.394771	1.705987	1.309062	0.197449	0.071404	0.127744	1.21E-33	-3.502899251	down
TraesCS3D03G0340500	1.591428	0.929453	1.217063	0.09054	0.114531	0.127585	9.65E-40	-3.501551501	down
TraesCS5A03G0398400	1.241871	1.2055	1.454011	0.17565	0	0.163114	0.005012458	-3.500071496	down
TraesCSU03G0029500	2.004966	3.343964	2.723939	0.261639	0.256604	0.202418	3.74E-28	-3.499580476	down
TraesCS4A03G0227100	2.066305	1.821071	1.834504	0.094394	0.191563	0.224929	1.94E-30	-3.499020696	down
TraesCS7D03G0607200	3.817084	3.654245	3.785898	0.314608	0.281527	0.364726	8.51E-113	-3.497798941	down
TraesCS6A03G0823900	4.124048	3.837325	4.045434	0.172191	0.489468	0.407552	5.34E-49	-3.497795872	down
TraesCS5A03G0063500	0.792476	0.927605	1.030232	0.067583	0.081613	0.09376	8.61E-28	-3.497038324	down
TraesCS5B03G0991500	2.848841	3.675111	3.285313	0.369563	0.324636	0.189489	5.33E-51	-3.494424434	down
TraesCS2D03G0660000	85.228836	87.842972	86.370155	8.451593	7.56642	7.530292	0	-3.493538501	down
TraesCS1A03G0598300	27.674681	23.393585	25.552578	2.212654	2.147337	2.607758	0	-3.488621427	down
TraesCS3D03G0934600	4.828257	5.806109	4.948112	0.565282	0.409938	0.444004	1.15E-81	-3.487041996	down
TraesCS2A03G0886500	5.483546	4.692091	5.355204	0.431697	0.491863	0.476939	3.27E-86	-3.485705049	down
TraesCS1A03G0504200	1.565263	1.361606	0.988411	0.150208	0.090652	0.106775	1.50E-20	-3.485133542	down
NewGene_5204	14.076594	12.889139	11.86388	0.933551	0.89866	1.234984	0	-3.485077063	down
TraesCS3D03G0759300	2.182544	2.40237	2.294933	0.178008	0.231278	0.202814	4.24E-48	-3.484461802	down
TraesCS4A03G1007200	10.6451	12.900471	9.505939	1.309559	0.765965	0.926332	3.02E-63	-3.483664473	down
NewGene_48723	1.458986	1.169334	1.504265	0.095204	0.090688	0.145466	4.95E-50	-3.479650719	down
TraesCS1A03G1050800	0.50883	0.473338	0.502417	0.032496	0.053528	0.038629	1.21E-15	-3.47906661	down
TraesCS7B03G0845400	1.889466	2.660529	2.298182	0.204394	0.120951	0.298979	1.70E-41	-3.476670289	down
TraesCS4B03G0003600	1.138875	1.159896	1.258366	0.091495	0.09906	0.129148	1.96E-30	-3.471824688	down
TraesCS2B03G0384300	0.95295	1.054474	0.571801	0.02226	0.036115	0.166787	1.67E-11	-3.468435278	down
TraesCS7D03G0535400	0.690867	0.924774	0.636437	0.042751	0.033856	0.126269	5.66E-22	-3.467168943	down
TraesCS6D03G0773900	10.414309	11.454136	9.939649	0.751409	0.582273	1.591049	2.03E-15	-3.466851761	down
TraesCS4A03G0795300	2.49907	3.356028	2.858541	0.302236	0.305712	0.191832	2.24E-35	-3.4637817	down
TraesCS7D03G0959600	0.631179	0.930001	0.799419	0.14072	0.038215	0.038767	1.28E-15	-3.462906322	down
TraesCS5B03G0981200	11.526631	10.497121	11.200336	1.211628	0.868049	0.998598	9.30E-237	-3.462612182	down
TraesCS6A03G0656800	0.598259	0.533268	0.498135	0.08761	0	0.061833	0.005044896	-3.458305223	down
TraesCS4A03G0054500	2.264515	2.053608	1.90626	0.14697	0.202112	0.227138	4.59E-127	-3.457387264	down
TraesCS3A03G0096300	0.671464	1.050257	0.802445	0.103526	0.113162	0.01233	3.40E-14	-3.457345469	down
TraesCS4D03G0564500	18.897402	17.869329	19.393169	1.626851	1.896472	1.686467	1.17E-291	-3.457312836	down
TraesCS2D03G1009700	5.271327	6.187626	4.869796	0.365413	0.480567	0.665533	1.10E-60	-3.452511205	down
TraesCSU03G0037400	0.868557	0.863931	0.70844	0.085135	0.085218	0.052429	1.15E-17	-3.449594156	down
TraesCS5D03G1077800	12.555997	16.86838	17.155731	1.261972	1.735265	1.348626	1.90E-93	-3.447154896	down
TraesCS3D03G0527800	0.547164	0.616779	0.493285	0.047046	0.100774	0	0.0063567	-3.444927409	down
TraesCS6A03G0800900	5.970119	6.57146	5.906369	0.561507	0.66575	0.499785	2.74E-121	-3.444412572	down
TraesCS5D03G1127600	2.834519	3.802542	3.055298	0.33307	0.311458	0.253632	7.42E-45	-3.442357	down
TraesCS3D03G0675100	9.064053	10.342649	8.970073	1.010675	0.737652	0.923499	5.42E-138	-3.438392859	down
NewGene_93558	0.326423	0.369785	0.306967	0.006014	0.013487	0.308413	0.000315209	-3.437464587	down
NewGene_32226	19.561787	21.112513	18.021935	1.567911	2.37346	1.582459	8.93E-109	-3.433036917	down
NewGene_76447	8.383771	8.266251	7.84251	0.686668	0.9147	0.708196	3.51E-149	-3.431424925	down
TraesCS4A03G0599700	2.263495	2.409347	1.862022	0.160737	0.226119	0.225643	7.66E-54	-3.43047463	down
TraesCS6D03G0843500	7.529516	6.308403	6.441007	0.441396	0.604864	0.864738	1.87E-32	-3.429983422	down
TraesCS7D03G0072900	18.757238	26.034229	21.966579	1.987864	2.302172	2.039126	1.35E-221	-3.429557712	down
TraesCS7D03G1168400	6.859936	8.891128	6.670094	0.732123	0.355859	1.013277	1.74E-22	-3.424181866	down
TraesCS7B03G0974500	1.009901	1.347737	1.456285	0.223011	0.042223	0.097141	8.70E-13	-3.423096759	down
TraesCS3D03G0780900	1.567558	1.532864	1.493548	0.261147	0.158381	0.017874	0.000256341	-3.41711785	down
TraesCS6B03G0019400	0.757087	0.555663	0.771568	0.034201	0.050269	0.109656	8.58E-24	-3.416785332	down
TraesCS5D03G1078600	5.152572	5.508566	3.444494	0.494353	0.500384	0.315669	2.07E-25	-3.415808645	down
TraesCS2B03G0162900	0.527989	0.632235	0.458543	0.038529	0.050837	0.061813	7.47E-20	-3.413649907	down
TraesCS5D03G0718800	5.087172	5.036449	5.297648	0.545511	0.666553	0.250333	1.69E-43	-3.411586188	down
TraesCS7D03G0753500	18.775934	19.528023	18.568209	1.522978	2.34124	1.559625	2.07E-108	-3.410048433	down
NewGene_87985	0.410223	0.549818	0.418954	0.041254	0.04976	0.040469	1.75E-20	-3.410032177	down
NewGene_107541	5.602681	5.055556	6.426641	0.577253	0.622146	0.385612	2.37E-63	-3.408122467	down
TraesCS6A03G0858200	2.156425	2.308825	2.76477	0.184256	0.257827	0.24582	5.41E-56	-3.407261915	down
TraesCS6D03G0698200	12.634535	17.144829	13.619896	1.012581	1.88716	1.266123	4.10E-27	-3.406933526	down
NewGene_25561	2.025574	1.71873	2.204391	0.123924	0.225309	0.251881	9.46E-72	-3.405922074	down
TraesCS7D03G0004500	11.251134	9.216898	10.603226	0.627949	0.970578	1.34513	1.44E-88	-3.403723539	down
TraesCS4D03G0288900	63.067684	71.195442	71.52269	6.875956	5.989103	7.011906	0	-3.403588783	down
NewGene_105491	0.829533	0.953853	1.263446	0.097397	0.082341	0.099249	4.21E-21	-3.402678943	down
TraesCS5B03G0615500	1.011892	1.653708	1.472037	0.168027	0.066272	0.155423	2.14E-17	-3.402328874	down
TraesCS1A03G0503400	1.574524	2.541792	2.087166	0.238768	0.153208	0.202501	4.58E-44	-3.400468694	down
TraesCS7A03G0901300	1.496556	2.052845	1.748063	0.243279	0.163542	0.09072	5.71E-21	-3.397267578	down
NewGene_93551	1.522923	1.630996	1.094784	0.160462	0.092685	0.139689	4.41E-22	-3.396308436	down
TraesCS6A03G0691700	4.732708	6.270116	4.831011	0.228299	0.674814	0.61202	1.97E-32	-3.39391862	down
TraesCS2A03G1303000	2.303195	1.642983	1.704883	0.185884	0.277575	0.149874	7.41E-49	-3.393330786	down
TraesCS4A03G1014600	1.730718	1.567777	1.525545	0.178068	0.15059	0.134551	1.16E-47	-3.393313437	down
TraesCS6A03G0708800	2.719565	2.955358	2.531966	0.24394	0.310525	0.239367	7.37E-115	-3.392827091	down
TraesCS5A03G0777600	1.773495	2.551834	2.105174	0.116952	0.366845	0.13227	6.93E-26	-3.392341398	down
TraesCS5D03G0564900	9.691007	9.97302	9.96719	1.038982	1.012698	0.978772	2.74E-220	-3.388552556	down
NewGene_31637	1.78929	1.182712	1.651883	0.058342	0.113875	0.265906	5.57E-14	-3.387396011	down
NewGene_57999	0.373967	0.67607	0.613396	0.070461	0.028133	0.027552	1.94E-28	-3.385510731	down
TraesCS1D03G0864600	2.081061	2.440443	2.118759	0.203477	0.181076	0.259129	4.42E-38	-3.384245904	down
TraesCS3D03G0791200	1.509638	1.363567	1.498812	0.095544	0.202013	0.127335	7.13E-29	-3.384102361	down
NewGene_10183	0.364224	0.386708	0.280674	0.045697	0.025543	0.021819	4.68E-14	-3.37987233	down
TraesCS4B03G0584100	5.807549	6.527054	5.969131	0.503311	0.703345	0.573091	4.08E-56	-3.378014367	down
TraesCS1D03G0780700	2.227709	2.096297	1.754219	0.186978	0.290034	0.112691	1.77E-43	-3.377987076	down
NewGene_1345	1.793898	1.42826	1.966357	0.142774	0.154304	0.20397	3.87E-65	-3.376390675	down
TraesCS6B03G0962500	4.806043	4.759883	4.152762	0.360797	0.414358	0.553564	2.82E-36	-3.375852145	down
TraesCS7D03G0584000	0.629545	0.746916	0.730579	0.136158	0.050031	0.016534	5.42E-14	-3.374913927	down
TraesCS5A03G1005400	9.283174	11.302794	8.207074	0.916562	0.621593	1.277849	1.04E-44	-3.373942769	down
TraesCS1D03G0783100	1.077856	1.261948	0.886669	0.082518	0.126972	0.104515	1.73E-33	-3.371472992	down
TraesCS3B03G0173000	2.346325	2.012876	2.190496	0.311132	0.153037	0.166259	4.52E-23	-3.371295767	down
NewGene_109412	1.509107	1.237853	2.276476	0.032612	0.330282	0.236133	7.03E-05	-3.370506629	down
NewGene_73863	12.618804	11.199453	10.892434	1.048932	1.314691	1.042901	7.90E-70	-3.366317218	down
TraesCS5A03G0814700	1.675854	1.321983	1.737037	0.064315	0.191192	0.199842	3.44E-23	-3.363644997	down
TraesCS2D03G1129300	1.719093	1.754004	1.39484	0.106869	0.101262	0.265968	3.88E-22	-3.359904133	down
TraesCS3D03G0841100	1.324132	1.514284	2.240083	0.045139	0.064097	0.395885	0.000556695	-3.359534255	down
TraesCS2A03G0321700	5.215646	5.774812	5.894882	0.391718	0.573281	0.688647	5.40E-53	-3.359326601	down
TraesCS7A03G0618200	2.338959	2.525549	2.811246	0.201594	0.415361	0.135616	4.23E-13	-3.358558502	down
TraesCS2D03G0594100	2.11437	3.011038	2.817778	0.064121	0.394579	0.303461	2.87E-17	-3.357341372	down
TraesCS5A03G1295800	40.546902	37.687843	38.37923	4.267673	3.390778	3.976391	0	-3.357046317	down
NewGene_14823	1.021955	1.677484	1.336518	0.20281	0.053715	0.129739	1.88E-14	-3.354037684	down
TraesCS2B03G0559800	3.478221	3.467732	3.73524	0.517614	0.378726	0.165167	1.97E-38	-3.351907904	down
TraesCS6D03G0283400	59.576046	69.492455	67.989044	7.072448	6.321179	6.399646	0	-3.347644699	down
TraesCS7A03G1350800	9.283078	8.163849	9.08076	0.897682	0.923382	0.838785	0	-3.346361952	down
TraesCS3D03G0652900	7.634028	8.443009	7.429322	0.916394	0.719591	0.726247	2.04E-132	-3.346094687	down
TraesCS5A03G0594900	10.352825	12.83432	11.33201	1.173843	1.11371	1.177638	8.55E-187	-3.345950561	down
TraesCS7A03G1316400	1.474251	1.812052	1.289356	0.210249	0.107128	0.135722	4.98E-22	-3.345848677	down
TraesCS5D03G0636000	1.892049	2.991149	2.025348	0.277908	0.191209	0.217242	1.95E-21	-3.345741591	down
TraesCS3B03G0202200	4.261977	4.868132	4.768067	0.366495	0.495517	0.523988	5.83E-94	-3.343273047	down
TraesCSU03G0085400	1.155379	1.159461	1.158461	0.178281	0.052416	0.09834	5.72E-14	-3.342091193	down
NewGene_94697	1.382484	2.811987	1.550838	0.278232	0.224765	0.059636	1.08E-15	-3.34115156	down
TraesCS2B03G0782500	2.053887	2.201928	2.336588	0.144503	0.288463	0.220559	4.57E-44	-3.340357091	down
TraesCS5D03G0327000	10.1236	11.695905	9.872786	1.197607	0.994318	0.998997	5.60E-145	-3.339503803	down
TraesCS6B03G1178400	4.293182	4.158541	5.071099	0.236495	0.487326	0.63516	5.82E-17	-3.337046115	down
TraesCS5D03G0187900	0.175185	0.164377	0.213522	0.020667	0.019475	0.014259	4.69E-21	-3.33700559	down
TraesCS1D03G0179000	0.937292	1.099712	1.183065	0.072081	0.150064	0.099479	1.42E-44	-3.336353724	down
TraesCS7A03G0016700	0.413552	0.49645	0.384895	0.073727	0.045132	0.011914	2.99E-14	-3.335306032	down
TraesCS1D03G0886200	4.394359	6.187397	4.370743	0.48273	0.308448	0.709157	1.15E-28	-3.331355144	down
TraesCS2D03G0866300	3.151296	4.387346	3.197485	0.327128	0.51329	0.220491	6.68E-31	-3.329187417	down
TraesCS2B03G1037000	3.58535	3.570607	3.759793	0.558648	0.282329	0.267244	6.25E-49	-3.328327537	down
TraesCS7A03G0464700	0.405811	0.446878	0.449206	0	0.103163	0.048186	0.009312775	-3.328087997	down
TraesCS7A03G0485700	27.771326	29.1625	30.121046	2.917235	2.842539	3.08714	2.13E-219	-3.325656221	down
TraesCS3D03G0567700	2.44564	3.122519	2.812337	0.409698	0.245652	0.195808	2.08E-41	-3.325486584	down
TraesCS1A03G0185400	1.417618	1.065819	1.242172	0.126531	0.140391	0.109665	1.36E-58	-3.325365441	down
NewGene_38466	3.531993	3.011389	3.431947	0.308308	0.304463	0.607982	2.99E-89	-3.320051477	down
TraesCS2D03G0442000	5.6374	6.254039	6.624569	0.58829	0.717246	0.570781	5.79E-73	-3.317023703	down
NewGene_37310	24.132212	21.468542	23.067677	1.385555	3.137162	2.454821	9.15E-64	-3.314164953	down
TraesCS1B03G0540700	17.727619	19.715851	17.610092	1.703494	1.842008	2.105965	1.31E-294	-3.313748226	down
NewGene_64559	5.571343	4.641398	5.259777	0.512521	0.411585	0.592241	3.40E-110	-3.311877437	down
TraesCS7A03G0350700	0.839132	0.926451	0.9447	0.093066	0.124109	0.054857	6.93E-18	-3.309770104	down
TraesCS6D03G0595700	1.268908	1.387097	1.362494	0.065907	0.204816	0.138586	1.68E-38	-3.308768713	down
NewGene_39468	0.990874	1.440651	0.810812	0.105186	0.180295	0.046588	2.07E-17	-3.304188235	down
TraesCS3A03G0358800	0.911339	0.932998	1.197453	0.142398	0.093057	0.077346	4.65E-41	-3.303480373	down
NewGene_116244	0.990039	1.027267	1.227221	0.098769	0.138134	0.095707	1.43E-14	-3.302078617	down
TraesCS4D03G0679200	6.741246	7.620126	6.974228	0.698308	0.856289	0.633912	4.10E-105	-3.300259612	down
TraesCS4A03G0894200	1.869766	1.404816	1.307518	0.195553	0.14415	0.119368	4.89E-16	-3.299125263	down
NewGene_95512	0.317561	0.283147	0.250639	0.040464	0.026312	0.021624	9.45E-14	-3.298427509	down
TraesCS4B03G0585000	10.437034	11.141482	13.202744	1.550435	1.326349	0.732799	2.78E-67	-3.297726031	down
TraesCS5B03G1194100	2.912945	4.100652	3.519183	0.369988	0.23891	0.471177	1.66E-29	-3.296930197	down
TraesCS7D03G0986200	1.424987	1.83057	1.65967	0.187587	0.234131	0.060415	2.38E-12	-3.296269742	down
TraesCS2B03G0976700	3.240949	3.570035	2.922967	0.292702	0.478127	0.234043	2.10E-47	-3.29518637	down
TraesCS1A03G0898900	1.563966	1.697635	1.020088	0.233767	0.063635	0.146473	1.44E-16	-3.294884358	down
TraesCS4A03G0847600	3.248654	3.245061	3.321315	0.286285	0.483623	0.216657	7.43E-55	-3.294333146	down
TraesCS1B03G0767700	3.745389	2.731253	3.013492	0.357081	0.394305	0.210697	2.36E-25	-3.293727638	down
TraesCS4D03G0084000	1.227977	1.16156	1.140029	0.088912	0.176574	0.095575	2.17E-20	-3.292954309	down
TraesCS7B03G0222700	5.121914	4.864533	5.348298	0.683038	0.253753	0.652577	4.65E-38	-3.292549109	down
TraesCS6D03G0131900	1.149425	1.067278	1.303188	0.059772	0.094759	0.195682	1.13E-16	-3.292162971	down
TraesCS6D03G0774800	11.290692	10.842748	10.381886	1.06397	1.125537	1.197484	0	-3.292010569	down
TraesCS3B03G0940500	0.784846	0.702502	0.977796	0.109899	0.067607	0.07804	6.18E-25	-3.291735159	down
NewGene_107380	2.55096	2.118961	2.073047	0.416005	0.265749	0.202628	4.81E-72	-3.291066552	down
TraesCS2D03G0194700	9.541647	12.183622	9.822419	0.9795	1.268509	1.047958	2.53E-145	-3.28791141	down
TraesCS4D03G0655000	1.009137	1.387492	1.512327	0.13878	0.126021	0.122548	1.06E-17	-3.287310814	down
NewGene_1948	1.179208	1.137437	1.107338	0.102568	0.16243	0.128952	2.94E-38	-3.284054932	down
TraesCS3A03G0204900	0.958634	1.15544	0.984191	0.039284	0.139806	0.136394	9.87E-21	-3.283900063	down
TraesCS2B03G1082700	2.399657	3.158665	2.844494	0.338597	0.218502	0.322003	1.12E-58	-3.283012034	down
TraesCS1B03G0669200	2.555916	3.018788	2.537193	0.176681	0.384411	0.27619	2.10E-34	-3.282091739	down
TraesCS3D03G0559500	1.730395	1.108297	1.949796	0.130798	0.150373	0.215863	2.39E-32	-3.278081602	down
TraesCS5A03G0533600	38.103283	38.383987	35.962723	3.429591	3.574221	4.830144	3.07E-235	-3.277811226	down
TraesCS6A03G0880700	1.247772	1.400648	0.920568	0.076883	0.08781	0.206527	3.41E-22	-3.27647559	down
TraesCS2A03G0309600	2.378456	2.495046	2.363742	0.190474	0.2634	0.301462	1.84E-50	-3.276252198	down
TraesCS2A03G0164200	1.655235	1.7347	2.088739	0.170975	0.157554	0.242776	5.66E-28	-3.275838588	down
TraesCS3A03G0903200	0.8434	0.813911	1.099125	0.125943	0.066415	0.093533	4.60E-20	-3.274819573	down
TraesCS7D03G0774600	7.190751	6.219606	7.074051	0.789833	0.728573	0.646042	3.04E-91	-3.272277672	down
TraesCS7D03G0517200	4.953618	4.941186	4.799608	0.840153	0.318451	0.400106	1.94E-35	-3.270647758	down
TraesCS1B03G0371200	4.417728	3.710031	3.987832	0.39982	0.489253	0.386314	3.65E-108	-3.269259275	down
TraesCS7D03G0544800	15.49973	21.529913	18.049286	1.959368	1.861197	2.01799	1.89E-165	-3.268688081	down
TraesCS2A03G0034600	28.616185	28.102369	27.283376	3.028011	2.792309	3.080505	0	-3.268513639	down
TraesCS5D03G0597600	1.136927	1.078393	1.541408	0.222081	0.096105	0.071159	3.64E-16	-3.267353997	down
TraesCS2D03G0972100	5.513864	4.660517	5.616261	0.703754	0.579205	0.390803	1.75E-66	-3.262709129	down
TraesCS5D03G0573100	7.851817	9.275628	8.81562	0.730991	1.22131	0.798616	6.62E-84	-3.261044141	down
TraesCS2B03G0340500	1.153076	1.275803	1.014738	0.031571	0.107618	0.208538	4.90E-11	-3.2582205	down
NewGene_58684	0.906399	0.999339	0.735339	0.147055	0.101558	0.03125	1.81E-12	-3.25205885	down
TraesCS2D03G1058600	25.532504	22.222513	25.17581	2.381631	2.77123	2.649794	0	-3.251863508	down
NewGene_33037	0.578878	0.54205	1.102348	0.02948	0.061279	0.068649	4.57E-19	-3.251028515	down
TraesCS6D03G0353700	3.471157	3.462886	3.57058	0.242371	0.611006	0.264943	2.60E-14	-3.250758492	down
TraesCS7D03G0853000	2.884631	2.869606	2.822922	0.305748	0.427667	0.170028	1.08E-32	-3.249243667	down
TraesCS2D03G0948800	0.645306	0.659694	0.687128	0.039887	0.086052	0.079902	9.97E-19	-3.247891235	down
TraesCS7B03G0163800	2.522962	3.314417	2.782437	0.277679	0.226025	0.416407	8.84E-44	-3.245737422	down
TraesCS5A03G0600100	12.898954	12.672993	14.369598	1.421886	1.120699	1.746935	7.43E-174	-3.244274862	down
NewGene_55207	0.754696	0.69301	0.685171	0.068642	0.120552	0.023008	4.91E-11	-3.244063823	down
TraesCS6B03G0719500	7.996632	11.094503	9.385726	1.252493	0.870912	0.896739	3.54E-30	-3.243834457	down
NewGene_89306	1.208255	1.408928	0.89226	0.176516	0.076939	0.106035	1.57E-18	-3.24239839	down
TraesCS2B03G0559500	55.510769	60.476349	54.943298	5.579025	6.56359	6.329566	0	-3.240061664	down
NewGene_55196	1.059025	1.195286	1.319528	0.125451	0.042924	0.207084	5.47E-13	-3.239791982	down
TraesCS7A03G0532700	8.069117	9.357279	8.156434	0.94742	0.779676	1.031642	7.44E-105	-3.23943213	down
TraesCS2A03G0374300	1.826321	1.688734	1.56352	0.157616	0.259455	0.127245	2.72E-20	-3.238655293	down
TraesCS5A03G0706700	1.529346	2.565809	2.636195	0.152325	0.195532	0.352449	2.50E-17	-3.237925217	down
TraesCS3A03G0550600	1.8087	1.436245	1.534904	0.152105	0.123671	0.23769	1.47E-31	-3.237644347	down
TraesCS6D03G0580200	3.151368	3.605131	3.841024	0.411624	0.511737	0.167387	2.31E-35	-3.229770361	down
TraesCS3D03G0789000	24.449783	26.118927	24.538435	2.394112	2.632771	3.140425	3.14E-250	-3.229613624	down
TraesCS4A03G0874100	3.270976	2.020873	2.311812	0.293576	0.243868	0.2848	2.49E-49	-3.229435302	down
NewGene_32581	38.450871	34.444515	35.864258	3.049167	4.594738	4.171125	2.63E-200	-3.229018472	down
TraesCS1B03G0961700	4.452709	7.00301	5.152507	0.566852	0.664189	0.574565	2.14E-61	-3.226836046	down
NewGene_51399	9.743976	9.648835	10.495081	1.05801	1.166889	1.025836	2.20E-203	-3.226430893	down
TraesCS5B03G1221700	1.032717	1.165601	0.968278	0.184466	0.082724	0.074317	2.27E-18	-3.225700798	down
TraesCS1B03G0059500	0.332979	0.234637	0.326798	0.040832	0.034281	0.017589	1.45E-13	-3.22323748	down
NewGene_106816	1.412324	1.636629	1.150424	0.051054	0.251557	0.095836	3.94E-13	-3.221443886	down
TraesCS2D03G0407900	11.391606	12.479096	12.359263	1.503775	1.427026	1.029122	5.00E-136	-3.219837366	down
TraesCS6A03G1015200	27.396778	31.006746	27.389421	3.058046	3.452672	2.896155	1.09E-246	-3.219380223	down
TraesCS6D03G0537100	2.685174	2.134562	2.185859	0.233514	0.104364	0.424353	6.20E-22	-3.219160665	down
NewGene_85210	23.959409	27.971521	25.220533	2.634847	2.780631	3.167078	2.71E-291	-3.218463534	down
NewGene_84388	5.686041	6.147197	7.623756	0.912922	0.704209	0.621463	1.57E-132	-3.216577257	down
TraesCS2B03G0742400	1.850258	1.975055	1.712286	0.086152	0.210381	0.292411	2.90E-21	-3.216239233	down
TraesCS4A03G0481100	7.174119	6.497793	6.957335	0.624839	0.642022	0.98223	5.55E-44	-3.21502037	down
TraesCS2A03G0192500	2.787242	3.5649	2.308771	0.306177	0.113503	0.508406	4.29E-15	-3.212228853	down
TraesCS5B03G0960600	2.670366	2.581868	2.763337	0.348197	0.313508	0.208202	4.38E-39	-3.210156408	down
TraesCS5A03G0010300	0.535364	0.518658	0.78433	0.077089	0.045552	0.074321	5.16E-15	-3.208955455	down
TraesCS2B03G0145500	4.432692	3.775254	4.315655	0.277426	0.551109	0.439183	6.37E-74	-3.208192296	down
TraesCS2D03G0008800	0.354211	0.335307	0.533761	0.057684	0.037918	0.038745	8.66E-17	-3.207838433	down
TraesCS7D03G0610900	2.327379	2.46031	2.173601	0.210503	0.264647	0.275291	3.26E-44	-3.207486148	down
TraesCS2A03G1102700	3.443805	3.397859	3.375585	0.179229	0.456718	0.490343	3.28E-14	-3.203729678	down
TraesCS1D03G0794200	0.783284	0.524261	0.651924	0.078399	0.081857	0.055695	1.76E-32	-3.202263409	down
TraesCS3D03G0081200	4.010252	4.90819	3.883225	0.382728	0.489774	0.514635	7.08E-22	-3.200278037	down
TraesCS7D03G0445200	15.613567	15.82694	16.797657	1.416219	2.093457	1.867154	9.97E-195	-3.196560915	down
NewGene_114494	4.665891	3.318558	3.705455	0.371555	0.326034	0.52787	1.91E-88	-3.19522463	down
TraesCS4B03G0694200	1.636103	1.314214	1.792417	0.150458	0.19655	0.17473	3.03E-43	-3.194795295	down
TraesCS1D03G0484000	2.440271	2.739179	2.814854	0.38466	0.165889	0.340291	2.44E-34	-3.193129191	down
TraesCS5B03G0946800	0.535149	0.735524	0.663003	0.069613	0.114098	0.028346	8.56E-14	-3.192740089	down
TraesCS4D03G0650600	10.249846	11.254902	8.475868	1.706742	0.446723	1.182698	4.51E-10	-3.192663636	down
TraesCS1D03G0904400	6.43779	6.630087	6.1812	0.936213	0.490472	0.667235	2.07E-19	-3.190141668	down
TraesCS6B03G1082300	5.352748	6.763012	4.412519	0.459084	0.52214	0.864055	1.52E-47	-3.189894445	down
TraesCS6B03G0833600	1.307316	1.855811	1.682922	0.168641	0.149671	0.210895	1.41E-16	-3.189830995	down
TraesCS3B03G1064300	1.716523	1.872981	1.175345	0.145334	0.274733	0.103388	2.52E-19	-3.188743016	down
TraesCS4A03G1223500	0.960734	1.065032	0.763849	0.030044	0.151537	0.122591	1.45E-17	-3.186970767	down
TraesCS1D03G0992300	2.002578	2.052674	1.810843	0.23161	0.182886	0.234839	5.99E-38	-3.185599385	down
TraesCS4D03G0761000	1.604261	1.74226	1.328377	0.248578	0.162517	0.099651	1.12E-16	-3.184684139	down
NewGene_82425	26.04838	20.710081	23.302065	2.648749	2.892435	2.295663	2.12E-113	-3.183918455	down
TraesCS5A03G1124600	12.695945	14.985993	13.755114	1.66803	1.68848	1.297677	4.60E-98	-3.183455607	down
TraesCS4A03G0197100	1.307886	2.409714	1.441566	0.141934	0.266767	0.16485	3.88E-22	-3.179752178	down
TraesCS3B03G1165500	5.170455	4.796887	4.179454	0.511592	0.446212	0.618684	1.69E-35	-3.179349969	down
TraesCS6D03G0714900	1.922475	1.965683	2.040406	0.310919	0.211344	0.141015	3.39E-48	-3.178421028	down
TraesCS4B03G0486900	2.224971	1.950944	1.924287	0.321193	0.080516	0.284432	3.85E-09	-3.175780838	down
TraesCS7B03G0535400	6.718695	5.508229	6.730539	0.745765	0.810387	0.763448	3.19E-126	-3.173703991	down
TraesCS5B03G0692100	2.848524	2.541837	2.684282	0.473121	0.294622	0.14436	2.53E-12	-3.172797241	down
TraesCS2A03G0925300	2.509593	2.134887	1.892504	0.23225	0.187819	0.305445	2.54E-22	-3.169525675	down
TraesCS3B03G0105100	1.758969	2.269178	1.893217	0.165911	0.234328	0.264649	2.11E-44	-3.168625333	down
TraesCS5B03G0222200	3.288657	2.743079	2.998788	0.156842	0.349457	0.497595	5.51E-26	-3.16172731	down
TraesCS1A03G0842800	6.4476	7.385462	6.310458	0.579716	1.017511	0.690801	2.07E-77	-3.159052163	down
TraesCS4B03G0475900	11.937239	12.675085	12.853378	1.178999	1.412123	1.684223	6.72E-200	-3.158737207	down
TraesCS4D03G0105200	3.908728	3.996543	4.585672	0.596141	0.48575	0.340257	1.91E-78	-3.156166392	down
TraesCS7A03G0985600	4.331616	6.190299	6.479613	0.634615	0.44134	0.865789	1.09E-38	-3.154638792	down
TraesCS3B03G0944700	0.526451	0.928462	0.648959	0.036831	0.124835	0.07761	1.93E-17	-3.149786703	down
NewGene_102376	2.424673	1.083533	0.769603	0.110023	0.056311	0.350287	1.51E-07	-3.142076839	down
TraesCS6D03G0772100	3.706177	4.357503	4.207847	0.22354	0.602983	0.555354	5.59E-21	-3.141365749	down
TraesCS6B03G1297900	0.913063	0.624718	0.931843	0.11219	0.085573	0.083719	7.22E-15	-3.140680439	down
TraesCS5A03G0412600	6.003397	4.78334	5.720114	0.59166	0.838023	0.454218	3.33E-24	-3.140571161	down
TraesCS1B03G0086800	6.074172	6.927061	6.944541	0.638722	0.79741	0.862757	1.36E-44	-3.137093767	down
TraesCS3D03G1024800	3.503131	4.111124	3.613102	0.338745	0.460972	0.49429	5.98E-43	-3.136333815	down
NewGene_58695	2.236978	2.156232	2.166768	0.180779	0.267661	0.298069	6.75E-60	-3.135751632	down
TraesCS4B03G0848800	3.07972	3.313834	3.336715	0	0.521694	0.608224	0.00974675	-3.135378984	down
NewGene_51418	81.012318	79.764813	79.097719	8.883001	9.786418	9.621846	0	-3.134565378	down
NewGene_55491	1.639213	1.94751	1.722247	0.194373	0.208288	0.14011	1.88E-32	-3.133401517	down
TraesCS4D03G0700300	1.536637	1.22501	1.60618	0.177429	0.195522	0.123465	1.02E-14	-3.133294365	down
TraesCS5B03G0916200	7.353678	7.831026	7.725596	1.035839	0.845391	0.78283	2.17E-97	-3.132204963	down
TraesCS5D03G1059700	1.359006	2.109994	1.746199	0.384923	0.158168	0.056747	9.26E-12	-3.131593161	down
TraesCS1A03G0896800	15.752148	16.030475	15.884614	1.968509	2.0632	2.276811	1.74E-287	-3.126796241	down
NewGene_12360	7.950159	8.201862	8.562566	0.86637	1.024398	1.101263	5.05E-232	-3.126536035	down
TraesCS3D03G0079800	9.381814	8.948942	8.226122	1.310256	0.786948	1.008438	2.45E-40	-3.126236528	down
NewGene_97025	4.538399	4.167288	4.284305	0.617475	0.398134	0.500985	1.18E-75	-3.124919636	down
TraesCS1A03G0577000	1.139382	0.938266	1.172341	0.121382	0.125765	0.122375	8.02E-16	-3.124650024	down
TraesCS3D03G0637000	2.597615	2.205158	2.715615	0.385342	0.255702	0.241184	3.79E-72	-3.123205744	down
TraesCS4A03G0028900	23.335955	29.802094	26.413288	2.931	3.064596	3.305958	6.76E-85	-3.122030512	down
TraesCS3B03G0093500	1.535493	1.281633	1.659996	0.207369	0.156305	0.150556	8.10E-34	-3.121029027	down
TraesCS1A03G0880600	2.80481	2.702569	3.041165	0.472609	0.247992	0.271927	1.45E-49	-3.120222487	down
TraesCS4B03G0088800	90.683884	86.664017	89.988495	10.303528	10.437307	10.653531	0	-3.120073884	down
TraesCS5D03G0899300	6.275145	6.426643	6.414029	0.835968	0.787911	0.619933	1.19E-106	-3.11638989	down
TraesCS4D03G0814300	0.885301	0.885261	0.987516	0.102412	0.085726	0.125297	2.82E-15	-3.114740081	down
TraesCS1D03G0485000	2.699243	3.547899	2.8697	0.389238	0.296549	0.386456	1.12E-65	-3.114278911	down
TraesCS7A03G0413400	16.642384	16.716164	15.318812	2.03393	1.870679	1.826207	3.02E-130	-3.113965123	down
TraesCS4A03G0255900	2.618902	3.597667	2.188274	0.340627	0.254193	0.392682	6.69E-30	-3.11302355	down
TraesCS4B03G0543100	22.995487	21.166494	22.28257	2.930208	2.796119	2.119395	5.87E-208	-3.110984614	down
TraesCS7A03G0772000	1.440027	1.707505	1.537036	0.144589	0.271707	0.13106	1.01E-32	-3.109947673	down
NewGene_400	3.354188	2.878427	3.122633	0.372799	0.383487	0.47043	2.16E-60	-3.108391944	down
TraesCS4A03G1071200	86.885963	100.425232	93.99836	10.462298	11.484211	11.414501	0	-3.107161553	down
NewGene_84883	1.826586	1.533207	1.779879	0.201859	0.183198	0.233989	4.50E-119	-3.107089511	down
TraesCS4B03G0581000	39.789974	41.700607	42.540874	5.229483	4.181321	5.339061	0	-3.10460103	down
NewGene_64349	6.791096	5.347962	6.284349	0.589748	0.655217	0.673719	1.80E-162	-3.101177418	down
TraesCS4B03G0498200	2.924149	3.782695	2.501803	0.148235	0.600949	0.335692	6.46E-08	-3.098977983	down
TraesCS4A03G0878500	8.341325	10.859299	8.207169	0.961521	1.004466	1.296745	4.96E-67	-3.097661385	down
NewGene_33803	2.502072	2.001318	2.065292	0.378987	0.228441	0.17071	4.40E-26	-3.095001816	down
TraesCS5B03G0990200	1.32912	1.478166	1.227412	0.20855	0.150569	0.116216	3.84E-23	-3.092715732	down
TraesCS5D03G0626500	2.015945	1.944529	2.11977	0.25039	0.273177	0.199953	6.03E-49	-3.087355717	down
TraesCS2B03G1159400	2.018409	1.829736	2.300565	0.238702	0.220357	0.273858	1.62E-33	-3.083946554	down
NewGene_8098	1.100856	0.957427	1.162745	0.139619	0.09889	0.105919	2.65E-18	-3.082573581	down
TraesCS4D03G0714900	24.152515	26.915209	25.027897	3.117082	2.788351	3.276704	2.93E-172	-3.080488572	down
TraesCS7D03G0735500	0.917944	0.891453	1.185768	0.110153	0.129455	0.113954	1.46E-21	-3.080088153	down
NewGene_63125	18.010719	17.432018	17.931658	3.467874	0.889671	2.117886	1.50E-08	-3.077398153	down
TraesCS2A03G0313900	2.290219	1.851481	2.302141	0.424677	0.129882	0.220315	4.36E-25	-3.076668224	down
NewGene_39365	1.794695	2.817714	2.332633	0.161677	0.507513	0.083343	5.49E-12	-3.074196651	down
TraesCS2D03G0412800	2.481733	2.248847	2.2205	0.245299	0.194212	0.38125	9.80E-13	-3.073985884	down
NewGene_17632	51.049199	47.822598	48.008341	6.035085	5.679347	6.196145	0	-3.069852692	down
NewGene_7592	0.907022	1.208125	1.290744	0.181134	0.18533	0.044765	1.16E-13	-3.069451386	down
TraesCS1A03G0707900	1.150702	1.604176	1.22605	0.116229	0.172122	0.190809	9.87E-21	-3.068384721	down
NewGene_92662	11.447839	9.674706	11.436837	1.571995	1.392331	0.876203	4.16E-43	-3.066711446	down
TraesCS5D03G0889800	2.124002	1.900674	1.968837	0.229627	0.331108	0.15716	1.32E-38	-3.066702688	down
NewGene_37419	0.896076	0.657143	0.604965	0.085211	0.106946	0.051078	3.81E-22	-3.06488864	down
TraesCS5A03G0486100	10.066275	10.912554	9.930761	1.495919	0.897442	1.372239	5.70E-80	-3.064449597	down
TraesCS3A03G0255200	0.813589	0.830811	0.92339	0.107591	0.132606	0.070863	1.99E-28	-3.063879685	down
TraesCS1D03G0582800	6.27831	6.174778	6.228525	0.811366	0.614085	0.854072	7.67E-169	-3.063814807	down
NewGene_67292	0.463202	0.638088	0.497449	0.133483	0.024147	0.093469	6.16E-10	-3.063539768	down
TraesCS2D03G0795100	2.467748	2.807863	2.45243	0.266647	0.236409	0.432725	6.96E-34	-3.061781693	down
NewGene_102703	1.869278	2.112203	1.950483	0.108043	0.299341	0.155061	7.55E-15	-3.060813898	down
NewGene_38491	1.547777	1.459059	1.747972	0.113077	0.315869	0.146797	1.96E-11	-3.059974467	down
TraesCS1D03G0550100	4.19372	6.072504	5.035544	0.4895	0.400501	0.978059	9.55E-28	-3.054593001	down
TraesCS3A03G0910700	0.85314	1.273605	1.174229	0.152733	0.153368	0.089787	2.20E-14	-3.054250739	down
TraesCS1D03G0602700	2.870098	2.946366	3.657182	0.4657	0.341722	0.351175	8.26E-54	-3.053051803	down
TraesCS6A03G0335800	1.428364	1.155752	1.027487	0.182726	0.122782	0.128732	1.74E-17	-3.05161888	down
TraesCS3A03G0234200	7.363282	8.679365	7.070554	0.556269	0.871621	1.354629	5.07E-25	-3.048856513	down
NewGene_35910	1.096912	1.337448	2.016668	0.218174	0.151429	0.151806	2.16E-14	-3.044742391	down
TraesCS7A03G0276400	4.837365	4.522023	4.584965	0.774475	0.454907	0.494721	2.31E-52	-3.044730772	down
NewGene_28886	0.629999	0.544615	0.903346	0.078964	0.138016	0.099955	4.85E-16	-3.044309285	down
TraesCS1B03G0385300	13.069797	16.23365	13.909125	1.777489	2.011594	1.564307	1.75E-158	-3.043588217	down
TraesCS3D03G0061400	3.069582	3.86396	3.711869	0.215262	0.297582	0.765738	1.22E-15	-3.041705914	down
TraesCS4B03G0123500	7.466338	7.564037	6.879689	0.965033	0.817238	0.939315	5.80E-140	-3.039084521	down
NewGene_14675	17.207636	14.783129	16.4515	1.897476	1.693397	2.269591	3.73E-243	-3.037840995	down
TraesCS4B03G0941100	1.477089	1.950064	1.438939	0.167053	0.314158	0.111908	2.63E-15	-3.035587962	down
NewGene_100024	11.974224	11.884357	11.226027	1.63212	1.606797	1.13634	1.92E-129	-3.032814175	down
NewGene_94380	18.397518	19.606913	19.217479	2.449678	2.48054	2.324645	0	-3.032040752	down
TraesCS3A03G0637200	1.405192	1.492672	1.780037	0.259969	0.144912	0.168414	1.37E-19	-3.027577057	down
TraesCS1A03G0708900	2.908739	2.637674	2.569058	0.316922	0.357353	0.335095	6.17E-57	-3.025619906	down
TraesCS5B03G0419400	7.430721	7.67819	7.450193	0.88369	0.833042	1.104448	4.99E-113	-3.025272799	down
TraesCS1D03G0793500	14.380147	15.304179	14.092833	1.75659	2.061946	1.66	7.56E-152	-3.024192046	down
TraesCS3D03G0946300	8.323047	10.248447	9.142733	1.033441	0.923304	1.513875	1.05E-65	-3.024047118	down
NewGene_112073	0.463504	0.47485	0.368453	0.037279	0.087156	0.031584	3.34E-11	-3.021339795	down
NewGene_81527	0.81806	1.040329	0.907655	0.196483	0.181501	0.057989	7.35E-15	-3.020394976	down
NewGene_15970	0.517278	0.598519	0.665462	0.101983	0.028839	0.037944	9.15E-14	-3.019641462	down
NewGene_43173	9.107551	9.742317	8.044547	1.709515	0.947397	0.723657	4.95E-41	-3.019402006	down
TraesCS2D03G0917100	4.177796	5.084802	4.756566	0.484658	0.819573	0.458532	1.05E-57	-3.017544618	down
NewGene_103201	1.093271	1.23037	1.279312	0.108873	0.224534	0.056557	5.63E-28	-3.016351955	down
TraesCS5A03G0609800	8.081633	8.535399	8.317981	0.735704	1.409463	0.981514	2.50E-59	-3.0160838	down
TraesCSU03G0077800	6.588086	9.115456	9.40219	0.844068	1.251355	1.040781	4.39E-51	-3.015187848	down
TraesCS1B03G0325900	5.811781	5.700356	5.635937	0.809997	0.755506	0.571753	7.23E-64	-3.013635726	down
TraesCS5B03G0395300	3.515821	3.729191	3.767444	0.447758	0.372474	0.562878	8.03E-42	-3.013322822	down
TraesCS5D03G0915000	2.387987	1.463068	1.353173	0.049383	0.388832	0.202095	1.62E-10	-3.012351173	down
TraesCS5B03G0616500	8.601019	6.941282	8.159647	1.214343	0.83994	0.951532	9.35E-124	-3.010691928	down
TraesCS4B03G0611300	10.60457	11.487606	10.098166	1.098065	1.11249	1.864832	1.13E-81	-3.01001399	down
TraesCS4A03G0701000	16.272709	16.786173	14.874457	1.867921	1.825455	2.375106	1.60E-154	-3.009185453	down
TraesCS3D03G0641800	15.682274	16.297104	15.652396	1.854156	2.109316	2.075779	1.06E-293	-3.007739044	down
TraesCS7B03G0094700	3.89278	3.775929	3.747168	0.517541	0.548837	0.382881	1.21E-107	-3.005592949	down
TraesCS7D03G1218000	0.496548	0.651745	0.671916	0.126367	0.056341	0.049753	3.63E-15	-3.0016725	down
NewGene_37810	3.125628	3.678253	4.984665	0.384728	0.737948	0.355592	2.33E-20	-3.001648809	down
TraesCS6B03G0988000	5.275605	5.869941	5.484698	0.463846	1.001435	0.637592	1.48E-44	-3.000735374	down
NewGene_107446	1.649625	1.861613	2.097007	0.335343	0.340061	0.139241	1.11E-20	-2.99838637	down
NewGene_958	2.407662	2.06485	2.322259	0.316332	0.222817	0.333587	4.42E-47	-2.997770034	down
NewGene_5270	0.574359	0.476899	0.484636	0.063603	0.045985	0.080942	9.87E-13	-2.995660822	down
NewGene_42139	1.508172	2.307611	1.987644	0.304108	0.34715	0.072358	1.67E-13	-2.993721216	down
TraesCS1B03G0015100	0.515366	0.330622	0.474116	0.073434	0.045232	0.048596	7.71E-17	-2.991701775	down
NewGene_75566	0.380351	0.458876	0.335457	0.043058	0.046708	0.057454	7.71E-16	-2.990782271	down
TraesCS7B03G1154000	4.670066	4.644505	4.701211	0.301365	0.766762	0.709851	6.36E-24	-2.989425131	down
NewGene_49751	0.839379	0.408082	0.299842	0.004566	0.124351	0.063485	0.007393326	-2.987168194	down
NewGene_1972	10.273236	11.366127	12.101074	1.480201	1.212536	1.137866	1.45E-169	-2.98608623	down
TraesCS2A03G0399200	6.184841	6.542023	6.535203	0.843628	0.990505	0.639132	5.74E-86	-2.98517848	down
TraesCS4D03G0298500	2.624762	2.932885	2.969156	0.381431	0.138801	0.5765	6.00E-18	-2.983454882	down
TraesCS3B03G0943700	0.87207	1.195994	0.890222	0.084042	0.186571	0.104061	9.60E-14	-2.982182911	down
NewGene_58078	6.755559	6.436633	6.999625	0.722786	0.81383	0.819223	1.64E-189	-2.981652007	down
TraesCS3B03G0239400	0.549638	0.822528	0.658152	0.011136	0.077588	0.172265	1.15E-08	-2.980922457	down
TraesCS5B03G0879600	5.668886	5.228224	5.724967	0.746857	0.686265	0.689723	4.76E-108	-2.979779976	down
NewGene_357	9.575168	7.654517	9.573561	1.316244	1.263391	1.057395	2.76E-170	-2.979313377	down
TraesCS7D03G0351700	3.369763	3.413223	2.936347	0.492482	0.430878	0.327338	2.09E-60	-2.977632285	down
TraesCS5B03G0735200	1.519637	1.332121	1.446795	0.105672	0.147436	0.300532	6.86E-29	-2.977410582	down
TraesCS7A03G0367300	0.879527	1.176559	0.901094	0.042087	0.106899	0.224512	1.23E-12	-2.976559956	down
TraesCS3D03G0794300	7.158762	10.780048	9.055174	1.445733	1.327046	0.711166	4.41E-26	-2.97599557	down
TraesCS6B03G0788300	0.56728	0.727348	0.662076	0.066491	0.047214	0.136517	3.76E-15	-2.974956784	down
NewGene_35432	1.600646	1.234504	1.53687	0.121544	0.171848	0.263874	2.07E-34	-2.973437555	down
TraesCS5A03G0958500	1.323682	1.918485	1.371106	0.296294	0.238214	0.116999	5.52E-36	-2.971456741	down
TraesCS7D03G1187300	7.664597	8.956009	7.418325	0.892043	1.443771	0.75555	4.02E-23	-2.967649064	down
TraesCS2B03G0556000	2.512318	2.640993	2.742419	0.201215	0.494785	0.322687	1.08E-28	-2.967568495	down
NewGene_69779	1.153736	0.836235	0.840977	0.062086	0.13459	0.170527	2.77E-31	-2.966266201	down
NewGene_25213	2.643232	2.214196	3.460022	0.424032	0.310398	0.302736	7.59E-26	-2.96591983	down
TraesCS6D03G0695900	2.672301	2.626041	1.444719	0.491762	0.254711	0.12176	6.03E-13	-2.965828309	down
TraesCS1A03G0187800	7.051528	6.911235	7.192212	0.879953	0.986266	0.889333	3.35E-98	-2.963133104	down
TraesCS1A03G0704500	1.053642	1.249607	1.318532	0.123725	0.128146	0.216132	4.68E-25	-2.961755369	down
NewGene_82539	0.965835	1.34373	1.42485	0.165409	0.26553	0.043029	6.27E-11	-2.960998351	down
TraesCS2D03G1166800	3.879758	3.828212	2.70785	0.342676	0.416267	0.586311	8.35E-29	-2.960871035	down
TraesCS3B03G0733200	4.334802	5.753632	4.422901	0.623195	0.545587	0.736899	6.63E-91	-2.96001171	down
NewGene_95403	2.05911	1.660922	2.083694	0.165383	0.231749	0.2877	5.09E-36	-2.958967783	down
TraesCS6A03G0812100	2.583613	3.458645	3.110378	0.240121	0.649999	0.296587	2.68E-16	-2.95892775	down
TraesCS6B03G0749900	16.254708	15.703577	14.881337	2.082561	1.876277	2.206703	5.07E-264	-2.958790387	down
TraesCS1A03G0042200	1.374159	1.222428	1.194725	0.096238	0.183059	0.213227	1.05E-28	-2.958258661	down
TraesCS7B03G0046800	0.726212	0.974988	0.798435	0.061968	0.137068	0.107957	8.10E-13	-2.957952344	down
TraesCS6A03G1026500	4.105439	4.915257	4.535207	0.611659	0.527041	0.632357	2.79E-59	-2.957022849	down
NewGene_52163	1.656385	2.311874	1.741201	0.168715	0.248686	0.289959	1.19E-77	-2.954558104	down
NewGene_19439	7.387364	6.590492	7.260003	0.99121	1.108401	0.658119	1.53E-95	-2.954298834	down
TraesCS6A03G1042600	0.425274	0.614353	0.49075	0.105911	0.066538	0.026866	7.60E-11	-2.951666704	down
NewGene_39636	0.860213	0.753326	0.806937	0.073331	0.091277	0.063577	4.25E-19	-2.951244006	down
NewGene_63126	7.407141	7.094763	6.700659	1.222394	1.166844	0.406225	4.31E-10	-2.950783704	down
TraesCS2A03G0195000	7.578528	9.148705	7.324792	1.26422	0.964637	0.953783	7.75E-104	-2.950066799	down
TraesCS1D03G0672400	1.778208	1.737719	2.024125	0.363995	0.230736	0.133253	7.42E-25	-2.949072092	down
TraesCS3B03G0944200	2.507389	2.155511	2.838048	0.363754	0.446224	0.1685	2.45E-22	-2.946687468	down
TraesCS1A03G0477600	4.512373	3.86035	4.073003	0.668212	0.324181	0.647425	3.51E-42	-2.945300157	down
TraesCS2B03G0926400	0.580175	0.633843	0.573246	0.124391	0.092569	0.014674	3.67E-09	-2.944169608	down
TraesCS3D03G0081100	3.293734	4.299242	3.364549	0.414252	0.545621	0.472259	1.71E-27	-2.943787628	down
TraesCS3B03G1180200	1.491253	0.820918	1.189034	0.223461	0.086457	0.150203	3.45E-16	-2.942386267	down
TraesCS2A03G0960400	2.48833	2.736277	2.967893	0.365127	0.427265	0.279845	7.01E-25	-2.941811829	down
TraesCS6D03G0698600	8.280313	10.663553	10.844373	1.037082	0.993874	1.914722	2.52E-18	-2.940885762	down
NewGene_4914	0.917488	1.022295	1.144816	0.16322	0.102496	0.130423	3.59E-28	-2.940306341	down
TraesCS3B03G0173200	1.040179	0.907372	1.383123	0.25091	0.118888	0.074262	2.81E-11	-2.938533221	down
NewGene_1238	0.437275	0.498871	0.609325	0.099743	0.066994	0.035526	2.11E-16	-2.937030447	down
TraesCS4A03G0227600	21.814259	23.201973	21.989815	3.031676	2.615643	3.291027	2.97E-225	-2.935813075	down
TraesCS3A03G0997400	7.489662	9.339458	9.224148	0.991849	1.142271	1.329732	2.37E-94	-2.935399011	down
NewGene_5445	45.681539	46.020288	52.107074	5.994797	6.475605	6.923139	0	-2.933815753	down
TraesCS3A03G0268200	14.945638	14.312472	15.424784	2.229191	1.753083	2.01554	0	-2.933708904	down
TraesCS5B03G0522400	5.56692	7.431928	7.313349	1.243694	0.953423	0.506888	2.36E-29	-2.933673973	down
TraesCS4D03G0064200	53.10178	52.297295	52.362747	6.156184	7.248958	7.721092	0	-2.930169411	down
TraesCS3A03G0564100	2.391648	3.085534	2.800671	0.380789	0.248066	0.471704	1.79E-22	-2.929852384	down
NewGene_36780	2.967125	3.500446	3.269758	0.47015	0.325254	0.502034	1.00E-49	-2.929783239	down
TraesCS5D03G0666000	0.958972	0.493786	0.800355	0.099506	0.092116	0.107916	3.75E-21	-2.927648205	down
NewGene_64304	26.589256	33.066498	28.431131	4.648306	3.413363	3.783139	5.48E-83	-2.925772791	down
TraesCS2B03G0442100	8.902448	11.433539	9.716631	1.485051	1.368474	1.183641	5.06E-72	-2.923653604	down
TraesCS1D03G0486300	9.650338	9.194173	9.147006	1.427495	1.231051	1.109286	1.77E-85	-2.922989448	down
TraesCS3A03G0727200	0.965796	1.413461	0.825727	0.195377	0.116903	0.115984	5.03E-12	-2.922870956	down
TraesCS3A03G0119100	2.084064	2.26111	2.031887	0.217798	0.270634	0.345561	4.26E-17	-2.922069694	down
TraesCS7B03G0265700	7.909173	10.891766	8.555414	1.323587	1.252034	1.114686	1.62E-57	-2.919418653	down
TraesCS2B03G1239200	3.90713	4.449789	4.085692	0.61555	0.697736	0.360949	6.36E-59	-2.91794305	down
TraesCS2D03G0978500	13.418587	14.241454	11.949329	1.803167	1.675997	1.875749	4.99E-159	-2.917558375	down
NewGene_80131	0.502406	0.425806	0.610729	0.070427	0.081984	0.048069	4.58E-14	-2.917460248	down
TraesCS5B03G0068800	0.718154	0.712329	0.624674	0.053148	0.05983	0.155919	7.01E-15	-2.917339158	down
NewGene_112882	19.586338	15.219786	18.245705	2.357913	2.269337	2.536935	2.06E-230	-2.916883398	down
TraesCS5A03G0918000	7.886855	8.594984	7.991921	0.772322	1.070291	1.4121	4.55E-51	-2.915632666	down
TraesCS1D03G0280000	125.808189	152.926224	135.156601	17.185503	19.425213	19.503242	5.43E-278	-2.914063591	down
NewGene_32655	2.275551	2.011894	2.256024	0.275392	0.317233	0.301895	1.20E-64	-2.913651344	down
NewGene_15862	1.084157	3.030758	1.992367	0.218023	0.283469	0.242246	3.44E-18	-2.91319457	down
NewGene_86652	0.627223	0.69158	0.630258	0.112419	0.086484	0.055583	8.65E-13	-2.910759301	down
NewGene_93676	3.012053	3.394004	3.038512	0.487917	0.161197	0.3956	2.38E-28	-2.910748056	down
TraesCS2D03G0784900	0.547363	0.766112	0.797692	0.068794	0.100536	0.138519	3.50E-18	-2.910216694	down
TraesCS5D03G0879400	12.158445	12.67504	12.44811	1.48428	2.121974	1.446142	1.58E-116	-2.910118884	down
TraesCS2A03G0995700	5.820461	3.773357	4.731885	0.707292	0.657853	0.599041	4.16E-49	-2.908437769	down
TraesCS6D03G0012600	2.195804	2.032787	2.386788	0.41807	0.256602	0.226902	1.91E-55	-2.907368039	down
TraesCS4A03G0243600	12.172355	12.642949	12.798494	1.935446	1.489326	1.707717	3.11E-193	-2.905471182	down
TraesCS5A03G0907300	2.490663	3.251431	3.043431	0.30583	0.457433	0.427275	7.73E-60	-2.905418495	down
TraesCS4B03G0797100	4.776178	5.097811	3.611905	1.035325	0.451099	0.34235	2.83E-19	-2.904612467	down
TraesCS6B03G0841500	2.501661	2.526116	2.665316	0.474114	0.353071	0.221576	9.88E-57	-2.904556359	down
TraesCS5B03G1217900	40.131039	47.1689	43.092236	5.47425	5.838005	6.485787	1.25E-260	-2.903288625	down
TraesCS2D03G0852000	1.162968	3.076883	1.894256	0.460446	0.256404	0.107659	1.72E-10	-2.902758057	down
TraesCS7A03G0636100	2.239244	3.250652	1.675657	0.304177	0.419157	0.231397	7.08E-14	-2.902467828	down
TraesCS6D03G0527600	51.90115	62.521389	52.327789	8.324444	7.717343	6.873816	3.12E-199	-2.895506716	down
NewGene_36781	3.309773	2.616146	2.741036	0.52812	0.279631	0.377957	6.32E-31	-2.895327309	down
TraesCS2B03G0262500	3.117225	3.321988	2.906393	0.37204	0.494502	0.408698	9.89E-66	-2.893715597	down
TraesCS3D03G0066500	11.813528	12.646851	10.049611	1.555908	1.658543	1.524541	8.79E-101	-2.893676564	down
TraesCS1A03G0429800	1.054416	0.645664	0.68454	0.131327	0.075358	0.115808	7.27E-15	-2.891781788	down
TraesCS5D03G1101100	29.2479	33.005333	30.009878	3.948752	4.294246	4.471279	0	-2.890589352	down
TraesCS1B03G0005100	1.535389	1.341384	1.258196	0.233935	0.191893	0.139205	1.63E-35	-2.890080973	down
TraesCS6A03G1046800	7.985956	8.680218	8.322775	1.022105	1.53175	0.880515	1.16E-49	-2.886637298	down
TraesCS4B03G0165500	1.28031	1.666266	1.268771	0.224855	0.224492	0.133002	1.92E-29	-2.886490458	down
NewGene_77655	1.674539	1.867189	1.864423	0.314107	0.210911	0.218081	7.68E-47	-2.88593208	down
TraesCS3A03G0817400	1.029045	0.989414	0.921378	0.14248	0.17525	0.080936	9.25E-23	-2.885652556	down
NewGene_55851	0.863733	0.98202	1.245318	0.119391	0.127938	0.157198	6.68E-21	-2.885197014	down
TraesCS6D03G0695800	15.54629	19.016478	17.536932	2.565137	2.02539	2.600558	2.43E-91	-2.883852751	down
TraesCS2D03G0004900	1.286889	1.262404	1.568902	0.163049	0.263817	0.12976	3.01E-24	-2.883545553	down
TraesCS3D03G0522900	1.978554	1.922569	2.100188	0.29566	0.307491	0.212762	1.06E-27	-2.882407059	down
TraesCS5A03G0919800	13.110995	13.359114	13.562713	1.803922	2.092455	1.639256	6.49E-162	-2.881765567	down
TraesCS3B03G1335600	20.992599	24.172642	24.466518	3.859216	2.971258	2.825685	5.32E-128	-2.881591973	down
TraesCS6D03G0677400	9.359027	11.832597	11.626531	2.105344	1.24658	1.208892	3.98E-62	-2.881094101	down
NewGene_19994	1.645556	1.21687	2.109232	0.204194	0.255278	0.242209	4.99E-37	-2.880532315	down
TraesCS4D03G0677000	13.558182	15.817951	14.08683	2.208175	1.914513	1.889176	1.80E-99	-2.879614801	down
TraesCS4A03G0609800	7.254076	6.736325	6.544352	0.790112	1.250831	0.798266	6.85E-54	-2.876662435	down
TraesCS7D03G0375600	14.010417	12.605919	13.348103	1.910543	1.792302	1.849919	0	-2.875978395	down
TraesCS7D03G0716000	2.331017	1.33137	2.401592	0.189582	0.372187	0.265148	8.09E-22	-2.87564669	down
NewGene_86521	0.631648	0.615486	0.569139	0.080737	0.012296	0.150025	4.05E-09	-2.87535189	down
TraesCS1A03G0899300	5.640524	7.583179	6.234053	0.914383	1.052516	0.737995	2.09E-56	-2.875191995	down
TraesCS7B03G0398600	7.838043	9.588266	8.473405	1.041464	1.166753	1.387875	1.48E-92	-2.875051832	down
TraesCS6D03G0920900	0.746263	0.382053	0.66283	0.101129	0.083161	0.058361	7.10E-14	-2.874338564	down
TraesCS3D03G0079700	6.797079	8.303312	6.338004	0.731353	1.014979	1.205222	7.46E-28	-2.872582246	down
TraesCS6B03G0804100	0.428588	0.498273	0.566922	0.077595	0.050269	0.080827	4.02E-37	-2.872482821	down
TraesCS2A03G0427400	1.166451	1.569973	0.961223	0.094674	0.294265	0.116749	2.00E-12	-2.871203659	down
TraesCS3D03G0779900	6.513693	7.292722	7.337142	1.072933	0.879966	0.996586	2.01E-82	-2.868609171	down
TraesCS3A03G0664700	1.429244	1.683958	1.111747	0.247667	0.23322	0.105844	5.91E-12	-2.866688984	down
TraesCS3A03G1167600	2.465175	2.303029	1.888742	0.411151	0.383777	0.10241	7.84E-11	-2.866651229	down
TraesCS2A03G0759600	0.258638	0.215584	0.276021	0.039557	0.050785	0.011775	4.80E-11	-2.865406695	down
TraesCS4D03G0805000	1.168137	1.845869	1.372752	0.257824	0.101681	0.249718	1.40E-16	-2.864766149	down
TraesCS4B03G0623600	24.986744	25.779354	24.704897	3.938362	3.398151	3.265315	3.94E-236	-2.864098207	down
TraesCS3D03G0676800	2.884053	3.153875	2.438596	0.356125	0.469475	0.351489	1.44E-41	-2.863907594	down
TraesCS7B03G0207000	2.039664	1.675013	1.908637	0.227735	0.199487	0.34853	1.07E-20	-2.863322198	down
TraesCS2D03G0904100	8.032725	6.374816	6.71959	0.987719	0.776535	1.184055	3.33E-65	-2.861888111	down
NewGene_508	6.740895	6.831467	5.210425	0.673278	0.775478	1.063667	2.13E-51	-2.861396711	down
NewGene_17882	7.354142	6.561085	7.805892	0.680861	1.412661	0.936549	1.63E-37	-2.859585389	down
TraesCS7B03G1289400	7.685554	6.845267	7.288334	0.822268	1.257524	0.984682	3.45E-51	-2.859575288	down
TraesCS5B03G0399400	1.927885	1.600789	1.435506	0.346112	0.105838	0.234687	1.06E-16	-2.859331173	down
TraesCS3B03G0153400	2.766067	2.873528	2.998588	0.351605	0.377321	0.484817	6.85E-49	-2.858947907	down
NewGene_50173	5.086004	5.50667	5.110668	0.879774	0.608508	0.703836	5.59E-48	-2.858890362	down
TraesCS1B03G0213900	2.31613	1.815382	1.275029	0.244208	0.202927	0.308861	1.22E-22	-2.858780501	down
TraesCS4A03G0833000	1.711883	2.146485	1.905215	0.277273	0.292265	0.236796	1.64E-28	-2.857599085	down
NewGene_103678	1.465221	1.728956	1.567657	0.249867	0.280616	0.138327	4.97E-30	-2.857009356	down
TraesCS3B03G0975100	26.538164	34.235886	28.192636	4.18756	4.503243	3.878209	9.71E-159	-2.854597018	down
TraesCS3D03G1069000	17.387335	22.570272	20.018211	3.009347	2.930276	2.519111	1.25E-80	-2.851760775	down
NewGene_94756	1.588957	1.134262	2.021007	0.199729	0.241181	0.172254	3.65E-28	-2.851495158	down
TraesCS3D03G0260700	14.545956	12.827887	14.23733	2.009174	1.866243	2.000204	0	-2.851337181	down
NewGene_48292	0.521737	0.770796	0.712166	0.028371	0.172821	0.079814	1.43E-09	-2.850543831	down
TraesCS5D03G0541500	1.797689	1.795779	1.438747	0.201431	0.199237	0.304076	1.38E-20	-2.849694558	down
TraesCS7D03G0704300	5.863429	4.546063	5.919354	0.87098	0.773694	0.861536	4.81E-95	-2.84939862	down
NewGene_33961	5.641098	5.5324	6.430079	0.809227	0.916934	0.75999	3.95E-121	-2.847786886	down
TraesCS2B03G1251900	7.080362	6.467377	7.5525	0.773279	1.149442	1.064002	8.87E-135	-2.845918892	down
TraesCS2D03G0072800	1.500674	1.319778	1.362144	0.102501	0.264217	0.210427	1.70E-24	-2.844660063	down
TraesCS4A03G0117800	25.075111	27.85828	26.609785	3.110789	4.485423	3.698058	6.08E-166	-2.844354971	down
NewGene_75524	10.289656	8.913367	10.801353	1.801299	1.360711	1.534091	1.16E-114	-2.844078424	down
TraesCS6A03G0617400	23.439264	27.320295	24.383121	3.270522	3.673898	3.733294	1.48E-187	-2.843977345	down
TraesCS5A03G0907400	2.81178	3.666281	3.187309	0.381418	0.568822	0.415361	1.25E-51	-2.843903114	down
TraesCS5B03G0522100	0.548751	0.485033	0.437861	0.12467	0.039847	0.035206	9.20E-14	-2.842981838	down
NewGene_48235	1.726771	1.593089	1.35765	0.351761	0.356559	0.128542	1.62E-29	-2.840460858	down
TraesCS4D03G0515700	28.712025	30.52	29.320807	4.128533	4.227403	4.273189	0	-2.83934777	down
TraesCS6D03G0652900	4.33345	3.918648	4.535266	0.694889	0.665227	0.46307	2.42E-62	-2.839056938	down
TraesCS7A03G1316300	1.941125	2.166451	2.129295	0.483036	0.29793	0.148565	1.50E-14	-2.838478282	down
TraesCS4B03G0663000	0.664634	0.546517	0.429902	0.145426	0.071998	0.010529	2.70E-08	-2.838409279	down
TraesCS3A03G0706100	9.451093	9.193212	11.865156	1.223073	1.529042	1.574649	2.78E-73	-2.837721003	down
TraesCS5D03G0171800	0.971802	0.681014	0.875434	0.126151	0.095616	0.130937	4.81E-14	-2.836860685	down
TraesCS4D03G0481000	15.155091	16.544247	15.904185	2.316369	2.278367	2.20661	3.54E-195	-2.836515509	down
TraesCS2D03G0341300	6.494907	5.756141	5.624238	1.071466	0.724984	0.749832	1.82E-43	-2.836164149	down
NewGene_31202	26.248055	29.659191	29.422291	3.590589	3.765034	4.845774	2.33E-139	-2.835730705	down
TraesCS4D03G0824600	1.207719	0.818452	1.025792	0.117378	0.125993	0.186589	3.82E-28	-2.83334055	down
TraesCS6B03G0948300	3.77528	4.179738	4.74687	0.518965	0.526753	0.755365	3.51E-37	-2.832763609	down
TraesCS5B03G0349600	3.083568	3.026324	2.883404	0.376604	0.603049	0.29655	2.40E-33	-2.832721905	down
TraesCS2D03G0699200	2.618413	2.971452	3.276384	0.389665	0.492634	0.377732	3.09E-45	-2.832499647	down
TraesCS7D03G0472300	0.845262	0.826092	0.996449	0.167243	0.035859	0.181294	3.11E-13	-2.829223049	down
NewGene_7502	1.259161	0.958842	1.465136	0.410138	0.174182	0.16489	9.05E-32	-2.828444806	down
NewGene_115504	3.879164	3.617428	3.37358	0.433866	0.439588	0.541192	1.48E-168	-2.828071248	down
NewGene_13407	1.812684	2.445428	2.550352	0.376193	0.324279	0.275659	2.45E-24	-2.827453499	down
TraesCS3D03G0908900	19.711388	19.979853	17.70701	1.954035	3.451394	2.825959	2.42E-81	-2.826475955	down
NewGene_59888	0.807338	0.552083	0.613096	0.040667	0.165174	0.073685	1.17E-13	-2.826136152	down
TraesCS5A03G0623600	6.000477	6.710328	5.578863	0.944149	0.814613	0.88555	2.91E-101	-2.821862813	down
NewGene_34023	2.028087	1.473642	2.038258	0.219296	0.253294	0.295578	1.51E-18	-2.820601049	down
TraesCS1B03G0351000	0.993858	1.29718	0.903346	0.166775	0.222429	0.062384	9.37E-10	-2.82002913	down
NewGene_3923	7.78021	7.377295	8.310739	1.30452	1.268969	0.813857	2.76E-74	-2.818615538	down
TraesCS5D03G0225000	18.369171	24.033308	19.624138	3.435833	3.449088	2.096008	2.47E-71	-2.816660141	down
TraesCS3D03G0750000	1.331735	1.598535	1.436706	0.243997	0.212476	0.168274	3.52E-15	-2.816050971	down
NewGene_31843	3.621459	3.226591	3.45118	0.437084	0.513121	0.536919	5.36E-52	-2.814204382	down
NewGene_104236	4.111959	3.013661	4.275953	0.778951	0.442395	0.456743	1.02E-70	-2.813977752	down
NewGene_90161	0.600359	0.462513	0.570076	0.133109	0.081164	0.021496	9.83E-12	-2.812762934	down
TraesCS5D03G0470300	2.984912	2.670334	2.663601	0.337351	0.504565	0.355952	4.07E-38	-2.812021276	down
TraesCS4A03G0581500	33.813236	31.164686	33.185318	5.20243	4.131063	4.948417	2.26E-266	-2.811866605	down
NewGene_56669	1.746107	1.789198	2.031127	0.277246	0.221633	0.304979	9.13E-34	-2.811411104	down
TraesCS6A03G0645900	2.355447	3.500596	2.87976	0.579072	0.296017	0.396661	2.56E-34	-2.810873434	down
TraesCS7D03G0943400	9.800632	13.986209	11.330484	1.834103	1.268592	1.996281	4.80E-45	-2.809206756	down
TraesCS7A03G1365300	7.188487	9.28945	7.080968	1.063446	1.26939	1.094499	1.95E-38	-2.808742055	down
TraesCS2B03G0472500	2.213304	1.96872	1.915528	0.15677	0.433404	0.277091	1.92E-17	-2.808614154	down
TraesCS2B03G1342300	1.208619	0.957304	1.06731	0.118614	0.117227	0.229211	2.98E-14	-2.807746172	down
TraesCS1A03G0304400	1.208698	1.05404	1.285994	0.11737	0.234383	0.149899	5.43E-19	-2.807535065	down
TraesCS3A03G0823300	0.746763	0.797313	0.727039	0.080806	0.12006	0.123351	1.92E-19	-2.807096603	down
TraesCS1A03G0748300	230.234174	246.844916	232.797348	36.312824	34.094711	33.233009	0	-2.806786835	down
TraesCS5B03G0411800	3.12687	2.197384	2.321762	0.370225	0.210521	0.464271	2.28E-50	-2.80551747	down
TraesCS7D03G0878900	1.462071	1.758392	2.139233	0.188517	0.412559	0.166634	2.92E-16	-2.804348309	down
TraesCS6A03G0866800	6.952352	5.777202	6.20026	0.91614	0.891752	0.955328	1.47E-150	-2.803563884	down
NewGene_25321	2.87661	2.77406	2.836583	0.337473	0.560006	0.353137	2.23E-48	-2.803433569	down
TraesCS4D03G0336600	15.386507	14.702145	14.387505	2.426646	2.170053	1.973252	8.27E-166	-2.802509572	down
TraesCS6B03G0007200	1.455692	0.925271	1.12335	0.131982	0.219092	0.155155	4.19E-37	-2.801922414	down
TraesCS5A03G1125600	2.711022	2.7228	2.635127	0.400474	0.300494	0.460049	2.01E-23	-2.801734616	down
NewGene_115161	0.942557	0.842443	0.869673	0.182162	0.129153	0.052922	2.90E-15	-2.80148544	down
TraesCS2D03G0369200	2.136484	2.568449	2.696768	0.216546	0.422972	0.428518	3.04E-24	-2.800067815	down
NewGene_22411	1.241628	1.615052	1.219177	0.167754	0.197886	0.224915	1.72E-26	-2.800059569	down
NewGene_115177	9.588793	8.104435	8.628398	1.440803	1.156162	1.282967	6.33E-225	-2.799516201	down
TraesCS4A03G0155800	9.897161	8.452216	8.132707	1.08534	1.220672	1.563084	1.16E-90	-2.799186167	down
TraesCS7A03G1227700	11.536802	13.309243	12.045545	1.301757	2.026903	2.059983	3.41E-60	-2.798439841	down
TraesCS5A03G0657100	2.233613	2.609643	2.310858	0.316697	0.361403	0.369155	1.59E-62	-2.797965915	down
NewGene_42797	2.152669	2.219395	2.41851	0.337329	0.231146	0.350311	9.82E-39	-2.796126948	down
NewGene_78948	0.736881	0.654926	0.452457	0.043854	0.04897	0.176622	4.47E-05	-2.79565484	down
NewGene_107241	4.951333	5.870524	5.063096	1.049414	0.544957	0.724682	9.76E-32	-2.795162811	down
TraesCS5D03G0487700	7.425688	10.666889	7.929934	0.75519	1.142179	1.926219	4.42E-11	-2.79479482	down
TraesCS4D03G0814500	0.906141	0.951324	1.014995	0.171203	0.073478	0.168692	1.87E-12	-2.794783506	down
TraesCS2A03G0607800	1.781775	1.309519	1.212553	0.104415	0.299758	0.218487	5.12E-20	-2.793908362	down
TraesCS6D03G0677000	4.038529	4.527144	4.143734	0.815382	0.75823	0.304143	6.83E-11	-2.790489633	down
TraesCS6D03G0702200	3.358117	3.50738	3.691948	0.729078	0.455975	0.369512	2.44E-33	-2.790204137	down
TraesCS4B03G0980700	25.791548	26.276075	25.440847	3.936216	3.139318	4.37018	3.14E-175	-2.789951814	down
TraesCS5D03G0812600	4.564791	5.115803	6.242951	0.703394	1.32846	0.294143	4.14E-06	-2.789402245	down
TraesCS5D03G0718700	2.294987	1.953444	1.597678	0.147734	0.374927	0.322947	2.38E-15	-2.788680949	down
TraesCS7B03G0264800	11.419689	15.328819	12.380966	1.732667	1.919913	2.133025	2.36E-93	-2.787757896	down
TraesCS2A03G0416500	16.956741	18.449402	17.031696	2.070947	2.801209	2.866336	4.92E-132	-2.787489746	down
TraesCS1A03G0559100	69.896004	76.780991	70.439209	10.426839	11.50686	10.194373	0	-2.787352597	down
TraesCS7B03G0378000	1.146964	1.046048	1.050943	0.189974	0.073574	0.200334	7.74E-11	-2.786951714	down
TraesCS2A03G0061600	3.019662	2.761058	2.501484	0.38539	0.427529	0.406628	8.30E-53	-2.786428748	down
NewGene_88607	4.075044	3.463941	4.200355	0.657628	0.377013	0.700559	1.17E-35	-2.784935364	down
TraesCS1A03G0443400	1.820277	1.68722	1.673313	0.195177	0.242351	0.32406	1.38E-21	-2.784152967	down
TraesCS2B03G1501600	11.108863	11.1333	11.534299	1.397863	1.550099	2.136986	3.56E-135	-2.783740288	down
TraesCS1D03G0904000	6.671789	7.895746	6.938574	1.365913	0.744737	1.081991	9.54E-30	-2.78317314	down
TraesCSU03G0101000	4.586095	4.989309	5.128526	1.033889	0.718741	0.411355	1.40E-18	-2.781079092	down
TraesCS2D03G0762500	1.472894	1.361911	1.233461	0.318652	0.079704	0.202127	2.33E-07	-2.780319796	down
NewGene_92531	2.699855	1.99723	2.718528	0.823198	0.118714	0.153612	0.000807293	-2.780270384	down
TraesCS7D03G0091100	1.242088	1.890323	1.51863	0.228591	0.223875	0.227325	6.45E-18	-2.779689859	down
TraesCS2A03G0294900	2.992546	2.599855	2.950735	0.560813	0.321038	0.36823	4.54E-54	-2.778500558	down
TraesCS6A03G0684600	105.493767	120.758835	111.721092	15.024161	17.597731	17.728039	0	-2.777961297	down
TraesCS5B03G0365800	1.512741	2.045766	1.991336	0.199838	0.360876	0.25656	2.15E-33	-2.77737207	down
TraesCS5B03G1191700	21.994934	29.616823	28.212053	3.697009	4.062421	4.128657	6.74E-115	-2.777099755	down
TraesCS7B03G0834800	0.892032	1.087216	0.96057	0.152236	0.056606	0.226607	5.12E-15	-2.775739601	down
TraesCS7D03G0152900	7.395018	9.405425	8.418726	1.220625	1.017099	1.524337	2.39E-39	-2.774733308	down
TraesCS7B03G1167700	1.252938	1.296863	1.71001	0.232675	0.213015	0.182682	6.81E-30	-2.772678787	down
NewGene_26170	1.0243	1.455449	1.068712	0.207386	0.163107	0.146922	1.84E-27	-2.772148196	down
NewGene_817	1.935495	2.435134	2.192074	0.373071	0.328409	0.254563	1.09E-45	-2.771621546	down
TraesCS2A03G0961900	5.173759	4.064398	4.328691	0.707998	0.551568	0.761663	2.00E-49	-2.771532381	down
TraesCS2A03G0431900	25.991076	29.242136	25.920824	3.357656	4.159467	4.618309	2.49E-175	-2.771278567	down
TraesCS1D03G0046200	1.3411	1.759723	1.601917	0.273684	0.202253	0.224406	5.46E-37	-2.771273228	down
TraesCS4A03G1116300	5.874155	5.619263	5.716974	0.664653	0.975751	0.927533	5.75E-106	-2.771019325	down
NewGene_64348	5.452785	4.214946	5.417148	1.002551	0.592078	0.69336	2.21E-91	-2.77044539	down
TraesCS4B03G0632200	0.893534	1.050844	1.130358	0.185202	0.087244	0.182046	1.34E-17	-2.770390648	down
TraesCS7A03G0562100	7.601086	9.64489	9.572908	1.327325	1.197091	1.485831	2.31E-85	-2.770230088	down
TraesCS7D03G0992000	1.912955	2.452636	1.86707	0.115541	0.29629	0.508494	2.94E-14	-2.770081643	down
NewGene_73751	0.746764	0.884039	0.950434	0.551534	0.433981	0.336631	7.48E-34	-2.769424799	down
TraesCS3D03G0045700	21.069666	26.256403	24.362324	4.091679	3.443729	3.212678	1.21E-86	-2.768435124	down
TraesCS4D03G0106900	1.770931	1.230705	1.823047	0.246572	0.236494	0.232965	5.12E-34	-2.76716881	down
TraesCS4B03G0474000	1.505694	1.292006	1.517449	0.23628	0.249566	0.150248	2.42E-11	-2.766546242	down
TraesCS4A03G0732500	1.512125	2.186853	1.747034	0.255676	0.310596	0.240795	4.03E-24	-2.763831532	down
TraesCS5B03G0067700	2.676717	3.507465	2.821355	0.63701	0.360998	0.345402	8.58E-26	-2.762544288	down
TraesCS6A03G0675400	3.8848	4.546308	4.334489	0.623426	0.626217	0.669111	8.93E-51	-2.759165885	down
TraesCS6A03G0960300	2.186217	1.460153	1.770517	0.201534	0.370541	0.234632	7.69E-25	-2.759134016	down
TraesCS2B03G1489500	1.119965	0.862237	0.982707	0.091646	0.191945	0.155947	1.64E-21	-2.756942944	down
TraesCS3A03G0806000	2.187764	2.649635	2.215584	0.446922	0.275041	0.33867	1.16E-33	-2.755460234	down
TraesCS6D03G0651800	5.273442	5.336017	5.451297	0.753099	0.822218	0.844439	4.48E-110	-2.754814637	down
NewGene_73877	5.100274	4.464021	4.726911	0.680919	0.617413	0.743103	9.09E-109	-2.751705778	down
NewGene_95342	1.868383	2.046416	2.078357	0.143842	0.539908	0.146393	1.32E-11	-2.751203876	down
TraesCS2B03G0025700	3.018317	3.232093	3.193431	0.433255	0.597855	0.388622	4.99E-44	-2.749555087	down
TraesCS1D03G0978000	1.562148	2.083798	1.635315	0.34854	0.214604	0.237919	2.35E-24	-2.747077766	down
TraesCS2D03G0969300	8.837894	15.470895	14.368465	1.577016	2.818526	1.469682	1.02E-18	-2.746410759	down
TraesCS3B03G0989400	3.123102	3.744146	3.970109	0.721903	0.484139	0.412183	6.64E-12	-2.745678159	down
NewGene_60669	0.457499	0.277935	0.392092	0.053798	0.047239	0.068296	5.76E-16	-2.745269624	down
NewGene_113085	0.943691	1.057557	0.999972	0.161174	0.201689	0.08847	3.07E-17	-2.745171379	down
NewGene_55334	15.900085	17.914703	17.740981	1.939166	1.940805	2.206503	1.61E-293	-2.744167039	down
TraesCS1B03G1195100	1.764761	1.773283	1.69475	0.529864	0.129566	0.118894	9.38E-05	-2.742769902	down
TraesCS2A03G0393700	0.92237	0.906796	0.690016	0.161346	0.15233	0.06292	4.89E-11	-2.741508435	down
TraesCS4D03G0238000	18.328156	20.094809	17.52943	2.308484	2.63919	3.536048	1.06E-50	-2.741144776	down
NewGene_80858	2.68343	2.86245	2.646719	0.450934	0.393674	0.385299	8.84E-165	-2.740927348	down
TraesCS3B03G0312200	3.131879	2.843608	2.250276	0.341389	0.426224	0.472121	1.32E-19	-2.738118529	down
TraesCS6B03G0421300	3.464581	4.966133	4.031733	0.572756	0.609583	0.718013	3.00E-46	-2.73640313	down
NewGene_17276	0.995102	1.346041	0.97596	0.104583	0.16299	0.135909	7.81E-27	-2.733554889	down
TraesCS2D03G0216800	2.035	2.104465	1.86732	0.395721	0.219883	0.304448	9.09E-34	-2.731825882	down
TraesCS4B03G0646000	1.245695	1.730063	1.708115	0.366261	0.198954	0.147012	8.06E-16	-2.730726378	down
TraesCS4B03G0537300	1.097391	0.796345	0.858941	0.04647	0.247645	0.114682	8.47E-10	-2.730421681	down
TraesCS1D03G0236600	3.028648	3.499871	2.980577	0.572081	0.544016	0.342249	7.54E-30	-2.730371497	down
NewGene_104641	1.395882	1.974302	1.533814	0.217867	0.263325	0.316552	3.96E-14	-2.730032273	down
TraesCS4A03G0978600	2.487871	4.861938	2.78948	0.698175	0.23676	0.609556	1.80E-12	-2.729998835	down
TraesCS4D03G0519200	1.478282	1.488624	1.479202	0.220133	0.257465	0.19531	3.11E-13	-2.729429075	down
TraesCS2B03G0021600	0.831319	1.551053	1.040596	0.094602	0.236489	0.179136	2.39E-12	-2.729298331	down
TraesCS5A03G0504600	3.476213	4.020924	3.84391	0.70684	0.575746	0.462872	2.77E-46	-2.72866983	down
TraesCS4A03G1006600	4.969886	6.906904	5.525505	0.676193	1.130988	0.848419	2.98E-27	-2.727523732	down
TraesCS2A03G1192100	0.449517	0.551681	0.418698	0.097376	0.098056	0.023507	8.54E-10	-2.727133201	down
TraesCS6A03G0828200	6.808144	9.39612	8.477401	1.44615	1.566832	0.767658	4.16E-33	-2.726165787	down
NewGene_1622	15.318812	13.483891	15.451714	2.387943	2.052219	2.389944	3.87E-208	-2.723765422	down
TraesCS6D03G0781400	1.083859	0.962946	1.437921	0.281244	0.095883	0.15726	2.81E-16	-2.722553297	down
TraesCS1D03G0291200	25.348486	33.961315	27.133595	3.776224	4.825872	4.780364	8.45E-48	-2.722508037	down
TraesCS5D03G0609900	1.340425	1.565311	1.509507	0.141517	0.218612	0.311991	2.67E-15	-2.720039892	down
TraesCS6B03G0163000	0.884795	0.952418	1.160369	0.162659	0.148075	0.134476	2.26E-15	-2.720002549	down
TraesCS2D03G0651700	2.626211	2.55961	2.678393	0.722366	0.296138	0.194726	9.45E-07	-2.719907111	down
TraesCS7A03G1092200	3.749344	4.34177	4.911074	0.82641	0.576591	0.610891	2.71E-43	-2.719586646	down
NewGene_99863	0.661421	0.444982	0.578494	0.048122	0.113051	0.09409	9.94E-18	-2.719558181	down
TraesCS4D03G0760600	4.368254	4.439027	4.309098	0.642838	0.640131	0.738212	1.93E-54	-2.719344227	down
TraesCS5B03G0920300	0.709951	0.727413	0.878135	0.208525	0.074223	0.075023	1.56E-12	-2.717719506	down
TraesCS2B03G1209800	1.813852	1.867192	1.994391	0.216337	0.320015	0.338412	3.83E-53	-2.716158506	down
NewGene_38677	0.972864	0.58241	0.647617	0.166591	0.109375	0.057547	9.98E-12	-2.715056234	down
NewGene_108031	57.730137	57.988255	57.187004	9.403647	8.748988	8.760971	0	-2.714829164	down
TraesCS3B03G0303400	4.233515	3.961691	4.183465	0.813525	0.43881	0.671209	1.89E-45	-2.712842609	down
TraesCS6D03G0536300	1.252913	1.64374	1.921429	0.2906	0.249879	0.203022	1.61E-24	-2.712117109	down
NewGene_39950	0.710206	0.501538	0.572286	0.10639	0.069273	0.077595	2.10E-18	-2.712111831	down
TraesCS7B03G1046100	0.524337	0.566274	0.730068	0.072098	0.063267	0.145395	6.18E-18	-2.711709599	down
TraesCS4A03G0673500	8.613291	8.245976	7.930908	1.167084	1.224326	1.454588	3.22E-125	-2.710235737	down
TraesCS6D03G0018800	1.608974	2.493809	1.859425	0.373973	0.419669	0.123349	3.76E-15	-2.70995938	down
TraesCS5D03G0727500	2.343544	1.916172	1.838463	0.299364	0.267885	0.371898	4.41E-23	-2.709519497	down
TraesCS3D03G0866400	7.110025	7.249234	7.401402	1.271845	1.09826	1.061078	7.53E-84	-2.708560608	down
TraesCS6A03G0900100	7.161699	7.542362	7.217859	1.003929	1.231899	1.183088	1.57E-146	-2.708052573	down
TraesCS1D03G0119000	3.722993	4.150514	2.919111	0.423693	0.70304	0.549154	6.90E-33	-2.706889218	down
TraesCS4A03G1242800	0.53828	0.388571	0.457963	0.087595	0.049501	0.07562	3.45E-11	-2.70672307	down
TraesCS1D03G0812500	2.613833	2.864841	2.329974	0.478069	0.378859	0.369806	2.33E-35	-2.706632615	down
NewGene_32255	3.778291	4.909764	5.174079	0.829657	0.637586	0.693778	5.21E-37	-2.705284725	down
TraesCS7D03G0138900	4.123572	5.428325	4.855004	0.888638	0.640546	0.719519	3.06E-43	-2.705214276	down
TraesCS7D03G0123200	12.898136	12.903434	13.119585	2.070969	1.771052	2.164888	3.94E-208	-2.70471139	down
NewGene_77014	1.673754	1.24792	1.506944	0.160704	0.235166	0.272887	1.05E-11	-2.700019484	down
TraesCS4A03G0994900	0.487687	0.763422	0.649815	0.023387	0.022951	0.188792	0.008297356	-2.699275502	down
TraesCS5B03G1085500	1.423796	1.557311	1.370964	0.221889	0.235498	0.22165	8.99E-17	-2.69757977	down
TraesCS6A03G0821800	5.404232	6.091368	5.576416	0.805722	0.985156	0.887151	2.44E-57	-2.69752657	down
TraesCS3D03G0385300	47.816788	57.01981	47.721851	6.694499	9.21008	8.104416	3.26E-136	-2.697048307	down
TraesCS1D03G0794500	1.743387	2.668246	1.782427	0.317973	0.364742	0.290434	1.72E-40	-2.696560443	down
TraesCS4A03G1134600	4.82264	6.32934	5.013391	0.986625	0.4371	1.103315	5.73E-19	-2.69444152	down
TraesCS7B03G0190200	9.960812	9.327455	10.074057	1.404265	1.468232	1.754994	4.09E-187	-2.694165261	down
TraesCS6A03G0770900	1.000003	0.708866	0.947596	0.166368	0.078312	0.171507	1.16E-13	-2.68968238	down
TraesCS2A03G0979000	16.092949	19.330758	17.531036	2.71988	2.883867	2.704471	2.71E-137	-2.689051157	down
TraesCS2B03G1545500	7.98927	7.588789	8.2068	1.347849	1.224814	1.172327	3.00E-69	-2.688014666	down
NewGene_62434	4.24326	3.14631	4.003161	0.878681	0.80595	0.254602	8.30E-07	-2.687072014	down
TraesCS1D03G0673100	13.90647	13.099233	13.092875	2.138919	1.934283	2.272937	9.94E-108	-2.687069105	down
TraesCS1B03G0109500	1.846073	2.726669	2.329455	0.503206	0.076556	0.504374	8.97E-10	-2.684934581	down
NewGene_82938	2.423013	1.819772	1.96761	0.200977	0.328445	0.451444	4.16E-24	-2.682689162	down
TraesCS7D03G0865400	3.809524	4.242052	3.791609	0.481257	0.690859	0.708524	4.00E-56	-2.681881567	down
NewGene_28655	5.460069	5.290382	5.079568	0.694893	1.033426	0.784673	5.10E-127	-2.681541667	down
TraesCS4B03G0088900	18.107018	17.492435	16.604689	2.661962	2.908862	2.751792	1.49E-248	-2.67820735	down
TraesCS7A03G0394100	0.332047	0.643267	0.476057	0.048907	0.075178	0.102691	5.06E-11	-2.677273873	down
TraesCS5D03G0914600	2.007856	3.015084	1.727156	0.368403	0.341422	0.351583	1.27E-19	-2.677222422	down
TraesCS3D03G1103900	4.492362	5.892041	4.875535	0.580519	0.691478	1.144971	4.32E-25	-2.676527209	down
TraesCS2B03G0326000	0.694653	1.103718	0.789353	0.137217	0.079369	0.192555	3.25E-12	-2.676094395	down
TraesCS7B03G0268700	1.478459	1.511747	1.828689	0.204942	0.385881	0.167155	1.10E-12	-2.674162533	down
TraesCS4B03G0757400	13.489759	14.82522	14.630304	1.588345	2.703275	2.543988	1.07E-52	-2.673304815	down
TraesCS4B03G0797900	2.621677	3.08732	2.652772	0.327492	0.45833	0.530918	2.73E-17	-2.671914738	down
TraesCS1D03G0244200	1.892926	2.254375	1.891374	0.224351	0.421551	0.314317	7.63E-29	-2.671303244	down
TraesCS5B03G0169900	0.840857	1.249713	1.40387	0.045532	0.219165	0.280122	1.92E-09	-2.671161426	down
TraesCS3D03G1112500	1.465002	1.337785	1.420266	0.218915	0.150168	0.299765	3.81E-25	-2.670871486	down
TraesCS4D03G0108400	11.275313	13.257588	12.270466	2.060222	1.753513	2.096861	2.25E-151	-2.67049807	down
TraesCS5B03G0957600	12.857263	15.489166	12.787394	2.328494	2.178935	2.117497	3.21E-172	-2.666597534	down
TraesCS4A03G0193400	47.331612	51.055122	50.673744	8.689108	7.460106	7.858984	0	-2.666374644	down
TraesCS1B03G1027600	2.219324	1.803922	2.754639	0.328368	0.204387	0.54999	1.65E-21	-2.666028775	down
TraesCS6B03G0977900	12.573077	14.79736	13.367638	1.938521	2.129634	2.442271	1.84E-85	-2.665586708	down
TraesCS4D03G0480300	1.677184	1.899967	1.66678	0.405169	0.275968	0.157207	2.74E-19	-2.665217661	down
TraesCS6A03G0821900	2.179319	2.589495	2.182774	0.395326	0.353052	0.366432	3.15E-28	-2.664649925	down
TraesCS7B03G0217900	4.091449	4.31478	4.57981	0.482885	0.789661	0.803944	1.34E-44	-2.663955021	down
NewGene_73875	11.29228	10.009049	9.222279	2.203985	1.432613	1.268318	1.78E-62	-2.663922868	down
NewGene_16290	1.724593	1.469187	1.303063	0.264389	0.216863	0.227347	4.63E-36	-2.662066397	down
TraesCS2D03G0158400	0.831046	1.258861	0.705707	0.178201	0.093622	0.172138	3.19E-11	-2.662041383	down
NewGene_11515	0.528146	0.428319	0.458229	0.039766	0.114628	0.060581	1.16E-12	-2.661358382	down
TraesCS3A03G0187500	4.669662	4.93959	4.527161	0.746802	0.786383	0.738465	8.13E-44	-2.661068563	down
TraesCS7B03G0236400	0.777789	0.701557	0.835817	0.228299	0.062917	0.074284	4.07E-11	-2.65989671	down
TraesCS2D03G1266000	1.388847	1.681444	1.574424	0.317582	0.265563	0.164507	1.13E-29	-2.659111306	down
NewGene_32309	4.28362	3.364378	4.364544	0.548897	0.520094	0.836007	2.44E-62	-2.657126066	down
NewGene_101506	2.560451	2.106514	2.659688	0.383931	0.477845	0.318742	3.47E-75	-2.65688067	down
TraesCS5D03G0426300	5.710519	7.461269	6.569168	1.375198	0.618383	1.214151	5.93E-32	-2.655792615	down
TraesCS3A03G0913700	1.232354	1.003991	1.414735	0.300433	0.107205	0.183295	5.31E-10	-2.65540552	down
NewGene_49722	1.853817	1.512667	1.870729	0.144954	0.30454	0.388152	1.85E-11	-2.655037434	down
TraesCS3D03G0745600	1.033552	0.718802	1.103902	0.168813	0.120664	0.153667	1.58E-16	-2.653499811	down
TraesCS3A03G1155900	7.458713	10.691805	8.452979	1.368164	1.470103	1.44335	7.25E-31	-2.653490885	down
TraesCS4A03G0242600	2.337717	2.987205	2.909858	0.503859	0.487647	0.342129	1.06E-20	-2.652346117	down
TraesCS7B03G0713200	11.222548	15.672024	13.122942	1.507491	2.359096	2.591993	4.20E-36	-2.651453941	down
TraesCS7B03G0823000	10.26591	12.872604	11.971956	2.479193	1.613758	1.631074	2.78E-60	-2.649752936	down
TraesCS3D03G0780300	2.05266	2.617505	2.265091	0.331478	0.336137	0.456098	1.53E-41	-2.649326579	down
TraesCS7D03G0462400	25.265247	28.032316	25.393373	3.681464	4.885776	4.214381	1.56E-131	-2.64930059	down
TraesCS3D03G0552400	3.753997	5.022343	3.999628	0.490727	0.757158	0.794995	1.62E-14	-2.648560685	down
TraesCS5D03G1077900	3.412258	4.995442	4.337291	0.642008	0.713522	0.696559	3.19E-24	-2.648186836	down
TraesCS7B03G1116300	1.919633	2.639087	1.805747	0.274615	0.562292	0.180388	1.82E-13	-2.648167061	down
NewGene_9390	0.558714	0.533925	0.838227	0.056336	0.118216	0.128819	7.52E-19	-2.646561636	down
NewGene_99327	0.782267	0.962633	0.953892	0.186959	0.041866	0.118445	2.14E-12	-2.646236699	down
TraesCS5D03G0541600	2.136523	2.019553	1.748372	0.221957	0.317157	0.379887	4.15E-20	-2.643547895	down
TraesCS1D03G0182500	1.936017	2.433667	2.127716	0.445425	0.266963	0.341637	4.49E-26	-2.642873218	down
TraesCS2D03G0487500	0.532652	0.583358	0.62131	0.050769	0.111147	0.118043	1.87E-11	-2.641737208	down
TraesCS1A03G1032900	2.352524	2.317611	3.166552	0.446319	0.328545	0.50264	5.47E-27	-2.640684484	down
TraesCS5D03G0655200	1.406091	1.144749	1.506876	0.149556	0.291277	0.218617	5.76E-30	-2.638286182	down
NewGene_14656	1.110358	1.069907	1.508637	0.193999	0.122452	0.169435	4.27E-27	-2.635972989	down
TraesCS2B03G0432000	17.570808	17.33843	17.229664	3.310971	2.50756	2.756196	2.08E-170	-2.635665774	down
TraesCS5D03G0564400	0.93935	1.422449	1.018827	0.016752	0.218852	0.3098	0.007540753	-2.635092712	down
NewGene_13542	1.080144	0.921914	0.739993	0.067027	0.190734	0.16124	6.16E-14	-2.63504557	down
TraesCS2B03G1204100	3.667812	3.990307	3.700515	0.818321	0.378564	0.671185	1.78E-30	-2.633804041	down
TraesCS1D03G0876700	5.07203	9.355711	7.038284	1.48344	0.969187	1.094785	7.69E-35	-2.633307077	down
TraesCS1A03G0920700	5.001464	6.900825	5.797832	1.218479	0.816703	0.857276	1.11E-13	-2.632642827	down
NewGene_8113	1.206284	1.141279	1.325047	0.175686	0.16759	0.256501	9.26E-33	-2.632151147	down
TraesCS4A03G0896400	3.30829	3.781939	3.798371	0.648838	0.550359	0.594696	2.57E-60	-2.632046865	down
TraesCS7A03G0896300	1.551693	1.880627	1.323234	0.349886	0.350671	0.074242	1.35E-10	-2.631627892	down
TraesCS2B03G1545400	6.301356	6.671318	6.063781	0.963194	1.284503	0.877009	7.77E-50	-2.631198678	down
NewGene_10152	8.494389	7.980781	7.922067	1.464205	1.640804	1.713008	0	-2.630454479	down
NewGene_20178	5.830621	3.989611	4.86145	0.694383	0.792142	0.592173	3.80E-183	-2.629244848	down
TraesCS1B03G1223100	5.339423	4.497938	4.807897	0.846566	0.858115	0.711976	1.20E-53	-2.624177568	down
TraesCS6B03G0452400	2.130308	2.131025	2.219417	0.379051	0.404027	0.258486	2.17E-39	-2.623449659	down
TraesCS1D03G0237000	0.918645	1.778555	1.539235	0.075402	0.270122	0.338525	1.65E-09	-2.623268225	down
TraesCS6B03G0025700	2.642199	2.269866	2.558522	0.067377	0.517766	0.623601	9.65E-09	-2.6232657	down
TraesCS5A03G0665900	3.10957	3.033357	3.948365	0.178789	0.496355	0.964622	5.57E-12	-2.622153052	down
TraesCS5D03G0480900	14.971148	17.473696	15.595861	2.86747	3.032523	2.05225	1.14E-63	-2.621862074	down
TraesCS1A03G0621100	2.864296	2.630593	2.95156	0.508068	0.395907	0.497849	4.63E-96	-2.619831349	down
TraesCS6B03G0945900	4.802271	5.221021	4.817878	0.650372	1.213736	0.589532	9.74E-37	-2.619536057	down
TraesCS1B03G0850900	0.953774	1.161282	1.10729	0.221373	0.085854	0.227605	1.66E-15	-2.618649185	down
NewGene_60103	1.343725	0.66398	1.493664	0.166523	0.272992	0.138002	0.001016877	-2.617542652	down
TraesCS3B03G0420500	3.417416	2.853338	3.210188	0.434247	0.651994	0.481352	6.38E-64	-2.617280264	down
TraesCS1A03G0656800	1.008842	1.016168	0.848303	0.162734	0.148528	0.160131	2.00E-12	-2.617202106	down
TraesCS1D03G0544300	28.376474	32.725697	27.575306	5.010163	5.391653	4.384625	5.71E-185	-2.615711421	down
TraesCS7D03G0427600	4.52007	5.492744	4.007041	0.598979	0.884771	0.847066	8.28E-48	-2.615430127	down
TraesCS7B03G0349900	2.570946	3.807576	3.126311	0.330106	0.451198	0.787733	1.06E-21	-2.615163943	down
TraesCS1B03G1118400	1.938138	2.151799	1.79133	0.430606	0.295299	0.247748	5.66E-25	-2.614912806	down
NewGene_38750	1.616121	1.822652	1.68118	0.116833	0.523813	0.305299	1.10E-11	-2.614107762	down
TraesCS3D03G0034800	7.295783	5.894909	5.882122	1.304209	0.93776	0.939688	1.06E-74	-2.613824465	down
NewGene_20935	3.165756	2.991732	3.246473	0.671077	0.621239	0.420313	6.39E-57	-2.613517163	down
TraesCS3D03G0613300	12.915524	14.634294	10.87045	1.787614	2.010922	2.58767	8.73E-45	-2.612874217	down
TraesCS1A03G0944000	1.292647	1.228824	1.568435	0.208263	0.165901	0.302248	1.36E-18	-2.611563256	down
NewGene_49752	0.882006	0.882541	0.809659	0.152249	0.097069	0.177965	3.31E-26	-2.6111466	down
TraesCS5A03G0111200	12.74477	14.675587	14.085441	2.484371	2.586653	1.866538	4.54E-119	-2.610685057	down
TraesCS3B03G0518300	6.956872	7.325926	6.765671	1.265372	1.024953	1.226495	8.07E-97	-2.610070883	down
TraesCS4A03G0168800	2.13134	2.692868	2.451802	0.358576	0.350762	0.504285	5.07E-44	-2.609273576	down
TraesCS6B03G0771700	2.201133	3.14114	2.209645	0.323186	0.571649	0.357398	1.15E-25	-2.608871476	down
TraesCS7D03G0448200	17.399229	20.333292	19.754026	3.264911	3.352401	3.009506	1.99E-164	-2.608624332	down
TraesCS6A03G0652700	6.268882	6.498717	6.681239	1.023011	1.309025	0.899137	3.55E-30	-2.608385484	down
TraesCS7D03G0164900	4.038099	3.443213	3.671433	0.427663	0.716344	0.70779	5.88E-40	-2.607965822	down
TraesCS1A03G0574600	0.788107	1.01968	0.674202	0.073905	0.148206	0.185851	1.61E-14	-2.607305009	down
NewGene_44162	6.641124	7.20685	6.518175	0.977543	0.898244	1.55135	9.04E-35	-2.606353287	down
TraesCS2A03G1140100	3.300329	3.068031	2.812638	0.233823	0.759239	0.523689	4.88E-17	-2.606049636	down
TraesCS5A03G0196500	16.374899	17.413271	17.714468	2.405979	2.77106	3.462276	3.16E-95	-2.605024888	down
TraesCS7B03G0798100	1.999641	2.328675	1.598022	0.540046	0.27221	0.173875	1.15E-11	-2.603304621	down
NewGene_51419	3.947688	4.177828	4.171975	0.872079	0.628678	0.559969	5.66E-51	-2.603134635	down
TraesCS1A03G1004700	0.60685	1.041506	0.684976	0.190371	0.073209	0.129338	4.56E-11	-2.602521754	down
TraesCS3A03G0159700	2.834599	3.270798	2.833483	0.454202	0.701625	0.321926	8.69E-32	-2.601947621	down
NewGene_50953	2.536003	1.090129	2.176768	0.675044	0.112232	0.094623	0.007565068	-2.601513425	down
TraesCS4D03G0011400	2.376518	2.512528	2.166093	0.447819	0.355975	0.373006	1.05E-13	-2.601163881	down
TraesCS5A03G0488600	46.8443	40.955493	45.51356	7.20699	7.679516	7.528882	0	-2.601047365	down
TraesCS1A03G0555300	9.986929	8.597609	10.065557	1.58717	1.554378	1.675538	1.19E-116	-2.599700999	down
NewGene_111494	1.574477	1.443183	1.00967	0.277167	0.2083	0.227826	1.34E-15	-2.597654124	down
TraesCS3D03G0574300	0.496753	0.363147	0.396438	0.066573	0.075475	0.068492	1.14E-16	-2.594868225	down
TraesCS3D03G1136300	9.404131	10.505967	10.179847	1.9734	1.226076	1.893204	2.24E-70	-2.594690595	down
TraesCS2A03G0127900	7.56187	9.477575	9.202513	1.478636	1.368397	1.585172	3.26E-85	-2.594293226	down
TraesCS3A03G0052000	5.74262	5.39505	5.189749	1.152652	0.941194	0.668368	3.30E-63	-2.593841056	down
NewGene_4944	0.543042	0.355321	0.320268	0.137173	0.014623	0.053112	4.33E-07	-2.59380486	down
TraesCS2D03G0882100	3.711118	3.817156	4.053552	0.528059	0.579181	0.8416	1.42E-41	-2.592606372	down
TraesCS7B03G0369800	40.54195	39.577133	39.105801	7.297012	6.865463	6.030814	5.84E-273	-2.592165638	down
TraesCS3B03G0713900	29.316654	31.145218	31.300346	4.519165	5.493429	5.526841	4.22E-215	-2.590979072	down
TraesCS2D03G0330000	13.047599	14.022373	14.412084	2.650497	2.108902	2.277518	6.63E-146	-2.590202232	down
TraesCS1A03G0718600	29.690729	33.953842	32.593605	5.117669	5.716176	5.491084	2.34E-263	-2.589982538	down
TraesCS4A03G0575400	1.19926	1.297804	1.415068	0.204228	0.312842	0.143626	3.03E-22	-2.587452999	down
TraesCS1A03G0300100	27.990103	34.707069	31.269033	5.352696	5.328425	5.329675	1.25E-189	-2.584477787	down
TraesCS1D03G0933600	3.938625	5.643105	4.364429	0.488722	0.866856	0.966368	1.07E-10	-2.584139273	down
TraesCS1D03G0681300	33.16803	34.564075	33.489529	4.998772	6.039672	6.191407	8.70E-254	-2.584094694	down
TraesCS5D03G0567500	5.342873	7.425772	6.470851	0.971133	0.975729	1.321737	4.35E-44	-2.584054496	down
TraesCS1B03G0252700	2.71413	2.784022	2.635528	0.422469	0.489773	0.460277	9.26E-42	-2.583856182	down
TraesCS6B03G0779600	6.104385	8.67886	7.319659	1.196952	1.30083	1.264894	2.99E-57	-2.582807372	down
TraesCS7A03G0176000	2.761017	2.191877	2.262196	0.347465	0.373811	0.498728	7.22E-31	-2.581969524	down
TraesCS2D03G0329200	0.828984	0.822504	0.850143	0.110033	0.129711	0.181839	5.17E-11	-2.578946983	down
TraesCS7D03G0020400	0.677518	0.691646	0.757662	0.174301	0.102244	0.085983	1.52E-14	-2.578914362	down
TraesCS3B03G0167200	0.563088	0.485786	0.496818	0.080341	0.096491	0.077986	4.12E-12	-2.5780392	down
NewGene_96804	0.753943	0.439364	0.368602	0.072582	0.056832	0.106633	2.77E-13	-2.577378422	down
TraesCS5B03G1104600	0.872657	0.74681	0.894472	0.119594	0.139527	0.158963	1.75E-14	-2.577158262	down
NewGene_62230	2.360322	1.794643	2.108039	0.323745	0.457761	0.264217	2.91E-21	-2.577015545	down
NewGene_12677	2.812039	3.32299	3.853539	0.496452	1.087515	0.443776	3.45E-30	-2.576572721	down
NewGene_27389	8.193887	7.018075	7.751324	0.816905	1.128651	1.634942	1.64E-35	-2.576172218	down
NewGene_61567	2.448758	1.953814	1.995918	0.320882	0.151791	0.608917	4.83E-06	-2.575674725	down
TraesCS7D03G0018600	0.979642	0.714674	1.03188	0.183774	0.115196	0.166836	5.13E-24	-2.574647725	down
TraesCS3D03G0141800	3.545761	3.295917	3.727337	0.650978	0.572807	0.572589	1.11E-59	-2.574140218	down
TraesCS4B03G0821100	1.562729	1.913962	1.480001	0.27485	0.278342	0.285047	3.68E-21	-2.574136128	down
TraesCS3B03G0354000	2.601994	2.773764	2.257716	0.386941	0.429306	0.485113	3.84E-32	-2.573948785	down
TraesCS5B03G0012000	2.889547	1.893039	1.777628	0.438028	0.277438	0.341972	6.82E-15	-2.573573159	down
TraesCS2B03G1509500	6.819874	7.764306	6.686325	1.57019	1.244717	0.841296	1.39E-55	-2.571610633	down
NewGene_66974	103.847748	111.44384	110.901039	19.149727	18.136311	18.810108	0	-2.571172418	down
TraesCS5A03G1244200	0.966385	0.817581	0.901237	0.154181	0.141168	0.156657	1.70E-12	-2.568838961	down
TraesCS2D03G1032200	0.577345	0.645476	0.791218	0.112569	0.131872	0.096634	5.00E-11	-2.567565449	down
TraesCS1B03G0749300	0.780994	1.089037	1.071574	0.239983	0.176399	0.087664	3.93E-15	-2.566454254	down
TraesCS7D03G0725200	0.296588	0.328088	0.310949	0.006433	0.10067	0.05129	2.36E-06	-2.565734384	down
TraesCS5B03G1255600	6.043427	6.803768	5.327354	1.104197	1.15826	0.872717	1.52E-47	-2.565295014	down
NewGene_28882	0.886687	0.641936	0.853527	0.055483	0.217209	0.127731	8.02E-10	-2.564806016	down
TraesCS5A03G0741000	4.264351	4.355572	4.344428	0.760544	0.713619	0.762992	1.08E-150	-2.56424167	down
NewGene_114873	1.452112	1.426593	1.271559	0.198458	0.289226	0.215745	1.69E-19	-2.563700123	down
TraesCS7A03G0147000	6.343525	7.684025	5.896849	0.813499	1.607501	0.930069	1.36E-13	-2.562830888	down
NewGene_86818	1.804004	2.821008	1.467129	0.393634	0.427534	0.202475	2.36E-10	-2.562416961	down
TraesCS6A03G0690300	3.922008	4.17701	4.436181	0.793004	0.704916	0.667963	1.47E-76	-2.561036096	down
TraesCS1B03G0982900	2.568543	3.636449	2.862067	0.416119	0.586069	0.563746	5.48E-34	-2.560438345	down
TraesCS1D03G0038300	8.467647	7.641549	8.1534	1.40514	1.461462	1.330715	5.39E-183	-2.558788774	down
NewGene_506	3.048813	1.872004	2.610661	0.324258	0.438363	0.383029	1.26E-33	-2.558622679	down
TraesCS5A03G0969400	3.191334	3.511099	3.565635	0.652795	0.705962	0.418282	1.07E-45	-2.557930987	down
TraesCS1B03G1070300	14.489539	13.36604	14.062177	2.861047	2.397524	2.492636	5.01E-154	-2.557740555	down
TraesCS6D03G0841900	0.670869	0.425793	0.57256	0.123743	0.118187	0.039494	2.72E-10	-2.557361963	down
TraesCS1A03G0856000	1.412697	1.798299	1.904193	0.06847	0.510502	0.285052	1.75E-08	-2.556769795	down
TraesCS5D03G0129100	0.77791	0.632025	0.572175	0.069797	0.18431	0.083653	1.20E-12	-2.555863492	down
NewGene_69824	4.053326	4.606351	4.905328	0.564386	0.796753	0.96715	2.77E-61	-2.551208971	down
TraesCS6B03G0793500	3.1989	3.23783	3.183186	0.477154	0.545316	0.649055	8.67E-82	-2.550504953	down
TraesCS1A03G0501900	22.142843	20.526878	20.587481	3.583198	3.003936	4.435203	1.89E-103	-2.550134334	down
NewGene_95936	1.374901	1.614582	1.411611	0.240201	0.274376	0.138087	2.83E-29	-2.549380949	down
TraesCS1A03G1002300	2.909921	2.198395	2.953871	0.450779	0.49874	0.418294	1.66E-72	-2.545493927	down
TraesCS2D03G1099700	0.930144	0.582811	0.566898	0.113821	0.108205	0.136217	2.19E-16	-2.545477242	down
TraesCS4B03G0536200	2.364968	2.931594	2.344759	0.446156	0.518491	0.364357	2.93E-18	-2.545297917	down
TraesCS2A03G0104200	1.243291	1.144917	1.060828	0.181354	0.131854	0.282339	1.76E-14	-2.544871824	down
TraesCS7A03G0571800	11.640754	11.873579	11.424354	1.92753	2.078714	2.106755	8.42E-187	-2.543450707	down
TraesCS3A03G0592000	3.333614	1.942368	2.183401	0.424125	0.409465	0.425689	5.92E-14	-2.541575934	down
TraesCS1A03G0202600	6.913017	7.283199	7.594831	1.549611	1.087743	1.187833	7.49E-64	-2.539621337	down
TraesCSU03G0234700	131.557632	133.284653	135.69136	24.765827	22.839533	22.888287	0	-2.537887292	down
TraesCS1A03G0746600	0.529234	0.794254	0.621169	0.144005	0.071487	0.120793	9.76E-11	-2.537718401	down
TraesCS2B03G0697100	0.456123	0.515898	0.47914	0.113012	0.063898	0.074028	1.23E-15	-2.537502413	down
NewGene_50929	0.47404	0.465582	0.585937	0.109612	0.049387	0.10761	6.25E-16	-2.537026313	down
TraesCS4B03G0699800	1.05623	1.368901	1.164224	0.166775	0.289426	0.170903	4.74E-21	-2.536444585	down
TraesCS7A03G1107300	1.42852	1.505145	1.804997	0.28635	0.304242	0.226491	4.36E-30	-2.536347282	down
TraesCS6B03G0785900	2.315383	2.484243	2.272636	0.424117	0.439368	0.377364	1.73E-43	-2.535745748	down
TraesCS3A03G1166500	0.813383	1.0215	0.954562	0.106142	0.211271	0.171193	3.56E-17	-2.535263229	down
NewGene_13433	1.612659	1.810589	1.382917	0.236003	0.347256	0.173577	1.26E-52	-2.534128968	down
NewGene_88289	11.267603	16.028305	14.833278	2.23665	2.923728	2.260639	2.66E-45	-2.53303956	down
TraesCS2B03G1164900	1.680964	1.509794	1.186342	0.389105	0.113929	0.266857	3.62E-13	-2.532771168	down
TraesCS2D03G0923000	1.157489	1.583817	1.114314	0.273265	0.195232	0.211283	6.59E-18	-2.53158051	down
TraesCS6A03G0954500	3.592464	3.203981	3.432382	0.572114	0.559948	0.664072	2.43E-38	-2.531508334	down
TraesCS2D03G0833100	2.158346	2.679383	2.423421	0.313865	0.444661	0.513181	1.12E-23	-2.531486392	down
TraesCS7D03G0819000	2.203724	2.543135	2.17749	0.344156	0.660239	0.204741	3.17E-16	-2.531040685	down
TraesCS3B03G1339800	4.977742	6.406037	5.553745	0.932166	1.202961	0.849242	4.55E-45	-2.530560198	down
TraesCS3A03G0809300	1.012996	0.924273	0.805624	0.260365	0.049907	0.179442	1.56E-11	-2.530035928	down
TraesCS2A03G0207000	0.946797	1.091845	0.890197	0.201796	0.152925	0.158868	3.51E-15	-2.529383527	down
TraesCS4B03G0498600	0.855951	0.747388	0.813621	0.115731	0.198891	0.107435	1.53E-22	-2.528447175	down
TraesCS2A03G1180700	0.850871	0.853706	0.784567	0.114609	0.167123	0.150482	7.97E-11	-2.52843848	down
TraesCS1B03G0561000	4.99224	4.903817	5.993033	1.080754	0.702369	1.02917	6.96E-42	-2.525716447	down
NewGene_41023	3.830691	3.148094	3.602282	0.696969	0.655443	0.942652	1.89E-70	-2.524745248	down
TraesCS4D03G0570800	41.862966	41.820675	41.546959	7.851635	7.094886	7.32042	0	-2.524530237	down
NewGene_103427	9.025852	7.5918	9.487187	1.37752	1.956109	1.255755	1.75E-40	-2.523929806	down
TraesCS4D03G0796400	1.430819	1.692435	1.865045	0.131066	0.429392	0.31138	4.86E-16	-2.523909835	down
NewGene_116207	2.032221	1.829432	1.154183	0.208305	0.451798	0.219044	4.27E-10	-2.523680821	down
TraesCS5D03G0616900	3.774037	5.594373	4.103603	1.019964	0.608113	0.759197	5.66E-21	-2.522763114	down
TraesCS5D03G0850600	1.74229	1.611354	1.723531	0.286777	0.252972	0.357518	1.71E-44	-2.52138988	down
TraesCS1B03G0745700	6.862338	5.901434	7.149704	1.047491	1.078031	1.406743	1.75E-100	-2.521099545	down
TraesCS7D03G0611800	9.646788	11.429152	10.683394	1.782856	1.683334	2.183528	1.27E-106	-2.520982373	down
TraesCS2A03G0051200	11.464181	10.358921	12.233241	2.070178	1.693409	2.282954	3.57E-66	-2.520790258	down
TraesCS5D03G0409600	1.879864	1.657251	1.372046	0.234025	0.286787	0.344388	2.18E-29	-2.519329652	down
TraesCS1A03G0205300	12.530984	14.717116	13.437008	2.684315	2.290808	2.283394	1.30E-176	-2.519248703	down
NewGene_33262	42.626022	43.304787	43.005726	7.573358	7.292153	8.108484	1.39E-302	-2.519116193	down
NewGene_38284	0.564603	0.622507	0.357096	0.071091	0.118185	0.078164	6.61E-10	-2.517042188	down
NewGene_104971	1.076533	0.698045	0.697387	0.17698	0.054095	0.203471	4.70E-09	-2.516561249	down
NewGene_3331	4.866054	4.213218	3.57131	0.834317	0.73623	0.640182	1.81E-36	-2.515573641	down
TraesCS2B03G1221200	1.513592	0.971049	1.315713	0.191162	0.203191	0.275462	1.96E-16	-2.5154007	down
TraesCS7D03G0382700	0.567551	0.411957	0.505237	0.086058	0.095573	0.07616	5.85E-12	-2.514800632	down
TraesCS2A03G0226600	2.640691	3.286269	2.564613	0.770792	0.482154	0.259605	2.00E-12	-2.512923386	down
TraesCS5A03G1173400	1.857741	2.569827	2.202037	0.399759	0.458048	0.3218	9.13E-21	-2.512657715	down
TraesCS5B03G0957700	3.240453	2.823158	3.747315	0.468177	0.608552	0.673125	3.14E-61	-2.511957023	down
TraesCS4D03G0217900	35.677116	40.520458	37.44558	6.876753	7.174134	6.305495	5.59E-162	-2.511616083	down
TraesCS3A03G0732000	1.706671	1.600031	1.92615	0.3927	0.30493	0.230907	2.28E-22	-2.510410981	down
TraesCS7A03G0415200	1.932981	2.293885	2.622681	0.535127	0.402192	0.282923	1.11E-17	-2.510043684	down
TraesCS3D03G0921800	1.32221	1.097871	0.796101	0.182947	0.164822	0.219455	4.02E-11	-2.509376814	down
TraesCS7B03G0798600	1.125214	1.4731	1.668661	0.246623	0.184244	0.331193	3.08E-20	-2.50902537	down
NewGene_957	0.679415	0.705891	0.577041	0.125198	0.088603	0.135699	3.53E-15	-2.508937837	down
TraesCS2A03G1091600	4.412377	3.737961	4.367034	1.060614	0.704157	0.488468	5.44E-31	-2.506856005	down
TraesCS5B03G0875600	1.37941	1.281385	1.235774	0.211971	0.220615	0.25867	3.56E-22	-2.505381706	down
TraesCS7D03G0016500	0.660251	0.609817	0.542788	0.120741	0.092509	0.104691	2.02E-24	-2.504545161	down
TraesCS7D03G0115300	0.706399	0.830205	0.910668	0.183968	0.10822	0.140785	5.86E-12	-2.504456895	down
TraesCS1D03G0015900	9.468534	9.734835	8.733082	1.604434	1.711106	1.70358	5.30E-112	-2.50390708	down
TraesCS1B03G0370600	53.422634	62.231949	56.722385	9.910687	10.9368	10.187881	1.78E-178	-2.503740129	down
TraesCS4B03G0930200	3.496216	4.726171	3.984936	0.783532	0.488988	0.918388	2.17E-25	-2.503562148	down
TraesCS3A03G1020500	0.330494	0.230299	0.280579	0.058436	0.080599	0.00874	3.94E-07	-2.502258727	down
TraesCS3A03G0822800	4.822025	3.896516	4.542496	0.736567	0.743523	0.902417	2.67E-41	-2.502250753	down
NewGene_102364	1.172911	0.912253	3.603198	0.102551	0.389637	0.514317	0.005775359	-2.500650292	down
TraesCS1B03G0773200	5.720852	5.041524	5.407777	0.698944	1.179908	1.015146	1.49E-27	-2.497380681	down
TraesCS6D03G0694500	2.404915	2.622808	2.61594	0.407809	0.403761	0.559066	9.48E-32	-2.49676971	down
TraesCS1D03G0876900	5.878244	7.874889	5.809229	1.221341	1.129823	1.183182	3.32E-47	-2.495811302	down
TraesCS6D03G0071100	4.482641	5.804839	5.258577	0.870944	0.97753	0.961224	4.25E-62	-2.49559868	down
NewGene_507	2.745567	2.805752	2.701646	0.599024	0.398606	0.373435	5.41E-36	-2.49559144	down
TraesCS2B03G0779900	3.099172	2.352957	2.128372	0.515197	0.523023	0.325964	4.25E-21	-2.494736743	down
TraesCS3D03G0729100	40.687851	47.17292	38.373241	7.05091	8.329082	7.521213	2.58E-144	-2.492741489	down
TraesCS3B03G0220900	10.557755	14.911253	14.247583	1.864062	2.37443	2.950212	9.40E-47	-2.49224462	down
[truncated: 11,628 more rows]
