# Supplementary material for: Transcriptomics and Metabolomics Reveal the Antagonistic Mechanism of Bacillus velezensis 20507 Fermentation Broth Against Fusarium Head Blight Pathogen
Source: Microorganisms. 2026 May 3;14(5):1039. doi: 10.3390/microorganisms14051039 (PMC13209314; doi:10.3390/microorganisms14051039)
Supplement: Supplementary file 1 [file microorganisms-14-01039-s001.zip › Table S9.xls]

#ID	Bv1_FPKM	Bv2_FPKM	Bv3_FPKM	BvFg1_FPKM	BvFg2_FPKM	BvFg3_FPKM	FDR	log2FC	regulated
NewGene_56425	43.443291	40.233233	41.355707	0	0	0	1.15E-36	-15.17986186	down
NewGene_49088	6.131189	6.997423	6.353851	0	0	0	2.11E-31	-14.03954762	down
TraesCS1D03G1027900	18.956127	17.321857	17.269997	0	0	0	1.61E-30	-13.8321454	down
NewGene_88155	9.34141	8.120758	8.736041	0	0	0	3.73E-30	-13.74783219	down
TraesCS1D03G0056300	5.191167	5.069067	5.842039	0	0	0	7.74E-30	-13.67942613	down
NewGene_77013	12.322608	12.487614	10.459174	0	0	0	2.86E-29	-13.5417589	down
NewGene_2212	11.403371	9.669191	10.133215	0	0	0	6.81E-29	-13.45970253	down
NewGene_40215	9.03112	8.76278	8.835734	0	0	0	2.21E-28	-13.33153222	down
NewGene_93407	13.921265	13.875677	14.116591	0	0	0	3.61E-28	-13.28098098	down
NewGene_36885	5.687542	4.91468	5.536983	0	0	0	1.41E-27	-13.14150398	down
NewGene_17474	7.332501	7.776538	7.271988	0	0	0	1.99E-27	-13.1060124	down
NewGene_61585	9.325618	8.216464	8.131989	0	0	0	5.10E-27	-13.00864397	down
NewGene_15595	4.146396	4.064932	3.525022	0	0	0	8.96E-27	-12.95758255	down
TraesCS3A03G1022100	15.906506	17.203459	15.642902	0	0	0	3.52E-26	-12.80514154	down
NewGene_27863	2.733153	2.461341	2.432538	0	0	0	4.61E-26	-12.77394762	down
NewGene_1000	6.43232	6.007039	5.916213	0	0	0	4.64E-26	-12.77335735	down
TraesCS7B03G1334800	12.598509	15.321412	13.432246	0	0	0	7.39E-26	-12.75006404	down
NewGene_69138	5.052679	5.323233	5.102173	0	0	0	5.97E-26	-12.74466251	down
NewGene_69116	9.275201	7.840006	8.04371	0	0	0	7.71E-26	-12.7256416	down
NewGene_68294	8.141213	7.94081	8.043765	0	0	0	7.41E-26	-12.72148278	down
NewGene_77544	4.798315	5.112391	4.321405	0	0	0	2.45E-25	-12.59458079	down
TraesCS4A03G1245200	6.364209	7.138778	6.793208	0	0	0	4.67E-25	-12.52771717	down
NewGene_55642	4.694219	4.864755	4.644663	0	0	0	5.60E-25	-12.50587324	down
NewGene_80701	2.867165	1.972786	2.234657	0	0	0	5.85E-25	-12.50406829	down
TraesCS1D03G1033200	6.537267	5.822881	6.445283	0	0	0	5.95E-25	-12.50065497	down
NewGene_25162	4.335805	5.13458	4.677803	0	0	0	6.69E-25	-12.49264408	down
NewGene_19941	3.481561	3.578911	3.989817	0	0	0	6.81E-25	-12.48796786	down
NewGene_19929	3.980146	3.298068	3.871353	0	0	0	7.10E-25	-12.48649735	down
NewGene_2768	6.098597	5.662957	4.729699	0	0	0	8.96E-25	-12.46962519	down
NewGene_21169	4.526174	5.379009	5.266768	0	0	0	8.50E-25	-12.46952479	down
NewGene_81896	3.170581	2.662518	2.896949	0	0	0	1.11E-24	-12.4410902	down
NewGene_68374	6.193164	6.826716	5.734381	0	0	0	1.09E-24	-12.4349723	down
NewGene_16494	2.783974	2.848551	2.918972	0	0	0	1.19E-24	-12.42207353	down
NewGene_35401	6.191552	6.478964	6.383377	0	0	0	1.31E-24	-12.41152025	down
NewGene_56544	5.582421	4.880616	4.749212	0	0	0	2.26E-24	-12.35872237	down
NewGene_37821	2.936274	2.514877	2.354195	0	0	0	2.55E-24	-12.34046974	down
NewGene_17052	4.555543	4.982647	4.539429	0	0	0	7.03E-24	-12.22781238	down
TraesCS1A03G0713100	8.398085	9.625216	7.944335	0	0	0	1.25E-23	-12.17471231	down
NewGene_92433	3.64256	3.305806	3.816042	0	0	0	1.19E-23	-12.17229174	down
NewGene_64893	2.768624	2.714146	3.167313	0	0	0	1.40E-23	-12.15646601	down
NewGene_31454	8.239803	7.181405	6.801555	0	0	0	1.54E-23	-12.14291776	down
NewGene_66657	4.399207	4.042997	4.145337	0	0	0	1.64E-23	-12.1347162	down
NewGene_10173	4.625544	4.742285	3.391361	0	0	0	2.71E-23	-12.09150749	down
TraesCS7B03G1333500	8.497421	8.291826	8.752241	0	0	0	2.73E-23	-12.0765167	down
NewGene_83170	5.752453	4.204174	4.475325	0	0	0	3.56E-23	-12.05910158	down
NewGene_66218	3.833753	3.955221	4.945247	0	0	0	4.03E-23	-12.04015778	down
NewGene_69984	4.435452	4.097987	3.802437	0	0	0	4.03E-23	-12.03906378	down
NewGene_19807	4.569185	5.215897	5.552998	0	0	0	4.77E-23	-12.01381656	down
NewGene_95375	2.875894	1.973264	2.447779	0	0	0	6.30E-23	-12.00433171	down
NewGene_98848	3.048597	2.75384	3.778675	0	0	0	7.53E-23	-11.98481303	down
NewGene_10152	1.464205	1.640804	1.713008	0	0	0	6.20E-23	-11.98477456	down
NewGene_69502	5.132146	4.503094	5.487158	0	0	0	8.11E-23	-11.96123089	down
TraesCS3A03G0449600	24.083498	20.965555	18.522692	0	0	0	1.14E-22	-11.93308781	down
NewGene_115545	4.006635	3.523883	3.397855	0	0	0	1.15E-22	-11.92652781	down
TraesCS4B03G0209000	4.282068	4.359225	4.088871	0	0	0	1.12E-22	-11.91858666	down
NewGene_19931	2.880612	2.903131	3.121664	0	0	0	2.31E-22	-11.8377653	down
NewGene_59320	3.164387	2.97225	2.886854	0	0	0	2.73E-22	-11.82435533	down
NewGene_33495	2.387654	2.321537	2.655547	0	0	0	2.73E-22	-11.81817893	down
NewGene_93479	4.495664	3.799106	4.746922	0	0	0	3.69E-22	-11.80209145	down
NewGene_61871	5.319443	4.67908	4.260403	0	0	0	3.80E-22	-11.78974068	down
NewGene_36933	6.025562	6.188378	6.102669	0	0	0	4.01E-22	-11.77292471	down
NewGene_22158	6.728654	7.539758	6.905581	0	0	0	4.60E-22	-11.76206138	down
NewGene_79037	3.290814	3.692617	3.524558	0	0	0	5.68E-22	-11.73595384	down
NewGene_55349	3.971686	3.765417	3.58351	0	0	0	5.66E-22	-11.7358375	down
NewGene_55708	3.225045	3.392449	2.927289	0	0	0	6.38E-22	-11.72141695	down
NewGene_33612	2.462705	2.524261	2.304093	0	0	0	6.60E-22	-11.71987758	down
NewGene_17588	4.670771	4.1387	3.845789	0	0	0	7.29E-22	-11.71598414	down
NewGene_16328	2.413759	2.085081	2.387507	0	0	0	8.24E-22	-11.69272114	down
TraesCSU03G0280800	5.735185	5.618892	5.890048	0	0	0	8.80E-22	-11.68462837	down
NewGene_22764	3.567454	3.884294	3.720109	0	0	0	1.34E-21	-11.64153091	down
TraesCS6B03G0118400	37.544632	39.385971	40.5159	0.026514	0	0	1.10E-42	-11.63397038	down
NewGene_19965	3.146183	2.442125	3.077817	0	0	0	1.68E-21	-11.62514127	down
NewGene_85878	4.151925	3.356082	2.886231	0	0	0	1.92E-21	-11.61540231	down
NewGene_40734	6.643111	6.20859	6.29268	0	0	0	1.75E-21	-11.60475724	down
NewGene_77711	3.716566	2.864586	2.709403	0	0	0	2.24E-21	-11.6031797	down
NewGene_15388	2.026019	2.061169	2.332143	0	0	0	2.08E-21	-11.58806651	down
TraesCS1D03G1038000	2.827794	2.747036	2.751615	0	0	0	2.08E-21	-11.58436798	down
TraesCS7A03G1377900	1.810179	1.595789	1.656551	0	0	0	2.35E-21	-11.5738558	down
NewGene_16260	7.15237	5.917104	6.895788	0	0	0	2.49E-21	-11.57221971	down
NewGene_31199	4.9518	4.887314	5.666599	0	0	0	2.64E-21	-11.56240149	down
TraesCSU03G0134500	4.065914	4.780018	5.02985	0	0	0	2.98E-21	-11.55651562	down
NewGene_80555	1.728103	1.226335	1.639829	0	0	0	3.63E-21	-11.54991297	down
TraesCS5B03G0855700	8.270085	7.825099	7.001443	0	0	0	3.18E-21	-11.5425686	down
NewGene_24157	2.796553	2.694736	2.20751	0	0	0	3.20E-21	-11.54001475	down
NewGene_114977	1.851415	1.763744	1.502232	0	0	0	3.20E-21	-11.53746764	down
NewGene_103749	4.594896	4.251089	4.034723	0	0	0	3.58E-21	-11.52259699	down
NewGene_36179	2.427415	2.535516	2.641704	0	0	0	3.79E-21	-11.51767604	down
NewGene_105822	3.062496	2.54596	2.765834	0	0	0	4.03E-21	-11.51721079	down
NewGene_42444	3.520753	3.409715	3.323287	0	0	0	3.79E-21	-11.51577995	down
NewGene_93440	1.630386	1.852544	1.564167	0	0	0	6.13E-21	-11.47012995	down
TraesCS7B03G1334700	10.985993	15.15429	12.093357	0	0	0	9.60E-21	-11.4375107	down
NewGene_32033	2.94976	2.767766	2.694073	0	0	0	1.08E-20	-11.41941229	down
TraesCS3A03G1208000	3.547931	4.133831	3.571161	0	0	0	9.93E-21	-11.41271063	down
NewGene_68438	3.88395	3.099088	3.438884	0	0	0	1.00E-20	-11.40930158	down
NewGene_38598	2.635617	2.799699	3.190113	0	0	0	1.16E-20	-11.39578929	down
TraesCS6B03G0365900	4.790472	5.034397	5.14207	0	0	0	1.17E-20	-11.38599428	down
NewGene_29247	4.776183	3.371325	3.573139	0	0	0	1.56E-20	-11.38193607	down
NewGene_115934	2.871203	3.605927	2.539035	0	0	0	1.86E-20	-11.36634065	down
TraesCS3A03G1022400	2.956351	3.466452	2.779079	0	0	0	1.59E-20	-11.36311194	down
NewGene_107	4.318617	3.964114	4.083081	0	0	0	1.45E-20	-11.36163941	down
NewGene_101671	3.39021	3.457963	2.939847	0	0	0	1.54E-20	-11.35564384	down
NewGene_82732	5.05039	4.554911	4.20545	0	0	0	1.65E-20	-11.35151654	down
TraesCS7B03G1328900	5.257035	5.507345	5.172329	0	0	0	1.69E-20	-11.34230497	down
NewGene_106987	1.626876	1.337159	1.489944	0	0	0	1.96E-20	-11.32866803	down
NewGene_16835	3.522247	3.151258	3.227427	0	0	0	1.97E-20	-11.32774738	down
NewGene_7029	6.46521	7.537858	6.420591	0	0	0	2.12E-20	-11.32422884	down
TraesCS7B03G1329600	6.281028	6.088602	6.009854	0	0	0	2.00E-20	-11.3217063	down
NewGene_31638	2.806698	1.770292	2.023753	0	0	0	3.32E-20	-11.31046205	down
NewGene_21020	2.848152	2.907946	2.217794	0	0	0	2.47E-20	-11.30476044	down
NewGene_85845	1.855219	1.825859	1.806374	0	0	0	2.33E-20	-11.30346504	down
NewGene_62157	3.48319	2.648266	2.922588	0	0	0	2.86E-20	-11.30293051	down
NewGene_67340	3.952078	3.872991	4.059126	0.002287	0	0	1.99E-20	-11.26882908	down
NewGene_32040	2.296521	2.138801	2.76585	0	0	0	3.71E-20	-11.25420487	down
TraesCS1B03G1207600	6.237247	6.202999	6.971105	0	0	0	4.12E-20	-11.24138793	down
NewGene_49635	4.286599	4.094072	4.443708	0	0	0	4.68E-20	-11.22336063	down
NewGene_59032	3.284778	3.152567	3.696901	0	0	0	5.35E-20	-11.21890742	down
NewGene_108909	2.471049	2.793987	2.526505	0	0	0	5.11E-20	-11.21463316	down
NewGene_19857	2.76665	2.639441	2.161131	0	0	0	5.98E-20	-11.2085315	down
TraesCS7D03G0053500	2.887827	2.71093	2.800635	0	0	0	5.57E-20	-11.2020775	down
NewGene_48082	1.291693	0.993894	1.040884	0	0	0	6.75E-20	-11.1971614	down
TraesCS5B03G0855300	10.548573	10.953382	8.992458	0	0	0	6.58E-20	-11.19298505	down
NewGene_93699	3.616508	3.695517	2.271842	0	0	0	1.33E-19	-11.19135377	down
NewGene_21909	2.429215	1.915882	2.749902	0	0	0	7.59E-20	-11.1840717	down
NewGene_19817	2.513593	2.424277	2.304151	0	0	0	6.79E-20	-11.18104723	down
NewGene_12974	3.101392	3.22486	2.371712	0	0	0	7.91E-20	-11.18039774	down
NewGene_32610	1.177177	1.217502	1.340362	0	0	0	7.16E-20	-11.1796438	down
NewGene_76243	1.902777	1.729338	1.964284	0	0	0	1.01E-19	-11.13493437	down
NewGene_69614	1.575106	1.779461	1.486435	0	0	0	1.06E-19	-11.13438371	down
TraesCS5B03G0250100	11.3914	12.900624	11.920634	0	0	0	1.08E-19	-11.12830011	down
NewGene_58411	2.367515	1.532471	2.16711	0	0	0	1.45E-19	-11.12574537	down
NewGene_4286	3.582459	2.548097	2.75737	0	0	0	1.43E-19	-11.11032634	down
NewGene_21723	5.196446	4.41057	4.480021	0	0	0	1.35E-19	-11.10579074	down
NewGene_18395	1.635878	1.753863	1.598851	0	0	0	1.98E-19	-11.05541184	down
NewGene_12950	2.552072	2.01386	2.599404	0	0	0	2.31E-19	-11.04012133	down
TraesCS7D03G0026100	6.267279	5.966413	6.125464	0	0	0.004741	6.75E-26	-11.03702374	down
NewGene_13110	1.899916	1.578605	2.096398	0	0	0	2.84E-19	-11.02486205	down
NewGene_17236	1.777992	2.140694	2.147666	0	0	0	2.87E-19	-11.01523917	down
NewGene_86260	1.371017	1.371606	1.701542	0	0	0	2.83E-19	-11.01008813	down
NewGene_106149	2.434013	2.940233	2.692952	0	0	0	3.12E-19	-11.00930075	down
NewGene_40912	2.529469	2.659441	2.39008	0	0	0	2.95E-19	-11.00581244	down
NewGene_77721	3.243755	2.968525	2.84806	0	0	0	3.05E-19	-11.00525548	down
NewGene_16264	6.062285	4.358318	4.597633	0	0	0	3.45E-19	-10.99984119	down
NewGene_31562	1.662244	2.05136	1.826213	0	0	0	4.48E-19	-10.97474281	down
NewGene_43478	3.856184	3.578733	3.788885	0	0	0	4.28E-19	-10.96486969	down
NewGene_94352	3.788004	3.209625	3.926708	0	0	0	4.46E-19	-10.9620089	down
TraesCS2B03G0581600	4.583479	4.02649	5.924795	0	0	0	5.70E-19	-10.96179888	down
NewGene_112417	3.078981	2.321412	2.735249	0	0	0	6.42E-19	-10.92892187	down
NewGene_100581	11.000631	9.532217	10.299163	0.010647	0	0	1.58E-37	-10.91887755	down
NewGene_36991	1.623539	1.184871	1.260114	0	0	0	7.71E-19	-10.91469453	down
TraesCS6B03G0069400	1.599097	1.086961	2.194107	0	0	0	1.42E-18	-10.91357216	down
NewGene_114915	1.63289	1.521465	1.743423	0	0	0	7.11E-19	-10.90655534	down
TraesCS1B03G1232000	24.957775	23.319002	24.402966	0	0.028185	0	1.36E-19	-10.90279571	down
NewGene_9268	1.12457	1.009815	0.914084	0	0	0	7.33E-19	-10.90155933	down
NewGene_105952	17.24761	15.827523	15.069387	0	0.015398	0	1.46E-61	-10.89702073	down
NewGene_95393	1.609386	1.578015	1.45053	0	0	0	7.38E-19	-10.8961576	down
NewGene_3600	1.525978	1.368365	1.031246	0	0	0	8.72E-19	-10.8960681	down
NewGene_87264	1.561467	1.274127	1.322191	0	0	0	8.33E-19	-10.8888739	down
NewGene_114529	1.670765	0.976021	1.890208	0	0	0	1.54E-18	-10.88648477	down
NewGene_69111	0.895956	0.805216	1.010926	0	0	0	8.96E-19	-10.87459609	down
NewGene_15588	1.325559	1.17724	1.090027	0	0	0	9.84E-19	-10.86837728	down
NewGene_38500	1.649525	1.617122	1.531359	0	0	0	1.09E-18	-10.84891946	down
NewGene_66700	2.285019	2.020059	1.954865	0	0	0	1.36E-18	-10.82872327	down
TraesCS6D03G0880300	1.846149	2.194923	1.938138	0	0	0	1.44E-18	-10.82348435	down
NewGene_95702	1.236272	1.574891	1.5493	0	0	0	1.66E-18	-10.82158579	down
NewGene_58054	3.637466	2.955783	2.33399	0	0	0	2.00E-18	-10.80579374	down
TraesCS2B03G0033900	1.640221	0.993906	1.585637	0	0	0	2.57E-18	-10.8054889	down
NewGene_25601	2.123719	2.095823	1.643067	0	0	0	2.15E-18	-10.78590866	down
NewGene_92432	1.171655	1.16181	1.548766	0	0	0	2.49E-18	-10.77416224	down
NewGene_74611	3.614355	2.81771	3.283649	0	0	0	2.25E-18	-10.773919	down
NewGene_55986	5.544097	5.850114	5.463458	0	0	0	2.22E-18	-10.7645414	down
NewGene_68205	1.516043	1.987776	1.709523	0	0	0	3.47E-18	-10.75999738	down
TraesCS1D03G0056400	3.618875	2.955305	3.441507	0	0	0	2.45E-18	-10.75949955	down
NewGene_33387	2.37856	2.212519	2.208542	0	0	0	2.41E-18	-10.7531878	down
NewGene_33675	2.013058	2.02308	2.249179	0	0	0	2.54E-18	-10.74998834	down
NewGene_56509	2.078996	1.599802	1.458977	0	0	0	3.10E-18	-10.74604787	down
NewGene_83819	2.445025	3.8858	3.748188	0	0	0	3.39E-18	-10.74409352	down
TraesCS1D03G0054600	0.763746	0.74636	0.77599	0	0	0	3.15E-18	-10.72035526	down
TraesCS3B03G0769100	0.967996	0.842817	0.949316	0	0	0	3.40E-18	-10.71552432	down
NewGene_100418	2.008991	1.939809	1.91621	0	0	0	3.64E-18	-10.70523485	down
NewGene_29917	1.02435	1.161145	1.032182	0	0	0	3.76E-18	-10.70449723	down
NewGene_66530	4.978489	4.663752	4.906352	0.003491	0	0	2.41E-24	-10.70022516	down
NewGene_44699	0.967561	1.437189	1.313974	0	0	0	4.49E-18	-10.69581599	down
NewGene_56415	4.850441	5.132245	6.572516	0	0	0	4.75E-18	-10.6952597	down
NewGene_35671	0.941089	0.884939	1.396649	0	0	0	6.28E-18	-10.69109742	down
TraesCS6B03G0041100	1.8161	2.841888	1.815231	0	0	0	6.84E-18	-10.68838705	down
TraesCS1D03G1048400	2.851789	2.575058	3.001457	0	0	0	4.49E-18	-10.68241511	down
NewGene_76054	1.508429	1.924929	1.1469	0	0	0	4.77E-18	-10.678929	down
NewGene_4287	3.903402	3.575289	3.465331	0	0	0	4.77E-18	-10.67259981	down
TraesCS5A03G1193000	5.813594	5.760083	4.654612	0	0	0	5.35E-18	-10.67043507	down
NewGene_27680	1.683293	1.308747	1.139017	0	0	0	7.15E-18	-10.65104133	down
TraesCS3A03G1207900	2.320198	1.856117	1.586827	0	0	0	8.14E-18	-10.636552	down
NewGene_27825	5.511408	4.571914	5.418668	0	0.006301	0	5.62E-24	-10.63096246	down
TraesCS1A03G0055800	1.200426	0.981859	0.956457	0	0	0	7.61E-18	-10.6274846	down
TraesCS6B03G0117800	1.932768	1.574216	1.37358	0	0	0	9.30E-18	-10.61429811	down
NewGene_65195	3.567414	5.473325	4.847391	0	0	0	1.17E-17	-10.59893156	down
NewGene_63032	1.30756	1.414958	1.215558	0	0	0	9.05E-18	-10.59498543	down
TraesCS4B03G0957000	2.83154	2.195532	2.722398	0	0	0	1.02E-17	-10.59276704	down
NewGene_32371	2.103929	2.238814	2.128502	0	0	0	9.41E-18	-10.58787402	down
NewGene_28662	1.908651	2.302585	2.205552	0	0	0	1.02E-17	-10.58453845	down
NewGene_97683	1.875223	1.24552	1.243671	0	0	0	1.46E-17	-10.58112879	down
NewGene_15395	1.098425	0.884359	0.748845	0	0	0	1.67E-17	-10.54848704	down
TraesCS4B03G0855500	2.049708	1.650904	2.35663	0	0	0	1.72E-17	-10.54033668	down
TraesCS3B03G0894300	11.436446	8.537363	9.621065	0	0	0	1.65E-17	-10.53692935	down
NewGene_75170	3.691902	2.863271	2.377274	0	0	0	2.13E-17	-10.53402047	down
NewGene_11453	1.420646	1.351915	1.672715	0	0	0	1.72E-17	-10.52534891	down
NewGene_13375	2.260112	2.111917	2.389462	0	0	0	1.65E-17	-10.5215377	down
NewGene_102550	1.754007	1.671329	1.393272	0	0	0	1.91E-17	-10.51513261	down
NewGene_114355	0.696589	0.79102	0.735646	0	0	0	1.82E-17	-10.51288537	down
NewGene_37727	1.289102	1.176562	1.080252	0	0	0	2.07E-17	-10.49767528	down
NewGene_91353	1.52965	1.171421	1.176202	0	0	0	2.41E-17	-10.48626007	down
TraesCS2A03G1231200	13.725663	12.408707	13.515682	0	0	0.012844	1.12E-17	-10.48535298	down
TraesCS6B03G0076600	1.817802	2.168525	1.974042	0	0	0	2.49E-17	-10.4768771	down
NewGene_35672	0.894507	0.97485	1.116265	0	0	0	2.59E-17	-10.47339251	down
TraesCS1A03G0703600	1.93581	1.735799	1.738599	0	0	0	2.54E-17	-10.46904355	down
NewGene_17937	1.467555	1.542214	1.607151	0	0	0	2.60E-17	-10.4637228	down
NewGene_64867	1.844478	1.997777	1.403346	0	0	0	3.58E-17	-10.45327923	down
NewGene_41010	1.219565	1.116441	0.967323	0	0	0	3.26E-17	-10.445474	down
NewGene_64598	2.384072	2.470934	2.282014	0	0	0	3.16E-17	-10.44414047	down
NewGene_33384	1.596571	1.415442	1.589197	0	0	0	3.51E-17	-10.43495565	down
NewGene_68668	2.175418	2.469906	2.101518	0	0	0	3.58E-17	-10.4322734	down
NewGene_77716	1.946301	1.760524	2.066989	0	0	0	3.42E-17	-10.43097704	down
NewGene_9685	2.260322	2.298624	2.851842	0	0	0	4.44E-17	-10.42266816	down
NewGene_96719	3.024649	2.418705	3.400419	0	0	0.003012	5.72E-23	-10.41493479	down
NewGene_102250	1.212401	1.018476	0.891431	0	0	0	4.43E-17	-10.4098953	down
NewGene_98984	1.97949	2.108582	2.081717	0	0	0	4.34E-17	-10.40369794	down
NewGene_115719	2.053283	1.461427	1.582388	0	0	0	5.65E-17	-10.40340485	down
NewGene_78992	1.903152	1.124217	1.81219	0	0	0	7.00E-17	-10.39153138	down
TraesCS6A03G0843000	6.334094	5.297618	6.291105	0	0	0	4.97E-17	-10.39145267	down
NewGene_63045	2.30433	2.701018	2.883152	0	0	0	5.31E-17	-10.3881641	down
NewGene_66870	1.856937	1.763238	1.78078	0	0	0	5.28E-17	-10.38017122	down
NewGene_26190	3.737155	3.687783	3.608884	0	0	0	5.19E-17	-10.37824905	down
NewGene_27226	2.342624	2.096031	1.616534	0	0	0	8.73E-17	-10.37541489	down
NewGene_48883	3.175865	2.464195	2.268814	0	0	0	6.93E-17	-10.36801124	down
NewGene_44171	3.996455	3.412219	3.717708	0	0	0	6.45E-17	-10.3557388	down
TraesCSU03G0197800	1.649173	1.987545	1.748933	0	0	0	6.90E-17	-10.35264658	down
NewGene_16619	1.660287	1.341528	1.241901	0	0	0	7.99E-17	-10.34007349	down
NewGene_65974	1.30768	1.051695	1.364559	0	0	0	8.76E-17	-10.33249073	down
TraesCS1A03G0083400	0.888898	0.93004	1.088991	0	0	0	8.42E-17	-10.32906257	down
NewGene_17948	3.178441	3.441075	3.19864	0	0	0	8.29E-17	-10.32262658	down
NewGene_62128	1.743861	2.364111	1.828163	0	0	0	9.89E-17	-10.32161454	down
NewGene_89089	1.414843	1.733973	1.546655	0	0	0	9.06E-17	-10.31775054	down
NewGene_91075	0.896578	0.879962	0.884649	0	0	0	8.49E-17	-10.31722298	down
NewGene_22410	0.686311	0.646386	0.73613	0	0	0	9.96E-17	-10.30126879	down
NewGene_94830	1.440189	1.309994	1.202992	0	0	0	1.07E-16	-10.29681225	down
NewGene_78237	2.857852	3.085048	2.192869	0	0	0	1.26E-16	-10.29276636	down
NewGene_14453	1.531424	1.246943	1.276209	0	0	0	1.17E-16	-10.28378882	down
NewGene_29953	1.944449	2.264581	2.665843	0	0	0	1.34E-16	-10.28339533	down
TraesCS1D03G1044800	2.822889	2.641317	3.314407	0	0	0	1.30E-16	-10.27609814	down
NewGene_20898	4.027758	3.493439	3.416767	0	0	0	1.26E-16	-10.27486001	down
TraesCS1B03G0023400	0.553348	0.415996	0.538086	0	0	0	1.41E-16	-10.27242611	down
NewGene_59946	1.955237	1.680508	1.406533	0	0	0	1.73E-16	-10.26106544	down
NewGene_35716	2.111679	1.673477	2.18709	0	0	0	1.62E-16	-10.25024587	down
TraesCS3B03G1518200	1.514357	1.258096	1.065887	0	0	0	1.79E-16	-10.24993725	down
NewGene_34370	1.352303	1.504528	1.1659	0	0	0	1.84E-16	-10.24095618	down
NewGene_44678	1.000072	1.19273	0.981045	0	0	0	1.99E-16	-10.23468226	down
NewGene_38357	0.848683	0.876809	0.914402	0	0	0	1.68E-16	-10.23314488	down
TraesCS2D03G0066700	4.365739	4.45672	4.089638	0	0	0	1.74E-16	-10.23009066	down
TraesCS1B03G0671200	1.098236	1.302531	1.008622	0	0	0	1.98E-16	-10.22814505	down
NewGene_116043	1.003009	1.405447	1.480867	0	0	0	2.47E-16	-10.2261372	down
NewGene_9565	3.652916	3.025592	3.063702	0	0	0	2.16E-16	-10.20967663	down
TraesCS3A03G1171500	10.190277	9.549649	9.566109	0	0.013566	0	1.03E-32	-10.20765764	down
NewGene_106066	1.898677	1.162382	1.600255	0	0	0	3.64E-16	-10.19276535	down
NewGene_95787	1.023881	0.971566	1.520582	0	0	0	3.12E-16	-10.1855129	down
NewGene_94868	1.285577	1.541134	1.249923	0	0	0	2.68E-16	-10.18103368	down
NewGene_33630	0.646389	0.559935	0.500561	0	0	0	2.61E-16	-10.17839547	down
TraesCS2B03G0496300	3.592173	4.443675	4.157139	0	0	0	2.85E-16	-10.17784969	down
TraesCS7B03G0715900	1.695758	1.555779	1.124652	0	0	0	3.54E-16	-10.17624198	down
NewGene_28609	0.746503	0.800951	0.765459	0	0	0	2.73E-16	-10.17287988	down
TraesCS5B03G0525900	1.604828	1.657853	1.952269	0	0	0	3.08E-16	-10.16682948	down
TraesCS6B03G0081700	0.65767	0.504159	0.794493	0	0	0	3.95E-16	-10.16639178	down
NewGene_97270	1.645242	1.100161	0.910854	0	0	0	4.79E-16	-10.16584088	down
NewGene_66478	2.451364	2.209056	2.580164	0	0	0	3.00E-16	-10.16529295	down
NewGene_108399	0.70287	0.958687	0.800671	0	0	0	3.11E-16	-10.16353073	down
TraesCS5B03G1114300	1.284719	1.486339	1.354329	0	0	0	3.13E-16	-10.16033841	down
NewGene_68214	1.476388	1.459034	1.660455	0	0	0	3.02E-16	-10.16017343	down
NewGene_99797	0.805833	0.575578	1.030003	0	0	0	4.72E-16	-10.15469225	down
NewGene_70119	2.992176	2.580726	1.827988	0	0	0	4.54E-16	-10.15258297	down
NewGene_29722	1.507739	1.372971	1.721504	0	0	0	3.49E-16	-10.14991357	down
NewGene_107938	2.683981	2.621334	2.774935	0	0	0	3.44E-16	-10.14357732	down
TraesCS5B03G1040500	3.773088	2.971053	3.380535	0	0	0	4.24E-16	-10.12770064	down
NewGene_68337	1.521245	1.532672	0.992705	0	0	0	5.96E-16	-10.11583582	down
TraesCS3B03G0917500	2.134067	2.129545	1.794026	0	0	0	4.60E-16	-10.11525725	down
TraesCS7A03G0011200	0.581814	0.59232	0.705099	0	0	0	4.79E-16	-10.11180123	down
NewGene_43094	0.897311	0.745583	0.878558	0	0	0	4.77E-16	-10.11123266	down
NewGene_28437	1.876003	1.164129	1.196996	0	0	0	7.27E-16	-10.10518486	down
NewGene_90890	1.445249	1.53169	1.552535	0	0	0	5.48E-16	-10.08593821	down
TraesCS6A03G0344100	12.765847	13.322732	13.266667	0	0	0	5.62E-16	-10.08261991	down
NewGene_109178	0.867425	0.86345	0.845162	0	0	0	6.55E-16	-10.06378823	down
NewGene_36882	1.3322	1.385066	1.385664	0	0	0	6.67E-16	-10.06081525	down
NewGene_9369	1.525526	1.679724	1.964011	0	0	0	7.04E-16	-10.05947193	down
NewGene_108438	4.327623	3.434986	3.009795	0	0	0	8.41E-16	-10.05766592	down
NewGene_104131	0.528395	0.515905	0.446286	0	0	0	7.91E-16	-10.04604873	down
NewGene_70120	1.36645	1.528807	1.133015	0	0	0	8.34E-16	-10.04368954	down
NewGene_50041	1.346091	1.207284	1.171954	0	0	0	8.63E-16	-10.03571785	down
NewGene_11580	1.475822	1.531297	0.852678	0	0	0	1.21E-15	-10.03430611	down
TraesCS1B03G1119700	0.980208	0.880103	0.973958	0	0	0	8.65E-16	-10.03005344	down
NewGene_32618	2.397595	2.444973	2.12364	0	0	0	9.31E-16	-10.02278759	down
NewGene_54311	1.183073	1.127786	1.009886	0	0	0	9.47E-16	-10.02168825	down
NewGene_75145	1.310013	1.551985	1.113222	0	0	0	1.42E-15	-10.01077179	down
NewGene_32876	2.886517	3.161303	2.829937	0	0	0	1.03E-15	-10.00899985	down
NewGene_27860	1.32029	1.308418	1.01074	0	0	0	1.11E-15	-10.00800636	down
NewGene_114565	3.788501	2.75305	3.28965	0	0	0	1.23E-15	-10.00203887	down
NewGene_79394	2.17669	1.875539	1.283497	0	0	0	1.54E-15	-9.997244296	down
NewGene_93481	1.166461	1.465289	0.732815	0	0	0	1.83E-15	-9.99702691	down
NewGene_102921	2.406966	1.959529	2.16291	0	0	0	1.21E-15	-9.991546854	down
NewGene_16607	1.380036	0.953285	2.065227	0	0	0	1.41E-15	-9.983777632	down
NewGene_75772	2.969785	3.132117	2.313044	0	0	0	1.47E-15	-9.982803614	down
TraesCS1A03G0060800	0.802133	0.774347	0.544128	0	0	0	1.69E-15	-9.978140516	down
NewGene_31818	1.347782	1.120959	1.524008	0	0	0	1.48E-15	-9.978041138	down
NewGene_35951	0.674642	0.597907	0.589093	0	0	0	1.38E-15	-9.977271428	down
TraesCS2B03G1409000	0.465874	0.458612	0.478808	0	0	0	1.47E-15	-9.96148859	down
NewGene_95829	1.141834	1.302313	1.184195	0	0	0	1.66E-15	-9.955235271	down
NewGene_1562	0.505103	0.532773	0.433306	0	0	0	1.68E-15	-9.954542271	down
TraesCS3B03G0263600	3.966795	3.008027	3.807301	0	0	0	1.80E-15	-9.951833585	down
TraesCS7D03G0595000	1.623027	1.280563	1.640921	0	0	0	1.78E-15	-9.951113023	down
TraesCS1A03G0070300	1.30242	0.986642	0.822726	0	0	0	2.16E-15	-9.949331932	down
NewGene_15840	2.415718	2.524233	2.629634	0	0.004766	0	6.31E-21	-9.933881317	down
TraesCS1D03G1028700	2.857796	2.311841	2.48846	0	0	0	1.98E-15	-9.931788477	down
NewGene_93172	1.336382	1.302161	1.125876	0	0	0	1.95E-15	-9.927513623	down
NewGene_85563	3.34131	3.930648	3.280232	0	0	0	2.11E-15	-9.924444885	down
NewGene_9377	0.759044	0.470222	0.956588	0	0	0	3.01E-15	-9.920569321	down
NewGene_49092	0.689905	0.742376	1.253446	0	0	0	4.02E-15	-9.894377929	down
NewGene_107931	1.491602	2.320738	1.796042	0	0	0	6.51E-15	-9.891321236	down
NewGene_19119	1.740007	2.145123	2.431785	0	0	0	2.98E-15	-9.889382699	down
NewGene_101102	1.163049	1.178095	1.749931	0	0	0	3.10E-15	-9.887283659	down
NewGene_64938	1.686568	0.810806	1.055764	0	0	0	5.86E-15	-9.881502645	down
TraesCS5D03G0104900	0.611241	0.741284	0.806747	0	0	0	3.26E-15	-9.876202547	down
NewGene_15983	0.884538	1.000562	2.060645	0	0	0	6.67E-15	-9.872750811	down
NewGene_49193	0.517926	0.569133	0.593134	0	0	0	3.26E-15	-9.8641292	down
NewGene_43455	1.105482	1.001538	1.067327	0	0	0	3.25E-15	-9.86207433	down
TraesCS5D03G1145700	1.361813	0.994656	1.014941	0	0	0	4.09E-15	-9.854438021	down
TraesCS1A03G0038300	0.797297	0.769337	0.853919	0	0	0	3.55E-15	-9.851741715	down
NewGene_32848	1.737362	1.632442	1.763733	0	0	0.003502	1.49E-20	-9.847001646	down
NewGene_99013	1.207783	1.28821	0.980818	0	0	0	4.20E-15	-9.846877742	down
NewGene_97889	1.283417	1.16302	0.958515	0	0	0	4.12E-15	-9.842518668	down
NewGene_48075	3.166407	2.702545	1.654608	0	0	0	7.35E-15	-9.832589574	down
TraesCS1B03G1225200	2.144296	1.620029	1.799125	0	0	0	4.73E-15	-9.827596949	down
TraesCS6B03G0081900	0.387615	0.390286	0.463135	0	0	0	4.60E-15	-9.82506503	down
NewGene_66055	0.887202	1.031476	0.847093	0	0	0	4.43E-15	-9.824965518	down
NewGene_17440	1.230964	0.910478	1.427914	0	0	0	5.59E-15	-9.823850167	down
NewGene_85557	15.802909	14.134131	14.515321	0	0.027708	0.006838	4.63E-98	-9.821768417	down
NewGene_101263	1.027738	1.118657	0.440096	0	0	0	1.23E-14	-9.8163327	down
NewGene_12121	1.263562	1.046747	1.45108	0	0	0	5.43E-15	-9.808245099	down
NewGene_99607	3.975763	3.117756	3.174119	0	0	0	5.73E-15	-9.804334233	down
NewGene_85710	0.943295	1.095147	1.174101	0	0	0	6.32E-15	-9.789151158	down
TraesCS1A03G0056400	4.879291	5.638821	4.389795	0	0	0	6.37E-15	-9.788266388	down
TraesCS4A03G0774700	0.287833	0.377345	0.355393	0	0	0	6.78E-15	-9.783437452	down
NewGene_20815	1.772802	1.861034	1.177233	0	0	0	7.26E-15	-9.778989263	down
NewGene_14211	0.773449	0.804219	0.787945	0	0	0	6.46E-15	-9.777760852	down
TraesCS6B03G1279600	0.72963	1.060809	0.963066	0	0	0	8.06E-15	-9.774643416	down
NewGene_69679	0.590967	0.51225	0.555559	0	0	0	8.20E-15	-9.767323998	down
TraesCS1D03G1048500	0.68169	1.037583	0.919392	0	0	0	9.35E-15	-9.76178659	down
TraesCS5D03G0295800	3.356686	5.496991	4.706427	0	0	0	1.02E-14	-9.758578446	down
TraesCSU03G0329100	1.603557	2.383943	1.564919	0	0	0	1.05E-14	-9.757551765	down
TraesCS5B03G1114700	1.121495	1.675487	1.593261	0	0	0	9.73E-15	-9.75696306	down
NewGene_82614	0.860842	1.245412	0.844888	0	0	0	1.27E-14	-9.746362639	down
NewGene_43461	1.083726	1.119931	0.711056	0	0	0	1.09E-14	-9.743172643	down
NewGene_86711	1.495579	1.336559	0.63697	0	0	0	2.14E-14	-9.742356791	down
NewGene_5846	1.181049	0.933873	0.862471	0	0	0	9.92E-15	-9.734250812	down
NewGene_15733	1.312251	1.291996	1.404985	0	0	0	1.10E-14	-9.707162544	down
NewGene_27201	1.313943	1.09974	0.975601	0	0	0	1.32E-14	-9.697881203	down
TraesCS6B03G1245500	0.497751	0.389096	0.54526	0	0	0	1.39E-14	-9.696869685	down
NewGene_28283	2.243347	1.967738	2.07082	0	0	0	1.20E-14	-9.696294958	down
NewGene_66299	1.115669	0.606641	0.988205	0	0	0	2.18E-14	-9.680973132	down
TraesCS3B03G0908200	0.945066	1.44742	1.72338	0	0	0	2.12E-14	-9.680381444	down
NewGene_80986	0.936762	0.935184	0.877006	0	0	0	1.65E-14	-9.669513904	down
NewGene_85672	10.340453	9.731297	9.79564	0	0.019838	0	4.58E-48	-9.668626989	down
NewGene_64713	3.002278	1.667257	4.615619	0	0	0	4.93E-14	-9.66657402	down
NewGene_68730	0.598463	0.855583	0.703388	0	0	0	1.92E-14	-9.663439465	down
NewGene_10127	0.889949	0.830354	0.897278	0	0	0	1.56E-14	-9.66145413	down
NewGene_100396	1.404387	0.818304	0.943902	0	0	0	1.75E-14	-9.652553412	down
NewGene_19819	0.545043	0.794864	0.999676	0	0	0	2.95E-14	-9.647804989	down
NewGene_20043	0.440529	0.800828	0.488228	0	0	0	2.71E-14	-9.642556885	down
NewGene_98071	0.960919	1.349048	1.015475	0	0	0	1.96E-14	-9.641840004	down
NewGene_96364	0.889887	1.051397	1.309684	0	0	0	2.82E-14	-9.633931703	down
NewGene_16052	0.950027	0.779398	1.023399	0	0	0	2.34E-14	-9.621951505	down
NewGene_69434	0.707262	0.972671	1.175911	0	0	0	3.35E-14	-9.60932324	down
NewGene_110157	1.671495	1.123641	0.984743	0	0	0	3.59E-14	-9.60535061	down
NewGene_77643	0.82247	0.879155	0.811206	0	0	0	2.46E-14	-9.602869722	down
TraesCS6D03G0884300	0.610942	0.31104	0.428063	0	0	0	5.12E-14	-9.582584236	down
NewGene_20952	1.688982	1.407051	1.62072	0	0	0	3.04E-14	-9.580652464	down
NewGene_94071	1.836763	1.155554	1.566382	0	0	0	3.92E-14	-9.578922799	down
NewGene_18206	1.074577	0.531603	0.775587	0	0	0	4.28E-14	-9.577468553	down
TraesCS4A03G0789600	3.458258	3.196629	3.201051	0	0	0	3.02E-14	-9.576736612	down
NewGene_98918	1.336544	1.401299	1.025269	0	0	0	3.64E-14	-9.572922343	down
TraesCSU03G0305400	2.820879	2.646141	2.461326	0	0	0	3.35E-14	-9.565431476	down
NewGene_90792	0.673497	0.725297	0.50507	0	0	0	3.77E-14	-9.558105526	down
TraesCS5D03G1154600	1.138436	1.051855	1.275163	0	0	0	3.96E-14	-9.547541644	down
NewGene_92349	1.281844	1.044831	1.410701	0	0	0	4.32E-14	-9.546204396	down
NewGene_97030	0.65094	0.812952	1.215435	0	0	0	5.48E-14	-9.542917101	down
TraesCS6B03G0983800	1.654129	1.33981	1.493453	0	0	0	4.37E-14	-9.535611136	down
TraesCS3A03G1083100	1.994415	1.602535	1.855949	0	0	0	5.23E-14	-9.51163944	down
NewGene_42787	0.96871	0.625722	0.506184	0	0	0	9.13E-14	-9.505829089	down
NewGene_3754	1.336858	1.096477	1.235464	0	0	0	5.55E-14	-9.504536542	down
NewGene_47864	1.496694	1.591815	1.297636	0	0	0	5.48E-14	-9.502758683	down
NewGene_3873	1.526383	1.388912	1.067725	0	0	0	6.48E-14	-9.496503374	down
NewGene_19716	0.652254	0.903886	0.575104	0	0	0	7.01E-14	-9.493564862	down
TraesCS6D03G0001900	2.2111	2.461173	2.243946	0	0	0	5.88E-14	-9.492957217	down
NewGene_3311	0.869734	0.96435	0.717146	0	0	0	7.04E-14	-9.492814951	down
TraesCS3A03G0988300	3.005163	3.093742	2.012744	0	0	0	7.94E-14	-9.489280069	down
NewGene_2843	0.528077	0.55993	0.742309	0	0	0	7.25E-14	-9.480640761	down
NewGene_93789	1.366244	0.894817	1.206059	0	0	0	8.10E-14	-9.478855542	down
NewGene_76814	1.047978	0.875423	1.110381	0	0	0	7.75E-14	-9.472358205	down
NewGene_102440	0.985121	0.671094	0.836863	0	0	0	9.43E-14	-9.46506938	down
NewGene_33703	1.026863	0.91381	0.835331	0	0	0	8.08E-14	-9.464152171	down
NewGene_62143	1.979186	1.710322	1.681756	0	0	0	7.68E-14	-9.460602269	down
NewGene_65431	2.398771	1.334956	2.238082	0	0	0	1.11E-13	-9.457335493	down
TraesCS5D03G0944200	2.533303	2.62933	2.109398	0	0	0	8.93E-14	-9.445969714	down
NewGene_56849	1.650961	1.263166	0.924076	0	0	0	1.34E-13	-9.439324605	down
NewGene_68418	1.854874	1.612916	1.680663	0	0	0	9.78E-14	-9.430095096	down
NewGene_10199	0.628194	0.772862	0.543962	0	0	0	1.14E-13	-9.428040124	down
NewGene_3111	0.626258	1.248406	0.731476	0	0	0	2.01E-13	-9.423862307	down
NewGene_19939	1.192559	0.868323	0.97303	0	0	0	1.13E-13	-9.422673275	down
NewGene_96553	1.077641	1.2741	1.13365	0	0	0	1.08E-13	-9.421266877	down
NewGene_20596	1.001672	1.757931	1.650707	0	0	0	1.63E-13	-9.419234535	down
TraesCS3B03G0511100	1.42098	1.166602	1.580623	0	0	0	1.17E-13	-9.416604508	down
NewGene_1254	0.766312	0.860903	0.553098	0	0	0	1.12E-13	-9.413563645	down
NewGene_40762	0.73628	0.494751	0.491318	0	0	0	1.52E-13	-9.413135719	down
TraesCS4A03G0639900	1.22451	1.329422	1.399302	0	0	0	1.18E-13	-9.403793049	down
TraesCS6D03G0006700	2.055969	1.369019	1.994669	0	0	0	1.47E-13	-9.403725949	down
NewGene_64710	0.7867	0.60258	0.905632	0	0	0	1.45E-13	-9.399587745	down
NewGene_16683	0.908936	0.649552	0.676644	0	0	0	1.49E-13	-9.386688852	down
NewGene_6993	0.44995	0.550273	0.715622	0	0	0	1.76E-13	-9.385464081	down
NewGene_16860	0.930287	0.879007	1.103881	0	0	0	1.45E-13	-9.382868654	down
NewGene_78130	0.569336	0.928468	0.702428	0	0	0	1.65E-13	-9.378012494	down
NewGene_33101	0.526713	0.620458	0.59331	0	0	0	1.46E-13	-9.377396827	down
NewGene_107928	1.100576	0.589003	0.93778	0	0	0	1.99E-13	-9.366617278	down
NewGene_19553	0.906456	0.721475	1.149961	0	0	0	1.80E-13	-9.363453308	down
NewGene_23289	0.833727	0.605762	0.931755	0	0	0	2.09E-13	-9.363026593	down
NewGene_64070	1.154152	1.444764	1.707618	0	0	0	1.69E-13	-9.362111771	down
NewGene_12951	0.66414	1.072858	1.068706	0	0	0	1.68E-13	-9.36094406	down
TraesCS2B03G1045200	3.122432	2.54404	2.342298	0	0	0	1.79E-13	-9.360634196	down
NewGene_44419	6.509864	5.838576	6.251139	0	0	0.016703	2.75E-15	-9.357901187	down
TraesCS1B03G0131900	1.337596	1.378026	1.260623	0	0	0	1.69E-13	-9.35542669	down
NewGene_38501	2.178246	2.056396	2.315201	0	0	0	1.70E-13	-9.354044981	down
NewGene_24878	0.725349	1.074147	0.694931	0	0	0	1.90E-13	-9.351871299	down
TraesCS1D03G1009900	0.558065	0.820931	0.589138	0	0	0	2.20E-13	-9.35167896	down
TraesCS5D03G0139600	0.503901	0.583831	0.582604	0	0	0	1.84E-13	-9.347961668	down
NewGene_98133	0.771699	0.544235	0.792501	0	0	0	2.23E-13	-9.344162079	down
NewGene_32506	0.784405	0.90116	0.979744	0	0	0	2.09E-13	-9.34351619	down
TraesCS1A03G0050800	0.967866	0.694482	0.972058	0	0	0	2.21E-13	-9.340892553	down
TraesCS2A03G0008100	1.232055	0.924055	0.662373	0	0	0	2.99E-13	-9.339992713	down
NewGene_105729	0.612014	0.690798	0.580444	0	0	0	1.92E-13	-9.336995229	down
NewGene_20883	0.648302	0.710112	0.743705	0	0	0	2.00E-13	-9.333902079	down
NewGene_80902	0.854613	0.844168	0.99799	0	0	0	2.11E-13	-9.329689722	down
NewGene_58496	1.202679	0.902869	1.07999	0	0	0	2.35E-13	-9.32849254	down
NewGene_27514	1.170713	1.11117	1.088406	0	0	0	2.28E-13	-9.314470801	down
NewGene_105632	0.62037	0.670452	0.450888	0	0	0	2.81E-13	-9.303685444	down
TraesCS3B03G1438600	5.868659	4.925444	4.785665	0	0	0	2.64E-13	-9.303000824	down
TraesCS4A03G0775600	1.432218	1.461934	1.557049	0	0	0	2.50E-13	-9.302930302	down
TraesCS2A03G0265100	1.685414	1.108258	2.295926	0	0	0	4.89E-13	-9.296219202	down
TraesCS7A03G0359800	2.752075	2.433823	2.15304	0	0	0	2.99E-13	-9.28882838	down
NewGene_115250	0.518856	0.364882	0.46461	0	0	0	4.35E-13	-9.288647087	down
NewGene_41090	1.065783	1.078239	1.004789	0	0	0	2.99E-13	-9.279622476	down
NewGene_56740	0.503186	0.363932	0.677258	0	0	0	4.77E-13	-9.278109617	down
NewGene_48973	1.131209	0.871755	0.833852	0	0	0	3.65E-13	-9.269988011	down
TraesCS3D03G0470100	6.281653	5.585447	5.024572	0	0	0	3.45E-13	-9.267745264	down
NewGene_34828	0.692372	0.70522	1.004676	0	0	0	3.72E-13	-9.264254727	down
NewGene_70121	0.505461	0.588183	0.50381	0	0	0	3.89E-13	-9.257465315	down
NewGene_31656	1.039545	2.030834	1.548854	0	0	0	6.16E-13	-9.256246474	down
NewGene_21305	1.157318	1.085887	1.266189	0	0	0	3.64E-13	-9.256149901	down
NewGene_32482	1.025017	0.707404	0.661027	0	0	0	4.91E-13	-9.251054788	down
NewGene_100355	4.505278	3.836884	3.924972	0	0	0	3.93E-13	-9.2468528	down
NewGene_82200	1.374421	1.556493	1.627864	0	0	0	4.13E-13	-9.242225558	down
NewGene_101935	1.137659	0.990693	0.957047	0	0	0	4.74E-13	-9.238976015	down
NewGene_34161	0.674306	0.366944	0.604665	0	0	0	5.82E-13	-9.232405253	down
NewGene_30153	0.753768	1.16044	1.3956	0	0	0	6.90E-13	-9.230527873	down
NewGene_27641	1.189245	1.194455	1.283645	0.003467	0	0	1.74E-26	-9.222410274	down
NewGene_76395	1.698372	1.78425	1.96812	0	0	0	4.78E-13	-9.221740038	down
NewGene_76041	1.263289	1.493088	1.312932	0	0	0	5.00E-13	-9.22106047	down
NewGene_50290	1.222382	1.202486	1.255235	0	0	0	4.85E-13	-9.215986293	down
NewGene_94993	0.693064	0.618442	0.620508	0	0	0	4.99E-13	-9.213972348	down
TraesCS2A03G0045600	0.877947	0.768215	0.909911	0	0	0	5.09E-13	-9.213576454	down
TraesCS7B03G0020300	0.373243	0.46415	0.437544	0	0	0	5.36E-13	-9.2124493	down
TraesCS7A03G1357900	0.461323	0.319077	0.424458	0	0	0	6.56E-13	-9.198706316	down
TraesCS5B03G0853600	2.543385	1.755108	1.724744	0	0	0	7.32E-13	-9.192884732	down
NewGene_3682	0.854758	0.868142	0.614485	0	0	0	7.03E-13	-9.191007615	down
TraesCS2B03G1572500	0.705829	0.847322	0.762463	0	0	0	6.29E-13	-9.18764259	down
NewGene_77174	2.365194	2.010763	2.078079	0	0	0	6.29E-13	-9.185325825	down
NewGene_20687	0.894257	0.724527	0.993951	0	0	0	7.16E-13	-9.182316684	down
NewGene_15	3.266716	3.36472	3.04711	0	0	0.011438	1.37E-34	-9.180406041	down
NewGene_31596	1.206835	0.904874	1.176465	0	0	0	7.08E-13	-9.179712035	down
NewGene_96716	0.847428	1.111847	1.137522	0	0	0	7.37E-13	-9.178817804	down
NewGene_2049	0.370949	0.700139	0.599712	0	0	0	9.90E-13	-9.175993333	down
NewGene_97522	0.928155	0.935736	0.934802	0	0	0	6.56E-13	-9.175418884	down
TraesCS3A03G1041100	1.082563	1.24479	1.253151	0	0	0	6.95E-13	-9.173212116	down
TraesCS4D03G0134400	0.747519	1.162491	1.458794	0	0	0	1.18E-12	-9.168476485	down
NewGene_34580	1.154559	1.003789	0.607521	0	0	0	8.74E-13	-9.160761569	down
NewGene_114456	0.604646	0.667329	0.749564	0	0	0	8.27E-13	-9.156131424	down
NewGene_50228	1.062769	1.084691	1.304895	0	0	0	7.87E-13	-9.15611404	down
TraesCS3A03G1034800	0.625981	1.011217	0.768632	0	0	0	1.11E-12	-9.146347527	down
NewGene_25637	1.234165	1.287362	1.601519	0	0	0	8.90E-13	-9.145911753	down
NewGene_112525	0.414116	0.3584	0.42636	0	0	0	8.98E-13	-9.139339876	down
TraesCSU03G0418100	1.498421	2.130476	1.732467	0	0	0	1.05E-12	-9.136680288	down
TraesCS6B03G0241100	0.827201	0.812633	0.93636	0	0	0	9.29E-13	-9.133696245	down
NewGene_74485	0.814421	0.888479	0.610442	0	0	0	1.47E-12	-9.132190568	down
NewGene_65647	1.656723	1.626993	2.077025	0	0	0	1.02E-12	-9.129357112	down
TraesCS2B03G0492400	2.887775	2.31675	3.151729	0	0	0	1.05E-12	-9.128399572	down
NewGene_37476	1.433088	1.421983	1.645192	0	0	0	1.02E-12	-9.126257485	down
TraesCS6B03G0081300	0.341198	0.284217	0.282745	0	0	0	1.01E-12	-9.125465718	down
NewGene_32756	0.565487	0.824947	0.708776	0	0	0	1.20E-12	-9.12432151	down
TraesCS5B03G0867800	1.100962	1.224739	1.688498	0	0	0	1.29E-12	-9.119656692	down
NewGene_16197	1.065645	1.183105	2.169808	0	0	0	1.87E-12	-9.119051055	down
NewGene_7728	1.129017	1.142906	1.366087	0	0	0	1.07E-12	-9.117604584	down
NewGene_94573	0.69135	0.718703	0.542155	0	0	0	1.54E-12	-9.109024338	down
NewGene_95517	0.85729	1.776865	1.248437	0	0	0	1.60E-12	-9.107010691	down
TraesCS6A03G0827400	0.953925	1.050763	1.325399	0	0	0	1.35E-12	-9.100709932	down
TraesCS7A03G0003400	0.370249	0.447674	0.425541	0	0	0	1.23E-12	-9.100190801	down
TraesCS3B03G0511400	0.670205	0.747667	1.098647	0	0	0	1.57E-12	-9.10005526	down
NewGene_4469	1.097587	1.573064	1.638266	0	0	0	1.60E-12	-9.089639098	down
NewGene_3547	11.101525	10.986977	9.995357	0.048968	0	0	1.07E-06	-9.086960184	down
NewGene_85067	0.472057	0.451098	0.679429	0	0	0	1.60E-12	-9.080581184	down
NewGene_17087	0.581791	0.586405	0.442251	0	0	0	1.52E-12	-9.077228297	down
TraesCS1D03G0754600	0.669093	0.822272	0.656278	0	0	0	1.51E-12	-9.076741227	down
NewGene_56855	0.645314	1.135598	0.737422	0	0	0	2.34E-12	-9.067555228	down
NewGene_32951	2.056924	2.00653	1.910082	0	0	0.006523	2.55E-17	-9.066332698	down
NewGene_75140	0.743842	1.017747	0.928555	0	0	0	1.59E-12	-9.064806685	down
NewGene_110753	1.653579	1.165839	0.84745	0	0	0	2.44E-12	-9.06289485	down
NewGene_56259	1.518587	2.461812	2.011224	0	0	0	1.95E-12	-9.06140736	down
NewGene_89571	1.532956	0.956585	1.62653	0	0	0	2.34E-12	-9.049201694	down
NewGene_91566	1.258197	0.999514	0.967888	0	0	0	1.90E-12	-9.046939896	down
NewGene_101669	0.474251	0.692133	0.355897	0	0	0	2.36E-12	-9.045203766	down
NewGene_15034	2.220887	1.939467	2.071592	0	0.007436	0	3.21E-17	-9.04089954	down
TraesCSU03G0530300	1.176122	1.183766	1.074146	0	0	0	1.87E-12	-9.03927964	down
TraesCS6D03G0007200	0.533919	0.602091	0.691729	0	0	0	2.03E-12	-9.036793107	down
NewGene_18771	0.921749	0.802388	0.64943	0.002853	0	0	6.26E-13	-9.034662017	down
TraesCS7A03G0127500	0.760067	0.797711	0.927239	0	0	0	2.09E-12	-9.029629954	down
NewGene_59292	1.317771	0.805514	0.801615	0	0	0	3.21E-12	-9.027491767	down
TraesCS2A03G1132800	0.516642	0.507099	0.546136	0	0	0	2.10E-12	-9.022582359	down
NewGene_64887	0.545392	0.636488	0.723506	0	0	0	2.29E-12	-9.016213306	down
NewGene_3168	0.282125	0.342608	0.354566	0	0	0	2.50E-12	-9.009011038	down
NewGene_115119	0.505405	0.350968	0.314731	0	0	0	3.10E-12	-9.008507217	down
NewGene_19978	1.706157	1.423322	1.780189	0	0	0	2.50E-12	-9.007141747	down
NewGene_13223	0.495424	0.693301	0.555179	0	0	0	2.64E-12	-9.006471171	down
NewGene_109264	0.700441	0.779518	0.580646	0	0	0	2.75E-12	-9.000746153	down
NewGene_106182	0.855996	0.65904	0.619675	0	0	0	3.00E-12	-8.998607696	down
TraesCS1D03G1033800	0.7591	0.619297	0.825723	0	0	0	3.02E-12	-8.986884808	down
NewGene_93124	0.495671	0.577516	0.680986	0	0	0	3.12E-12	-8.986238777	down
NewGene_64939	2.214676	2.452573	2.148611	0	0	0.005554	5.88E-17	-8.979057325	down
TraesCS2D03G1021600	0.341897	0.334466	0.526082	0	0	0	4.22E-12	-8.970750865	down
NewGene_20499	0.512159	0.377213	0.463157	0	0	0	3.57E-12	-8.962586056	down
TraesCS1D03G0913700	0.595769	0.7041	0.892212	0	0	0	4.09E-12	-8.960233823	down
NewGene_68338	0.76576	0.565322	0.608697	0	0	0	3.75E-12	-8.959527737	down
NewGene_27795	0.613258	0.456487	0.57502	0	0	0	3.75E-12	-8.958639526	down
TraesCS3B03G1433900	0.666651	1.033978	0.801435	0	0	0	4.81E-12	-8.94442453	down
NewGene_92451	5.381498	5.643482	5.936753	0	0.016724	0	1.65E-40	-8.936429447	down
NewGene_24813	1.46841	1.220344	1.631569	0	0	0.005335	9.99E-17	-8.934896343	down
NewGene_2714	0.847003	0.644158	0.533199	0	0	0	5.03E-12	-8.930633216	down
NewGene_99610	0.738312	0.643101	1.026803	0	0	0	4.53E-12	-8.927311785	down
NewGene_65873	1.898027	2.711291	1.975006	0	0	0	5.54E-12	-8.92324445	down
NewGene_90742	0.269182	0.272513	0.408435	0	0	0	5.27E-12	-8.921042202	down
NewGene_58272	0.608738	0.6178	0.326622	0	0	0	5.42E-12	-8.91516079	down
TraesCS1A03G0018600	0.676152	0.561784	0.658909	0	0	0	5.13E-12	-8.908728459	down
NewGene_100662	0.434041	0.379922	0.328085	0	0	0	5.56E-12	-8.904645661	down
NewGene_43466	0.663225	0.575909	0.729067	0	0	0	5.38E-12	-8.903150029	down
NewGene_85934	0.650047	0.813765	0.822628	0	0	0	5.35E-12	-8.898341188	down
NewGene_103778	0.6246	0.887321	0.55651	0	0	0	7.71E-12	-8.896310873	down
TraesCS7A03G0446700	0.619166	0.699065	0.683429	0	0	0	5.56E-12	-8.895698361	down
NewGene_43456	2.149409	1.806287	1.710029	0	0	0	5.98E-12	-8.891515024	down
TraesCS1D03G1016300	0.283705	0.398132	0.299151	0	0	0	6.78E-12	-8.888407817	down
TraesCS1A03G0042000	0.557683	0.755691	0.515615	0	0	0	7.50E-12	-8.87997488	down
TraesCS3D03G0730800	0.747105	0.710993	0.617814	0	0	0	6.56E-12	-8.875861511	down
TraesCS6D03G0880500	0.674718	0.505019	0.4872	0	0	0	7.30E-12	-8.875081556	down
NewGene_18950	1.14583	0.889971	0.872054	0	0	0	6.89E-12	-8.873753458	down
NewGene_50078	0.740357	0.737235	0.610927	0	0	0	7.14E-12	-8.865920551	down
NewGene_96973	1.052013	0.94729	1.00991	0	0	0	7.31E-12	-8.864035682	down
NewGene_31151	0.945612	1.121667	0.879312	0	0	0	7.49E-12	-8.863518434	down
TraesCS1D03G1045700	1.102166	1.266089	1.173415	0	0	0	7.63E-12	-8.854209352	down
NewGene_64115	0.448557	0.457992	0.328969	0	0	0	8.37E-12	-8.850826503	down
TraesCS5D03G1172300	1.650046	1.709917	1.708275	0	0.006066	0	1.98E-16	-8.839696676	down
NewGene_38345	0.980308	0.962966	1.14266	0	0	0	8.88E-12	-8.836981317	down
NewGene_31645	1.133012	1.404133	1.137797	0	0	0	9.63E-12	-8.830059087	down
TraesCS1B03G0015000	0.573725	0.593374	0.516239	0	0	0	9.88E-12	-8.818659176	down
TraesCS2D03G0916000	0.439905	0.457384	0.387475	0	0	0	1.00E-11	-8.818489671	down
TraesCS7A03G0405600	2.578911	1.724376	1.836511	0	0	0	1.22E-11	-8.815695841	down
NewGene_82866	1.346349	1.631363	1.281128	0	0	0	1.06E-11	-8.815575647	down
NewGene_90974	0.776411	0.772253	1.038515	0	0	0	1.20E-11	-8.808003059	down
TraesCS3D03G1112900	10.524999	9.620163	10.871005	0	0	0.044816	1.47E-31	-8.807600728	down
NewGene_85537	1.71298	1.548236	1.935038	0	0	0	1.16E-11	-8.800564113	down
NewGene_110448	1.023427	1.098299	1.236381	0	0	0	1.22E-11	-8.793164193	down
TraesCS1B03G1074900	0.653838	0.605365	0.697979	0	0	0	1.22E-11	-8.790495875	down
NewGene_13206	0.820318	0.769264	0.7136	0	0	0	1.30E-11	-8.785564273	down
TraesCS5B03G0843400	1.279885	1.390352	1.142307	0	0	0.006565	3.28E-12	-8.782925462	down
NewGene_57947	0.760821	0.608249	0.747881	0	0	0	1.34E-11	-8.782664385	down
NewGene_42409	1.984028	1.882327	1.426298	0	0	0.005618	3.84E-16	-8.777933801	down
TraesCS1B03G0988400	1.126092	0.985189	0.933965	0	0	0	1.58E-11	-8.757847811	down
TraesCS6B03G0234900	0.682609	0.655682	0.716275	0	0	0	1.56E-11	-8.755640578	down
NewGene_64831	0.874239	0.532265	0.686127	0	0	0	1.74E-11	-8.755389941	down
NewGene_95226	1.879639	1.47297	1.402433	0	0	0	1.73E-11	-8.754735775	down
NewGene_10893	0.359086	0.265756	0.334387	0	0	0	1.70E-11	-8.74845554	down
NewGene_30898	0.734287	0.781474	0.646337	0	0	0	1.71E-11	-8.74666807	down
NewGene_98486	2.916107	2.714367	2.559884	0	0	0.019092	5.25E-31	-8.737282573	down
NewGene_29484	2.061554	1.275457	1.731483	0	0	0.007537	1.16E-15	-8.685034101	down
TraesCS1B03G1058900	0.493275	0.425412	0.461865	0	0	0	2.74E-11	-8.680788888	down
TraesCS7B03G1243400	0.494691	0.50238	0.510306	0	0	0	3.75E-11	-8.635920984	down
NewGene_3896	1.647004	1.398999	1.620223	0	0.00838	0	1.67E-15	-8.610621692	down
TraesCS1D03G0560600	0.676941	0.674254	0.709119	0	0	0	4.98E-11	-8.597796546	down
NewGene_41700	1.299367	0.911736	0.884235	0.014411	0	0	1.65E-11	-8.567990646	down
NewGene_63024	0.96769	1.010413	1.246073	0.006754	0	0	3.20E-15	-8.53921985	down
NewGene_43561	18.345762	17.80361	17.124012	0.037425	0.033284	0.036527	1.40E-93	-8.536501692	down
NewGene_60126	1.208893	1.320165	1.377614	0	0.006003	0	3.79E-15	-8.513069958	down
NewGene_32084	1.32765	0.981901	1.111472	0	0	0.004552	2.73E-11	-8.49335391	down
TraesCS7D03G0029400	0.519453	0.76642	0.562003	0	0.002205	0	2.90E-11	-8.488002853	down
TraesCS1D03G1040500	1.989351	2.086607	2.263662	0	0.013984	0	8.19E-22	-8.446303738	down
NewGene_69113	1.920772	1.72899	2.104239	0.012095	0	0	1.64E-28	-8.402338073	down
TraesCS6B03G0745900	1.898494	1.668605	1.557641	0	0	0.010906	1.15E-14	-8.395371275	down
NewGene_33577	7.24614	6.923373	6.801787	0	0.014125	0.031057	7.18E-14	-8.387443534	down
NewGene_16859	2.348665	2.820409	2.73698	0	0	0.053406	4.54E-28	-8.367422556	down
NewGene_85937	2.794053	3.535273	3.59899	0	0	0.017451	1.85E-27	-8.317571113	down
NewGene_91154	4.912131	4.681143	5.341278	0.013588	0	0.008103	1.04E-54	-8.313779153	down
NewGene_94506	7.161131	6.511197	5.811359	0.049493	0	0	3.72E-34	-8.289368287	down
NewGene_11477	1.582081	1.105323	1.333637	0	0	0.008203	3.89E-14	-8.275158984	down
NewGene_86425	3.524491	2.848571	4.232871	0.009865	0	0.007754	5.15E-47	-8.25611373	down
TraesCS5D03G0028900	16.426083	18.518499	18.216724	0.05237	0.067492	0.020245	8.36E-261	-8.248439671	down
NewGene_108914	0.915871	1.035153	0.594729	0	0	0.0034	1.82E-20	-8.246682383	down
NewGene_91784	1.374668	1.397891	1.566055	0	0	0.007469	5.65E-14	-8.208952374	down
NewGene_24323	0.655193	0.659124	0.415241	0	0	0.002475	1.12E-13	-8.189641494	down
TraesCS7A03G0102700	1.731688	2.089991	2.308558	0	0	0.017754	6.17E-11	-8.129131768	down
NewGene_100933	1.850557	1.695546	2.404463	0.007523	0.003666	0	6.54E-38	-8.045300811	down
NewGene_1394	1.038732	1.438839	1.110743	0.021929	0	0	2.64E-13	-8.018984855	down
TraesCS2A03G1066000	4.319118	5.387886	4.113158	0.01123	0.011098	0.002791	2.97E-25	-8.001045374	down
TraesCS7A03G0401700	2.292129	2.424978	2.778321	0	0.011687	0	9.48E-10	-7.938829008	down
TraesCS3D03G0081000	2.230947	2.647013	2.745441	0.020442	0	0	1.05E-09	-7.923850009	down
NewGene_27509	0.849561	0.553944	0.858779	0	0.006296	0	8.97E-13	-7.910088043	down
TraesCS3D03G0278400	0.59988	0.526566	0.508853	0	0	0.002891	7.06E-13	-7.910044191	down
NewGene_875	3.621053	4.228095	3.436356	0	0.023324	0	2.49E-30	-7.89393923	down
NewGene_106973	0.758003	0.782181	0.917283	0	0.005768	0	1.40E-12	-7.832545639	down
TraesCS5D03G0313100	1.558807	1.854932	1.751034	0	0.015566	0	2.92E-10	-7.781547262	down
NewGene_103819	0.434587	0.729343	0.863398	0	0	0.006465	4.66E-12	-7.765985682	down
NewGene_64383	1.415608	1.12174	1.059376	0	0	0.012338	1.64E-23	-7.755036897	down
NewGene_77837	23.834803	19.677051	20.110633	0.034995	0.056557	0.071607	2.88E-236	-7.743284374	down
NewGene_56211	1.476905	1.478793	1.09224	0	0.012624	0	1.13E-17	-7.73587984	down
TraesCS5A03G0476800	1.200855	2.053051	1.911822	0	0.01993	0	6.37E-12	-7.689971288	down
NewGene_92919	11.303387	10.956538	9.494001	0.047677	0.017261	0.031956	1.01E-232	-7.638925214	down
NewGene_8653	1.421516	1.01029	2.209603	0	0.019219	0	1.54E-16	-7.632101177	down
NewGene_28485	3.234521	3.498062	3.701069	0	0	0.035116	1.53E-06	-7.619777726	down
NewGene_68682	1.780681	1.522798	1.279774	0	0.01827	0	2.79E-09	-7.597015913	down
NewGene_20223	1.563179	1.628526	1.726272	0	0	0.016315	2.72E-07	-7.560140361	down
TraesCS7A03G0401800	6.624556	5.374518	5.986828	0	0.08088	0	2.96E-07	-7.545840783	down
NewGene_19168	1.334524	1.877894	1.723968	0	0.015613	0	8.64E-10	-7.543890911	down
TraesCS1A03G0703300	3.005695	4.065358	3.949389	0.015902	0.011839	0.011617	2.23E-37	-7.542831996	down
NewGene_3604	2.93362	2.350784	2.951992	0.008913	0.011818	0	1.60E-32	-7.53636774	down
NewGene_67450	2.815125	3.010352	2.738551	0.011059	0.011223	0.008004	2.89E-57	-7.442803334	down
NewGene_16788	1.122675	0.711632	0.85674	0.017073	0	0	7.45E-21	-7.430114803	down
TraesCS1B03G1182200	0.467388	0.489322	0.367488	0	0.005524	0	4.35E-11	-7.416681704	down
TraesCS1A03G0073500	2.909093	2.770252	2.245691	0.017462	0	0.011194	1.87E-35	-7.362918148	down
TraesCS3A03G0967200	2.290879	2.707458	2.682548	0	0	0.033865	8.79E-16	-7.350845941	down
NewGene_91215	5.259226	5.85599	5.519775	0.022406	0.033651	0.0191	1.72E-190	-7.297053924	down
TraesCS3A03G1034900	0.860607	1.294556	1.003059	0.013333	0	0	5.86E-20	-7.275510687	down
NewGene_75239	2.034399	1.942854	1.992078	0	0.030999	0	1.79E-05	-7.273437508	down
TraesCS3D03G0719400	0.748268	0.558653	0.489911	0	0.009595	0	1.59E-10	-7.268043239	down
TraesCS5A03G0017800	15.265038	16.299389	16.506119	0.12424	0.096432	0.033592	9.89E-52	-7.264276448	down
NewGene_66468	2.52674	2.374967	2.202109	0.008867	0.018152	0	2.07E-43	-7.224050387	down
NewGene_18195	0.855369	0.788955	0.983004	0	0	0.014077	2.10E-10	-7.212648513	down
NewGene_15389	1.832595	2.076663	2.482132	0.025275	0	0	1.24E-05	-7.170478762	down
NewGene_75347	0.702075	1.187492	0.98277	0	0	0.007769	8.20E-15	-7.162416737	down
TraesCS3A03G1031000	2.473006	2.645226	3.514274	0	0	0.047739	1.59E-06	-7.157622896	down
NewGene_19926	0.862467	0.60623	0.743505	0	0	0.01288	3.44E-10	-7.155050345	down
TraesCS2A03G1121900	1.13814	1.156804	0.991417	0	0.016673	0	1.17E-23	-7.129878435	down
TraesCS2B03G0168700	1.035218	1.415465	0.859154	0.019247	0	0	4.52E-10	-7.125377066	down
NewGene_771	0.554082	0.700723	0.635509	0	0.009399	0	9.63E-19	-7.069740849	down
NewGene_1622	2.387943	2.052219	2.389944	0	0.019927	0.012913	6.49E-45	-7.061490218	down
TraesCS3A03G1171200	0.840892	0.524554	0.582328	0	0	0.012045	8.93E-10	-7.054514577	down
NewGene_66626	2.695934	2.251975	2.072054	0	0.005437	0.019875	1.87E-40	-7.029453225	down
TraesCS1B03G0652500	13.981958	16.457241	18.839028	0	0.125167	0.204675	7.05E-08	-6.94884424	down
TraesCS6A03G0915200	0.40138	0.514355	0.475331	0.008116	0	0	1.57E-09	-6.93131204	down
NewGene_33739	1.756649	1.957055	1.937743	0.005151	0.024606	0	8.11E-12	-6.913751853	down
NewGene_16310	1.234168	1.209269	0.923655	0.007187	0	0.00929	1.08E-17	-6.904460652	down
TraesCS3D03G0080400	1.785437	2.229166	2.273331	0.033286	0	0	1.44E-13	-6.896821566	down
NewGene_58499	7.393509	7.650664	7.336335	0.055321	0.030666	0.028452	5.96E-190	-6.886448093	down
NewGene_100699	0.641842	0.69802	0.619341	0	0	0.018414	2.79E-13	-6.880108456	down
TraesCS5D03G1144000	5.594668	7.090278	5.766885	0	0	0.127962	2.78E-17	-6.862058199	down
TraesCS1D03G1013800	1.243528	0.864465	1.048607	0	0.018287	0	4.31E-17	-6.843398324	down
TraesCS4B03G0037000	12.99222	12.449169	11.995091	0.131185	0.068422	0.068385	1.40E-211	-6.82347229	down
NewGene_75863	1.578166	1.31593	1.673042	0	0.030141	0	8.37E-05	-6.745328327	down
NewGene_56585	1.224593	1.344461	1.189828	0	0	0.025828	1.75E-16	-6.721534549	down
TraesCS5D03G0317500	0.460617	0.668274	0.650993	0	0	0.012106	2.08E-12	-6.71260514	down
TraesCS3B03G0148300	2.320906	2.373713	2.51439	0.024425	0.02794	0	6.91E-36	-6.70208129	down
NewGene_22322	0.908669	0.788011	0.771057	0	0	0.017757	5.28E-08	-6.674157499	down
NewGene_30488	0.505682	0.620034	0.534521	0	0.009472	0	6.11E-07	-6.620245214	down
TraesCS6B03G1145100	0.780039	0.8615	1.03462	0.013686	0	0	7.72E-08	-6.614035957	down
TraesCS4B03G0162200	0.882434	1.077925	1.043139	0	0	0.016908	4.45E-12	-6.605923284	down
NewGene_16977	0.355143	0.492712	0.45966	0	0	0.010628	1.54E-15	-6.601609301	down
NewGene_79558	1.686575	1.215518	1.149784	0.012662	0.005549	0.009887	1.87E-33	-6.601417281	down
NewGene_85870	0.731535	0.800144	1.030112	0	0.018004	0	4.20E-19	-6.596843084	down
NewGene_46367	1.552462	1.20571	1.708142	0	0.027501	0	6.00E-12	-6.589513846	down
NewGene_95525	2.375953	3.521401	3.159916	0.006096	0.047761	0.011896	5.70E-48	-6.584183119	down
TraesCS2A03G0008000	10.527047	9.020076	10.28542	0.0312	0.057119	0.158001	3.43E-34	-6.570437054	down
TraesCS6A03G0344300	23.845488	24.202257	25.933886	0.327604	0.095434	0.20538	2.59E-139	-6.553918997	down
NewGene_32058	1.908037	2.032193	2.108815	0	0	0.041685	4.30E-05	-6.534180427	down
NewGene_6123	12.013023	11.468446	10.557152	0.049072	0.073263	0.157356	2.81E-79	-6.508268938	down
TraesCS3B03G0508400	1.69165	1.389206	1.287916	0.038444	0	0	5.01E-08	-6.490959086	down
NewGene_7498	0.726797	1.049975	0.733922	0	0	0.011281	2.48E-11	-6.489592172	down
TraesCS5D03G0532200	4.578509	6.501077	5.470084	0.058328	0.050414	0.028747	1.78E-35	-6.484126345	down
NewGene_357	1.316244	1.263391	1.057395	0.013614	0	0.015448	1.62E-32	-6.481977688	down
NewGene_77708	0.689549	0.694946	0.612787	0	0	0.014775	6.25E-15	-6.475216973	down
TraesCS3D03G0282100	2.382398	2.498968	2.267851	0.050523	0.01464	0	2.79E-32	-6.461005652	down
NewGene_17802	2.758756	2.524056	2.618469	0.03491	0	0.010556	1.67E-35	-6.443541325	down
NewGene_62981	0.998345	1.978562	2.211	0.021498	0.012662	0	2.30E-26	-6.442979332	down
NewGene_341	3.696563	3.08927	3.48117	0	0.020951	0.055586	3.58E-06	-6.390533931	down
NewGene_85565	6.042558	5.024531	5.574432	0	0.060024	0.050192	1.22E-05	-6.389796644	down
NewGene_27431	5.74637	6.305771	6.411537	0.079602	0.034376	0.025098	7.47E-46	-6.382646202	down
NewGene_64953	3.874232	4.642895	4.194542	0	0	0.124796	0.000570774	-6.378416403	down
TraesCS1A03G0193600	2.532897	2.235538	2.313586	0	0.041035	0.015854	1.16E-30	-6.34605806	down
NewGene_74766	2.10812	1.734124	1.891273	0	0.058336	0	0.000954757	-6.344866903	down
TraesCS2A03G1240000	1.160284	0.93121	1.210263	0	0	0.033124	5.58E-14	-6.333730407	down
TraesCS1D03G0653000	0.460178	0.425549	0.4291	0	0.010494	0	7.32E-11	-6.331574151	down
NewGene_80407	0.680182	0.963553	0.675605	0.019273	0	0	3.38E-05	-6.276394647	down
TraesCS4B03G0011700	0.63782	0.681382	0.853813	0	0.01918	0	1.33E-13	-6.274907608	down
TraesCS5B03G0813800	1.419228	0.938373	1.442888	0	0	0.039063	0.000290495	-6.274144087	down
NewGene_82012	1.683237	1.581779	1.695341	0	0.059463	0	0.000110609	-6.24734414	down
NewGene_15590	3.385468	3.418006	3.009208	0.036722	0.034122	0.018818	2.88E-103	-6.217938762	down
NewGene_9233	1.579451	1.237146	1.428772	0	0.003223	0.04384	4.31E-08	-6.215346679	down
TraesCS4A03G0122800	1.207292	1.280432	1.827893	0	0.02866	0.01194	7.21E-25	-6.213380031	down
NewGene_43084	1.281453	1.184949	1.503921	0.015746	0	0.022662	1.13E-28	-6.196407737	down
TraesCS7D03G0019200	2.787458	3.27645	3.360811	0	0.099852	0	0.000136266	-6.195818154	down
TraesCS3A03G0265100	4.528934	3.166131	3.838284	0.082132	0	0.030028	2.99E-22	-6.191809981	down
TraesCS3D03G1196600	3.366589	3.366935	2.892714	0	0.028672	0.077154	8.27E-43	-6.187032238	down
NewGene_62770	4.23637	4.590549	4.060359	0	0.066417	0.057449	1.72E-22	-6.182949115	down
TraesCS6B03G0506800	1.353649	1.945148	2.246673	0.020837	0	0.038572	9.47E-27	-6.161335849	down
NewGene_89803	0.561208	0.935525	0.549107	0.022344	0	0	1.06E-12	-6.15119868	down
NewGene_31569	1.286214	1.450698	1.633533	0.015169	0.032909	0	5.06E-19	-6.143036749	down
TraesCS1A03G0715100	0.559528	0.545062	0.501732	0.009591	0	0.009191	3.61E-13	-6.135254476	down
NewGene_17212	11.487878	12.433374	12.508469	0.062463	0.067951	0.136924	5.62E-115	-6.121399875	down
NewGene_99261	0.499842	0.430598	0.506636	0	0.015356	0	8.63E-13	-6.120687566	down
TraesCS1A03G0589400	1.594507	2.011548	1.875738	0.012867	0.048527	0	3.56E-24	-6.096871661	down
TraesCS1B03G1003900	0.876179	0.724808	0.557083	0.012076	0.009533	0	1.31E-12	-6.072431022	down
NewGene_997	6.971563	7.028684	6.367919	0.035593	0.078958	0.122319	1.16E-115	-6.058950009	down
NewGene_107062	4.598085	3.845161	3.166728	0.020647	0.012168	0.08883	8.47E-42	-6.049809128	down
TraesCS5D03G1140400	4.001712	4.245296	3.9459	0.0855	0.0309	0.029216	1.24E-43	-6.048148504	down
NewGene_56464	5.115448	5.002171	4.97462	0.070731	0.04544	0.026803	1.20E-130	-6.03940744	down
NewGene_95599	2.150493	2.295096	1.854789	0	0	0.077776	3.03E-12	-6.032457311	down
NewGene_100356	0.971453	1.016484	1.282615	0.014932	0	0.023722	7.00E-15	-6.024674713	down
NewGene_64105	1.182411	1.472572	1.306348	0.021853	0	0.021551	2.30E-26	-6.024299219	down
NewGene_108461	2.09833	2.944842	2.957066	0.034002	0	0.031017	9.51E-11	-6.022228416	down
NewGene_57239	2.722694	2.609845	3.23267	0	0.094451	0.01383	1.10E-06	-6.008481953	down
NewGene_21834	2.663751	2.188572	2.643318	0	0.018924	0.060323	2.53E-06	-5.990356905	down
TraesCS5B03G0014800	9.673655	9.674703	10.524692	0.080342	0.149515	0.153685	1.37E-293	-5.984237964	down
TraesCS4A03G1122400	0.969128	0.914487	0.842606	0.03462	0	0	8.78E-15	-5.977653411	down
TraesCS1D03G1033600	4.550733	3.851802	2.808499	0	0	0.147773	0.002655616	-5.971717077	down
TraesCS5B03G0020200	4.615042	3.490761	3.792531	0	0	0.16081	0.00138428	-5.967615814	down
NewGene_103543	0.896774	0.690266	0.678419	0	0.007125	0.013347	1.33E-25	-5.960950115	down
NewGene_55531	0.461994	0.635119	0.461002	0	0	0.018615	3.24E-14	-5.958637284	down
NewGene_101506	0.383931	0.477845	0.318742	0.013687	0	0	0.00096737	-5.900343375	down
NewGene_103769	0.436839	0.410122	0.564527	0	0	0.017179	9.08E-14	-5.894464366	down
TraesCS6B03G0421300	0.572756	0.609583	0.718013	0.010669	0	0.009291	1.08E-11	-5.879482232	down
TraesCS4B03G0231200	0.517074	0.408212	0.533261	0	0.020917	0	6.28E-06	-5.872540019	down
NewGene_94493	2.088638	2.188951	2.924089	0	0.024137	0.042126	2.36E-21	-5.856061207	down
TraesCS3A03G1189300	0.602223	0.422339	0.399276	0	0.019517	0	1.96E-13	-5.851377981	down
NewGene_27200	0.456169	0.439083	0.598106	0.007824	0	0.008863	5.24E-29	-5.825265211	down
NewGene_96189	0.538298	0.533258	0.483805	0	0	0.019355	2.29E-06	-5.814612272	down
TraesCS7A03G0001000	48.241024	61.085648	55.312416	1.839171	0.219536	0.246936	1.19E-08	-5.807023019	down
TraesCS5B03G1133200	2.961917	2.925395	2.458199	0.111009	0	0	0.003582192	-5.801567429	down
TraesCS7B03G0017200	1.822323	1.707074	1.547051	0	0.072879	0	0.001363766	-5.796088344	down
NewGene_7266	1.182371	0.820095	0.784893	0	0.023842	0.013582	5.22E-25	-5.781303928	down
TraesCS5B03G0777900	3.217634	2.59848	2.863505	0.020302	0.049438	0.025156	9.78E-19	-5.771344778	down
NewGene_4472	1.392706	0.851074	0.903649	0	0.032599	0	5.77E-13	-5.769935836	down
NewGene_23121	0.737727	0.675667	0.575632	0.024305	0	0	0.000166723	-5.733309977	down
TraesCS1A03G0664400	3.682366	2.259808	3.333103	0.123497	0.009412	0	0.000371326	-5.722430556	down
NewGene_93962	1.133197	1.184039	1.027413	0	0	0.04611	0.000414279	-5.719697994	down
TraesCS2B03G0496200	1.584976	1.550643	1.29415	0.00823	0	0.049725	1.64E-17	-5.714605384	down
NewGene_26395	0.816411	1.183566	0.861089	0.022049	0	0.014672	2.94E-24	-5.710462007	down
NewGene_112411	0.732561	0.749165	0.701547	0	0	0.023282	9.09E-05	-5.703083234	down
NewGene_7417	0.580805	0.548366	0.539779	0.01828	0	0	1.08E-12	-5.69819125	down
TraesCS2B03G0352600	1.245613	1.305382	1.453215	0.042084	0.007907	0.007772	5.54E-20	-5.683070777	down
TraesCS5D03G1174000	1.089632	1.555201	1.535173	0	0.037827	0.027303	3.17E-17	-5.678584133	down
TraesCS6B03G0347000	0.56733	0.585313	0.622129	0	0	0.028584	4.60E-06	-5.676757056	down
NewGene_68309	1.492859	1.064134	1.595652	0	0.06307	0	0.005494844	-5.675394829	down
NewGene_44697	2.323996	2.456527	2.101511	0	0.065528	0.049635	2.05E-13	-5.675139413	down
NewGene_98769	0.965779	0.527748	0.861914	0.005778	0.010563	0.013968	5.38E-30	-5.667013057	down
TraesCS1A03G0047800	7.604646	10.028633	9.797991	0.117045	0	0.29878	1.34E-25	-5.655571352	down
TraesCS3A03G1082900	1.861149	1.660701	1.502059	0.044136	0.032773	0	4.05E-28	-5.625815265	down
NewGene_58817	5.205389	4.998096	4.861685	0	0.091826	0.110515	5.37E-05	-5.594169677	down
TraesCS4A03G0235400	0.46769	0.722128	0.503615	0	0.019265	0.009661	3.80E-14	-5.590351127	down
TraesCS1A03G0046900	0.731421	1.087131	1.006111	0.039957	0	0	0.000952011	-5.588373716	down
NewGene_32251	0.986545	0.910103	1.160609	0	0.055192	0	0.000217844	-5.575656051	down
NewGene_86302	1.57061	1.420848	1.626043	0	0.051932	0.01664	1.25E-18	-5.573156989	down
NewGene_11034	1.125858	1.440817	0.865412	0	0.018536	0.025846	5.08E-25	-5.571991375	down
TraesCS5B03G0839600	2.27887	2.55853	3.380265	0	0	0.145822	0.005213678	-5.571101767	down
NewGene_32141	6.344749	7.027877	9.550969	0.177516	0	0.172473	1.78E-05	-5.561596585	down
TraesCS2A03G0311900	1.339105	0.899075	0.898254	0	0.053737	0	0.000315984	-5.560739032	down
NewGene_98772	2.391478	2.163378	2.678952	0.040471	0.05139	0.025056	3.54E-97	-5.559280985	down
NewGene_108211	1.430842	1.187424	1.616746	0	0	0.092444	0.001362847	-5.52899297	down
NewGene_3738	1.186101	1.118822	1.490117	0.009818	0	0.052463	8.51E-07	-5.524937668	down
NewGene_5735	2.127735	2.238038	2.543059	0.049163	0.029694	0.027059	5.18E-89	-5.517654038	down
TraesCS2B03G1501600	1.397863	1.550099	2.136986	0	0.023936	0.063564	8.14E-07	-5.511072718	down
NewGene_83560	1.562099	1.492274	1.346636	0	0.025325	0.040749	2.58E-22	-5.507574606	down
NewGene_48175	1.130252	1.13976	0.579971	0	0.030184	0.020166	1.90E-10	-5.485645735	down
NewGene_19847	0.835251	0.954001	0.810212	0.047509	0	0	2.00E-11	-5.484992872	down
NewGene_6709	0.400242	0.415675	0.256436	0	0.015592	0	2.96E-05	-5.479469017	down
TraesCS1D03G0035200	1.442789	1.825966	1.719875	0	0.004999	0.074951	3.78E-17	-5.477601578	down
NewGene_111672	1.979493	1.481851	1.12346	0	0.070453	0.01172	7.00E-06	-5.462465465	down
NewGene_82179	3.082698	3.690845	2.599807	0.03785	0.062558	0.04945	6.98E-71	-5.457272355	down
NewGene_43980	4.828756	4.729722	5.11248	0.056278	0.152515	0.060261	8.04E-81	-5.445555906	down
TraesCS1D03G1039500	9.393804	8.647938	9.930565	0.156692	0.163927	0.205173	3.70E-276	-5.442218815	down
TraesCS3D03G0385300	6.694499	9.21008	8.104416	0.341387	0.102786	0	0.000174235	-5.412275481	down
NewGene_5597	3.063977	2.545387	3.047378	0.016761	0.021017	0.084148	1.11E-44	-5.406908023	down
TraesCS1B03G0047700	2.090625	1.885579	2.27979	0	0.027377	0.095995	5.40E-07	-5.405283406	down
NewGene_60035	3.981377	3.154474	3.882379	0.052735	0.030047	0.131525	3.32E-30	-5.4009018	down
NewGene_26327	1.236884	1.041255	1.218225	0.048368	0.042988	0	9.41E-12	-5.39618497	down
TraesCS1D03G1003400	4.488533	3.892666	3.987037	0.049666	0.051846	0.136028	6.67E-86	-5.395595781	down
NewGene_58907	2.996568	3.449055	3.570592	0.047597	0.038484	0.079893	9.54E-99	-5.386724069	down
TraesCS1D03G0066100	19.818224	22.371801	19.580967	0.492167	0.353406	0.357476	5.21E-148	-5.380400047	down
NewGene_85613	2.97937	2.781733	2.643319	0.038975	0.081663	0.035034	1.82E-155	-5.373656664	down
TraesCS1B03G0065700	0.492673	0.377171	0.531934	0	0	0.028078	0.001094419	-5.368061492	down
TraesCS5A03G0281700	4.091942	5.14315	4.15602	0.180778	0	0.051872	1.06E-14	-5.355040089	down
TraesCS3A03G0292400	2.627533	1.889439	2.430336	0.015684	0.06652	0.052784	3.02E-33	-5.34297476	down
NewGene_63909	0.530591	0.458691	0.629524	0.016725	0	0.009569	8.29E-09	-5.317877669	down
NewGene_69147	0.79266	0.96548	0.618911	0	0.030432	0.013355	3.56E-19	-5.31724446	down
NewGene_66573	4.303049	3.960896	4.170947	0.020555	0.046678	0.113935	3.19E-23	-5.301026929	down
TraesCS1D03G0825000	0.96361	1.185435	1.112896	0	0.023353	0.037606	2.63E-14	-5.300643651	down
TraesCS5B03G0359300	4.623501	3.627932	4.657077	0.115486	0.088396	0.053518	1.65E-38	-5.293394029	down
NewGene_84752	1.224812	0.951054	0.89639	0.035576	0	0.01717	6.59E-18	-5.287500532	down
TraesCS6B03G1262600	1.361693	1.292199	1.741117	0.05395	0.01304	0.026245	2.44E-14	-5.282721166	down
TraesCS3A03G0683800	1.378942	1.69966	1.275576	0.081893	0	0	0.003493538	-5.252955626	down
TraesCS1B03G0258000	0.550485	0.564492	0.590248	0.011412	0.021981	0	3.31E-12	-5.251702089	down
TraesCS6A03G0661900	11.761422	10.884912	12.685135	0.227965	0.134962	0.389611	3.81E-116	-5.24647154	down
NewGene_5999	1.663506	2.359383	2.074797	0.07459	0.008077	0	6.06E-05	-5.239222481	down
TraesCS5B03G1041900	2.327473	2.364803	2.09338	0.073605	0.027137	0.045127	5.64E-123	-5.238877928	down
TraesCS7B03G1298200	2.63766	2.677181	2.26199	0.079689	0.044279	0.03968	1.28E-92	-5.21642553	down
TraesCS5D03G0764500	12.424509	11.258531	13.211461	0.103813	0.482886	0.220297	1.40E-76	-5.212885833	down
TraesCS6D03G0214400	1.036526	1.75896	1.572243	0	0.041697	0.046877	5.55E-19	-5.183287923	down
NewGene_90706	1.022616	1.247556	1.238035	0.069113	0	0	0.00595272	-5.176713914	down
TraesCS3D03G0217800	2.49967	1.790246	2.323776	0	0.057042	0.091973	5.09E-27	-5.173737265	down
TraesCS1A03G0047100	6.357877	6.55747	8.051774	0.33612	0.036017	0.05443	2.59E-24	-5.164981775	down
NewGene_100399	0.661606	0.645369	0.576583	0	0.012384	0.024264	2.62E-21	-5.15901214	down
TraesCS2D03G0390600	14.364905	13.758936	11.71671	0.09875	0.587569	0.215721	5.88E-18	-5.149099428	down
TraesCS2A03G1367400	1.151131	1.099184	1.54483	0.062657	0	0.017214	3.78E-17	-5.146640746	down
TraesCS5B03G1222500	2.675238	2.751571	2.95489	0	0.007137	0.174379	0.000226167	-5.146419108	down
NewGene_53881	1.744427	1.571225	1.785793	0.05801	0.022711	0.034151	1.12E-46	-5.134242934	down
NewGene_13497	4.237868	4.494203	4.71394	0.054543	0.042303	0.218137	4.89E-18	-5.128512921	down
TraesCS2B03G0494500	17.479183	15.302126	8.80434	0.486741	0.239754	0.190312	1.98E-44	-5.126257292	down
NewGene_113713	5.041405	5.264847	7.029832	0.021676	0.153696	0.257812	9.36E-17	-5.122659934	down
TraesCS7D03G1048700	1.287649	1.29508	1.521577	0.012655	0	0.077273	1.00E-05	-5.121244267	down
NewGene_34614	1.265636	1.455856	1.275929	0	0.061703	0.018439	7.84E-05	-5.118401594	down
TraesCS5A03G1023200	2.572323	3.675182	3.429414	0	0.127031	0.099874	5.11E-08	-5.11625609	down
TraesCS7B03G0455800	4.704635	4.906956	5.428231	0.120583	0.031118	0.20441	2.03E-14	-5.104382633	down
NewGene_16317	8.100812	8.421294	9.277123	0.122518	0.279175	0.332019	6.89E-259	-5.104200529	down
NewGene_41861	1.08059	1.028221	1.222701	0.015238	0.041384	0	8.43E-05	-5.101065444	down
TraesCS3A03G0839000	0.683571	0.670947	0.579926	0	0.021526	0.022555	1.19E-20	-5.09455066	down
TraesCS3B03G0945900	8.424163	9.082943	8.796716	0.250084	0.097877	0.279971	1.25E-115	-5.089081903	down
TraesCS1A03G0842800	0.579716	1.017511	0.690801	0.028941	0.023989	0	4.02E-15	-5.088524982	down
TraesCS5D03G0880000	1.06663	1.569217	1.268147	0.051198	0	0.042358	4.76E-24	-5.088028176	down
TraesCS5A03G1106800	4.691013	4.88329	5.323056	0.176539	0.05798	0.103202	2.31E-29	-5.078293683	down
TraesCS3D03G1115200	1.754971	1.944834	1.776029	0.016538	0.071011	0.035354	8.11E-34	-5.068431515	down
NewGene_7871	2.460915	2.948461	2.639341	0.088548	0.090333	0	9.63E-23	-5.053367369	down
TraesCS5A03G0469000	10.746556	11.614342	10.946301	0.235206	0.314338	0.269097	3.71E-107	-5.03845941	down
TraesCS5A03G0357400	3.113485	3.176998	3.761587	0.159099	0.016735	0.063616	9.41E-23	-5.02642881	down
TraesCS4A03G0718000	10.310687	8.978804	8.632183	0.170507	0.314615	0.217658	2.86E-191	-5.023910222	down
NewGene_65262	4.825187	5.834118	6.897742	0.139163	0.117023	0.168038	7.57E-44	-5.008424988	down
TraesCS2D03G0390000	17.9662	19.350979	20.549881	0.690656	0.424553	0.346024	3.53E-90	-5.005168157	down
TraesCS3A03G0268200	2.229191	1.753083	2.01554	0.046375	0.042214	0.06259	1.83E-97	-5.004647133	down
TraesCS5D03G0342200	1.316255	2.309654	1.452323	0.09552	0	0.028466	7.93E-14	-4.998256522	down
TraesCS7D03G0117000	1.401686	1.729047	1.806585	0.03019	0.096674	0	5.63E-06	-4.996809722	down
TraesCS3D03G0649100	0.737064	0.818255	1.042234	0	0.027858	0.036411	1.22E-14	-4.984009871	down
NewGene_64348	1.002551	0.592078	0.69336	0.017348	0.004763	0.02601	1.67E-26	-4.983508674	down
NewGene_578	4.022882	3.689507	3.661236	0.047005	0.141506	0.093852	5.94E-103	-4.972887567	down
TraesCS7A03G0064600	0.9699	1.023075	0.848491	0	0.038178	0.030193	9.83E-15	-4.968553107	down
TraesCS1B03G0508900	0.255321	0.244762	0.276825	0.001553	0.011869	0.003733	8.31E-18	-4.959761477	down
NewGene_31374	3.024642	1.773089	2.990958	0.029373	0.163418	0	0.000442579	-4.945386441	down
TraesCS3B03G1215900	1.554862	1.489783	1.778637	0.034753	0.073538	0.016739	2.15E-41	-4.940928896	down
NewGene_67641	2.164709	1.657854	1.73066	0	0.052436	0.074758	3.19E-18	-4.940595783	down
TraesCS2B03G0494600	6.451726	5.420144	6.187079	0.288878	0.03089	0.102166	5.83E-38	-4.935301306	down
NewGene_112207	1.079633	0.950439	0.813514	0	0.053776	0.020705	0.000120803	-4.929088774	down
NewGene_84610	6.178742	5.208645	5.277456	0.457541	0.023293	0.065602	5.78E-10	-4.926780545	down
TraesCS5A03G0994000	2.979848	2.648551	1.996806	0.074542	0.118313	0	1.42E-07	-4.921966952	down
TraesCS3B03G1402800	1.376473	2.005361	1.131976	0.023127	0.099963	0	0.00022929	-4.918283939	down
TraesCS5A03G0809800	8.368218	8.905737	9.363303	0.181402	0.447703	0.08525	1.71E-18	-4.901476744	down
NewGene_18100	1.705213	1.966569	1.892266	0.025601	0.032444	0.076484	7.34E-69	-4.894696807	down
NewGene_96405	0.656335	1.528129	0.619803	0	0.004827	0.045889	0.000337532	-4.8921252	down
TraesCS2D03G0391100	8.104	9.421494	7.450084	0.225183	0.215976	0.244407	3.06E-64	-4.885346443	down
TraesCS1A03G0685800	1.358223	1.506444	1.281919	0.079182	0.029772	0	8.13E-07	-4.881444103	down
NewGene_99690	0.551685	0.660126	0.459738	0.018465	0.005369	0.019144	4.49E-21	-4.88046271	down
TraesCS3B03G1072300	0.573777	1.053616	0.673092	0	0.013692	0.049282	9.88E-17	-4.876893711	down
TraesCS6B03G0665200	3.196812	2.709291	2.55193	0.071354	0	0.140589	4.59E-20	-4.871929515	down
NewGene_21993	0.523779	0.522633	0.47369	0.010115	0.013701	0.016438	3.00E-51	-4.871583983	down
TraesCS2A03G1213000	1.986454	2.464403	2.529262	0	0.146237	0.045628	4.82E-17	-4.871163717	down
NewGene_1842	14.482024	14.088879	13.285487	0.458349	0.49936	0.42399	0	-4.864605543	down
TraesCS2D03G0820700	2.063935	2.051485	2.17294	0.067626	0.069549	0.034989	5.19E-42	-4.859947459	down
NewGene_8089	4.396901	3.703301	4.075392	0.098252	0.093475	0.227374	1.36E-125	-4.854636345	down
NewGene_65010	1.36875	1.145289	0.875353	0.017329	0.022689	0.063517	1.35E-16	-4.844143949	down
TraesCS2D03G0793500	1.211184	1.074901	1.145963	0.008356	0.008092	0.072418	3.32E-10	-4.830371353	down
NewGene_65516	22.639521	30.15868	11.419865	0.959894	0.408349	0.439974	5.70E-15	-4.82416541	down
NewGene_38310	2.150493	2.134636	1.840441	0	0.089941	0.077776	1.90E-13	-4.822638553	down
TraesCS3B03G0638300	4.851519	3.288589	3.291586	0.099549	0.081777	0.131769	1.48E-37	-4.818586148	down
TraesCS2B03G0496500	0.75073	0.723982	0.77466	0.001711	0.025956	0.018643	1.88E-12	-4.815832912	down
TraesCS5A03G1022800	10.642572	10.674069	10.895219	0.374753	0.296701	0.264478	1.36E-115	-4.814484944	down
TraesCS3B03G0359700	1.991468	1.642042	1.884511	0.095728	0.055912	0	1.39E-05	-4.809350287	down
TraesCS1A03G0229600	1.003477	1.048546	1.242339	0.043389	0.049964	0	7.61E-07	-4.805685572	down
NewGene_65229	1.084873	0.967545	1.1438	0	0.14334	0.029651	1.58E-14	-4.802033924	down
TraesCS6D03G0550200	9.598617	8.059365	7.658069	0.148642	0.44753	0.142853	2.18E-25	-4.792515308	down
TraesCS1D03G1026200	6.295851	7.088173	5.827856	0.205653	0	0.352988	0.000617122	-4.781064519	down
TraesCS1B03G0365600	0.495436	0.611293	0.661819	0	0.031403	0.017722	9.47E-21	-4.772053687	down
TraesCS2B03G0581100	6.521742	6.92317	7.205812	0.212607	0.113444	0.288605	1.86E-128	-4.766605576	down
TraesCS5B03G0034500	1.804212	1.868992	2.133567	0	0.129087	0.048011	5.24E-15	-4.766603668	down
NewGene_82053	3.421422	2.303166	2.894393	0.011722	0.121243	0.125256	5.90E-07	-4.766435679	down
TraesCS1B03G1158000	1.469188	1.496106	1.272876	0	0.029925	0.097038	2.79E-05	-4.761950556	down
TraesCS6B03G1142000	3.075129	3.569852	3.183391	0.079475	0.041233	0.153866	1.51E-38	-4.760598971	down
TraesCS2B03G0954900	1.302218	1.604299	1.916821	0.014396	0.023741	0.091745	1.06E-19	-4.756762035	down
NewGene_17491	1.05928	0.958913	1.346198	0.025662	0.07008	0	1.88E-15	-4.744470568	down
NewGene_18737	7.914904	10.721525	7.771579	0.267668	0.233748	0.28311	3.15E-76	-4.737890884	down
TraesCS5B03G1040000	6.990273	6.902732	7.01214	0.113581	0.260827	0.264834	7.78E-62	-4.719585204	down
TraesCS5A03G0994500	8.145325	9.508245	7.596963	0.254984	0.25621	0.263881	4.66E-71	-4.717470072	down
NewGene_64349	0.589748	0.655217	0.673719	0.017155	0.00772	0.029613	2.19E-25	-4.695183459	down
NewGene_113674	1.3286	1.458104	0.761095	0.055876	0.026741	0.016751	2.64E-16	-4.69306719	down
TraesCS1D03G0428600	0.9509	0.872023	1.400893	0	0.028752	0.073169	2.04E-16	-4.687274172	down
NewGene_15033	0.94219	1.197949	1.20713	0	0.079031	0.033475	9.59E-06	-4.679622443	down
NewGene_57866	5.267138	5.444136	3.402322	0.198658	0.14035	0.104782	2.42E-33	-4.678051549	down
TraesCS6A03G0827500	6.294653	5.409267	5.885177	0.17926	0.13642	0.250151	5.10E-86	-4.662657461	down
TraesCS6A03G0631700	0.655073	0.539091	0.566561	0.035897	0.020646	0	2.80E-19	-4.657799036	down
TraesCS6A03G0259800	3.732842	3.226132	2.624512	0.058721	0.061485	0.180282	4.58E-43	-4.651686085	down
TraesCS2D03G0857800	2.852236	2.672643	2.395071	0.103081	0.076093	0.076016	2.44E-47	-4.649453	down
NewGene_29719	0.651903	0.584086	0.991594	0	0.037065	0.028126	7.67E-17	-4.64752545	down
NewGene_32435	0.546463	0.760245	0.888341	0.033896	0.035241	0	1.13E-05	-4.645283357	down
TraesCS3D03G0515600	5.566812	5.98962	6.716159	0.146166	0.274255	0.144814	5.62E-38	-4.638418476	down
TraesCS2B03G1265500	1.050531	0.941592	0.816097	0	0.071381	0.020172	5.84E-05	-4.633124469	down
TraesCS7D03G0023900	4.579823	5.673477	5.528552	0.198698	0.197075	0.123266	5.56E-97	-4.632319244	down
TraesCS5A03G0906200	2.098906	2.156466	2.236506	0.043665	0.168884	0	0.003827171	-4.631916284	down
TraesCS1A03G0061000	2.492183	2.126627	2.188608	0.067868	0.103086	0.052896	3.34E-103	-4.627055021	down
TraesCS7D03G0292600	9.271478	9.577212	8.898736	0.498374	0.351501	0.046412	3.52E-08	-4.625842359	down
TraesCS5D03G0942500	9.865047	11.250638	10.772835	0.513128	0.387535	0.133949	4.67E-20	-4.623640738	down
NewGene_33281	5.379047	4.48591	5.110464	0.375976	0.169119	0.174864	5.99E-296	-4.618777312	down
TraesCS2A03G1109300	2.236074	2.509775	2.296885	0.024766	0.011993	0.174985	2.36E-12	-4.60983992	down
TraesCS3B03G0286100	0.831309	0.741694	0.620548	0.02945	0.018963	0.021489	1.36E-35	-4.609154775	down
TraesCS2D03G0725500	0.740401	1.078267	0.914173	0.039842	0	0.045609	1.38E-14	-4.608105653	down
NewGene_513	0.688919	1.19913	0.654546	0.037468	0	0.035208	7.22E-06	-4.596835252	down
TraesCS2B03G1487900	0.815334	1.052898	1.269061	0.021788	0.030002	0.051233	1.14E-32	-4.585343122	down
TraesCS3A03G0553500	12.675373	10.151128	12.05073	0.359336	0.215828	0.613041	1.17E-76	-4.581497964	down
TraesCS5A03G0042000	4.139051	5.054188	5.082411	0.277917	0	0.188275	0.000169112	-4.57933244	down
TraesCS3D03G0784800	0.553799	0.542264	0.644636	0.020669	0	0.039583	2.41E-14	-4.578177432	down
NewGene_86006	1.528391	1.669586	1.60142	0.125537	0.009593	0.017139	1.66E-05	-4.565798999	down
TraesCS3B03G0952700	15.780558	15.942008	17.105	0.35869	0.867187	0.491487	1.87E-43	-4.56030653	down
TraesCS1B03G0350400	6.591149	9.060156	7.484957	0.271657	0.137752	0.387721	1.93E-72	-4.557402966	down
TraesCS5D03G0943200	2.177265	2.157595	1.63939	0	0.097859	0.11067	5.09E-17	-4.553816702	down
NewGene_19554	4.694931	3.843762	4.25297	0.123914	0.251175	0.01517	1.53E-08	-4.549566288	down
TraesCS6A03G0980600	0.902051	0.639002	0.628753	0.05638	0.01902	0	1.36E-12	-4.548518656	down
TraesCS2B03G1008600	11.315687	14.241884	12.353343	0.259493	0.444079	0.628645	6.16E-103	-4.536636016	down
TraesCS3B03G1486100	1.54654	1.386381	1.390689	0	0.028691	0.125794	0.003022906	-4.536046134	down
NewGene_3809	2.471204	2.674092	2.345297	0.041135	0.019783	0.129266	5.55E-11	-4.531260284	down
TraesCS1A03G0687500	0.923229	1.763133	1.502844	0.028135	0.105471	0.008316	1.19E-07	-4.529953957	down
TraesCS2D03G0390700	13.251731	13.436181	11.887442	0.453609	0.611972	0.293291	4.17E-91	-4.525438998	down
NewGene_86423	1.449963	1.526024	1.106841	0.08456	0.039777	0	1.99E-05	-4.512745319	down
TraesCS5B03G1073200	5.213624	4.184768	4.40204	0	0.398326	0.087585	0.000179773	-4.502357373	down
TraesCS2D03G0390900	15.9848	14.520523	15.242634	0.375438	0.404865	0.860424	1.12E-96	-4.500706806	down
NewGene_10270	6.109233	6.205827	5.983304	0.247532	0.211622	0.202561	7.42E-141	-4.498684692	down
TraesCS5B03G0280300	2.508112	2.001367	1.932005	0.132065	0.027928	0.063438	6.08E-14	-4.497269086	down
TraesCS4B03G0037700	9.278934	10.01084	9.471583	0.501957	0.434776	0.100322	1.23E-12	-4.488801149	down
NewGene_87609	1.526477	1.728636	1.194275	0.050543	0.013654	0.081119	4.17E-39	-4.484216038	down
TraesCS2B03G1285900	0.768512	0.512652	0.731121	0	0.040727	0.028808	6.14E-15	-4.479633977	down
NewGene_17140	1.545812	1.508972	1.146671	0.014749	0	0.08453	0.003265157	-4.479374026	down
NewGene_65256	5.161682	5.828467	5.688216	0.054348	0.234184	0.297001	8.02E-48	-4.478806522	down
NewGene_86127	1.255084	0.901135	1.098399	0.043009	0.032981	0.015951	3.54E-19	-4.46782281	down
TraesCS4D03G0727200	0.962203	1.213818	1.196735	0.022751	0.067538	0.027346	5.64E-19	-4.465556487	down
TraesCS6B03G0943700	9.839788	7.623317	7.808661	0.266772	0.272851	0.402697	3.24E-141	-4.448961358	down
TraesCS6B03G1050900	18.912638	16.400462	15.577719	0.421816	0.645655	0.797159	1.51E-136	-4.442871934	down
TraesCS2D03G1072100	0.68708	0.671724	0.58818	0	0.023808	0.045008	7.04E-19	-4.439479151	down
NewGene_19641	1.37818	1.569669	1.7619	0.056662	0	0.11056	1.30E-14	-4.436607062	down
TraesCS7D03G1178200	2.053488	1.880908	1.667116	0.0495	0.111244	0.049083	1.60E-71	-4.433571891	down
NewGene_23912	1.064755	1.02004	0.810104	0	0.062773	0.039348	9.48E-15	-4.432182901	down
TraesCS2B03G0828900	2.918243	2.656537	2.600228	0.140517	0.118646	0.042347	3.04E-60	-4.425413463	down
NewGene_64559	0.512521	0.411585	0.592241	0.022961	0.015718	0.014299	7.53E-15	-4.424907693	down
TraesCS7A03G0051100	1.380799	1.162704	1.24782	0.010096	0.019228	0.105362	1.54E-15	-4.424616568	down
NewGene_48038	1.138121	0.809842	0.971847	0.012649	0.049705	0.036489	1.56E-22	-4.420868061	down
NewGene_49583	3.482431	2.601033	3.813991	0.120227	0.047008	0.140123	3.82E-40	-4.418494585	down
NewGene_95696	1.362973	1.441847	1.208801	0.014577	0.076786	0.055821	1.73E-47	-4.405381124	down
TraesCS7D03G0469300	4.707695	4.058164	3.717835	0.263225	0.058744	0.141786	1.53E-39	-4.404586117	down
TraesCS4A03G0979200	32.491798	31.10021	34.084179	1.307582	1.156524	1.340317	0	-4.402211289	down
TraesCS3B03G0487400	1.450707	1.156615	1.316751	0.040783	0.018062	0.082618	5.22E-18	-4.399534251	down
TraesCS3A03G0301100	2.319583	2.584528	3.028207	0.107128	0.13598	0.054366	1.84E-32	-4.389246562	down
NewGene_4698	0.205265	0.255659	0.193039	0.016413	0.001992	0	0.000953946	-4.387443723	down
TraesCS2D03G1066000	53.449257	56.66481	58.764652	1.873256	2.730955	2.056414	1.93E-277	-4.384361518	down
TraesCS2A03G0372800	9.096398	11.08423	9.207386	0.16121	0.54933	0.464846	2.19E-26	-4.372716467	down
TraesCS4A03G0980100	1.146349	1.564311	1.812248	0.024862	0.060775	0.081895	1.38E-23	-4.368154245	down
TraesCS3D03G0258100	3.006112	2.460293	1.983742	0.232027	0	0.043763	0.001894723	-4.365936852	down
NewGene_19712	4.041347	3.450991	3.580552	0.203269	0.019887	0.315734	9.20E-07	-4.363136012	down
NewGene_98361	0.757781	0.673751	0.898443	0.031599	0.008118	0.034092	3.42E-25	-4.360463143	down
NewGene_64789	14.72712	15.290973	14.529138	0.958456	0.42937	0.365194	8.52E-20	-4.358198094	down
TraesCS3B03G0336500	2.677086	3.252305	3.191186	0.117475	0.136607	0.109239	3.24E-138	-4.357046235	down
NewGene_40714	3.153935	2.656178	2.608214	0.068627	0.132581	0.107704	6.90E-60	-4.347634186	down
TraesCS7B03G0248300	4.287962	4.500046	4.059077	0.269017	0.168594	0.07025	3.51E-54	-4.347254504	down
TraesCS5B03G1074300	4.431536	3.46665	3.672056	0.144255	0.121252	0.194574	3.14E-38	-4.338656487	down
NewGene_116189	1.037156	0.996507	1.778389	0.087247	0.018083	0.010932	3.77E-07	-4.334889446	down
TraesCS3A03G1153400	1.785048	1.336117	1.705269	0.132501	0.05177	0	4.02E-05	-4.333551711	down
TraesCS6D03G0748800	25.376741	22.170218	21.415991	0.520533	0.951186	1.302557	7.84E-80	-4.32994016	down
NewGene_14261	0.847976	0.773552	0.725786	0.022393	0.02731	0.025284	1.01E-36	-4.314879357	down
NewGene_83407	1.162277	1.72705	1.63567	0.051336	0.056744	0.021009	1.38E-37	-4.313758654	down
TraesCS5A03G0994100	20.057028	19.204102	15.424283	0.691085	0.724467	0.84343	5.33E-136	-4.31115023	down
TraesCS1A03G0015600	1.944315	2.123301	1.601965	0.067216	0.082421	0.075824	3.07E-28	-4.310214192	down
TraesCS6A03G0836600	1.874148	2.240959	2.462067	0.189832	0	0.072924	0.002128835	-4.307752374	down
TraesCS5D03G0418500	0.805286	0.6931	0.715179	0	0.072365	0.01333	1.52E-12	-4.301510264	down
TraesCS3B03G0969500	0.882209	0.829486	0.803381	0.046606	0.036516	0.018338	7.22E-27	-4.297739773	down
TraesCS3A03G0627600	4.587549	4.928569	4.630341	0.154329	0.223637	0.206298	1.14E-112	-4.29760817	down
TraesCS3D03G0762800	19.443851	21.302826	22.773788	0.808877	0.926092	0.932847	0	-4.295239525	down
TraesCS5D03G0944100	5.800689	6.37108	5.660344	0.248824	0.360343	0.111366	9.25E-52	-4.294208995	down
TraesCS3D03G0612300	4.975239	3.770881	4.762484	0.205183	0.221368	0.133962	1.03E-50	-4.292739883	down
TraesCS1B03G0572600	1.066167	1.085463	0.832693	0.011953	0.107236	0	0.002286575	-4.292393927	down
TraesCS1A03G0624700	1.400178	1.272975	0.863994	0.089376	0.004453	0.043713	3.05E-07	-4.292162437	down
TraesCS2A03G1064900	2.25958	2.908795	2.381562	0.156463	0	0.148687	0.000997314	-4.287987347	down
TraesCS5D03G0967300	6.248642	6.792418	6.824314	0.483769	0.179375	0.141849	1.82E-14	-4.287907549	down
TraesCS5D03G0942600	8.179089	8.725936	9.711878	0.408801	0.382496	0.319101	7.96E-97	-4.280979744	down
NewGene_101566	2.219743	2.41599	2.445239	0.059326	0.127204	0.090161	9.43E-76	-4.277623427	down
TraesCS5A03G0396900	3.233333	3.241051	2.764248	0.098257	0.185045	0.100963	4.45E-48	-4.275998881	down
TraesCS5D03G0440000	1.695088	1.928466	1.82087	0.183804	0.039321	0	0.002251592	-4.26909191	down
TraesCS5B03G0904600	0.576542	0.476397	0.562021	0.025738	0.029974	0.012429	3.15E-35	-4.267816534	down
NewGene_113642	1.460815	1.102844	1.059614	0.068552	0.034946	0.041619	1.23E-23	-4.265017103	down
TraesCS4B03G0074700	13.485392	13.789856	12.839885	0.553712	0.515696	0.645424	9.98E-281	-4.26490775	down
NewGene_21214	0.712059	0.338338	0.542328	0.032418	0.011825	0.017142	7.93E-18	-4.260010721	down
TraesCS5B03G1040800	6.895873	7.188199	7.379268	0.445479	0.12201	0.312047	7.68E-35	-4.255671995	down
TraesCS2B03G0150500	1.933192	2.3079	1.97261	0.096824	0.05883	0.106069	2.04E-24	-4.248828316	down
TraesCS2B03G0495800	5.342621	4.912973	4.810589	0.117801	0.299629	0.216283	1.26E-47	-4.24482332	down
TraesCS2A03G0006600	2.008214	2.102429	2.417482	0.080459	0.118143	0.082415	3.21E-47	-4.241764145	down
TraesCS7D03G0954300	1.062952	1.486579	1.439136	0.10661	0.0118	0.046825	1.37E-22	-4.238467037	down
TraesCS3B03G0766500	2.292844	2.876247	2.680089	0.130823	0.056485	0.144286	5.62E-44	-4.238351273	down
TraesCS2B03G0010700	1.439947	1.073213	1.208596	0	0.055959	0.10233	3.45E-16	-4.230759604	down
TraesCS3B03G0220900	1.864062	2.37443	2.950212	0.053278	0.025543	0.214562	2.38E-19	-4.224423893	down
TraesCS2B03G0518900	13.613195	13.367362	12.722764	0.483868	0.778811	0.489568	6.83E-198	-4.220783163	down
NewGene_63	1.807324	2.620709	2.695246	0.128451	0.046888	0.066993	1.42E-36	-4.220136375	down
NewGene_90195	1.345113	0.996624	1.292455	0.067287	0.087615	0	1.59E-15	-4.217200451	down
TraesCS1D03G1030400	2.912282	3.130691	2.83141	0.270374	0.101763	0	0.001344012	-4.211477497	down
TraesCS7A03G1097700	7.067359	8.29599	8.550945	0.500074	0.276766	0.274633	1.86E-87	-4.210980565	down
TraesCS5B03G1042500	1.685101	1.798403	1.955164	0.088782	0.099805	0.049451	9.50E-63	-4.208885815	down
TraesCS3B03G1486800	1.790364	2.933596	1.814132	0.193136	0.055338	0.031638	1.58E-14	-4.206006641	down
TraesCS2D03G0937700	17.567564	16.558174	16.676613	0.779331	0.876478	0.614192	2.12E-145	-4.196833263	down
NewGene_7282	0.420383	0.419355	0.656467	0.006127	0.048117	0	0.000592641	-4.191149727	down
TraesCS4D03G0741000	2.589783	3.436904	4.228116	0.178317	0.268309	0	0.002983756	-4.187429683	down
TraesCS5A03G0042100	8.405123	9.571929	11.125532	0.264969	0.578018	0.473089	1.45E-63	-4.185925771	down
TraesCS4D03G0054300	14.572524	15.452597	14.550542	0.684265	0.617433	0.730518	8.00E-304	-4.176593929	down
TraesCS4D03G0495400	5.749803	6.716275	6.272646	0.203987	0.351962	0.298494	1.99E-171	-4.171467976	down
TraesCS2A03G1297200	4.525174	4.038841	4.217865	0.187956	0.16513	0.229413	9.66E-135	-4.171252884	down
TraesCS2B03G0543100	3.474301	3.915168	3.360797	0.207169	0.120561	0.147957	6.69E-41	-4.163884015	down
NewGene_18789	2.277732	2.092527	2.124229	0.114108	0.051158	0.126128	9.16E-45	-4.163382221	down
TraesCS1B03G0768500	244.169968	258.859467	262.242249	13.383209	9.181119	12.694415	1.25E-103	-4.155653736	down
TraesCS2B03G0494000	12.724205	13.557177	13.871536	0.361625	0.785338	0.704177	3.41E-86	-4.153639851	down
TraesCS6D03G0700800	3.693808	3.427129	3.9857	0.016451	0.306373	0.178591	4.22E-07	-4.153377097	down
NewGene_94129	1.248454	0.70847	1.029153	0.026276	0.025671	0.061648	1.92E-18	-4.15316009	down
TraesCS3B03G0977300	5.784224	4.37552	5.056077	0.283282	0.16306	0.223817	5.45E-35	-4.152717196	down
NewGene_75232	0.80228	0.660487	0.670272	0.026018	0.007966	0.044917	1.80E-19	-4.14833497	down
TraesCS5B03G1073600	11.131782	11.034169	11.81658	0.527787	0.738658	0.268243	6.36E-48	-4.146951117	down
TraesCS2A03G0978000	0.977032	0.682235	0.760753	0.054691	0	0.054821	0.000149061	-4.140833867	down
NewGene_34038	9.52151	10.798564	10.365778	0.163317	0.58355	0.770378	2.76E-15	-4.140716413	down
TraesCS2A03G0398600	14.856128	13.945468	15.085235	0.721159	0.644334	0.682086	6.40E-263	-4.138082828	down
TraesCS7B03G0084500	5.310021	5.214554	5.664357	0.277161	0.019086	0.446801	1.32E-05	-4.135132488	down
TraesCS3A03G0814500	2.118869	1.514394	1.618657	0.10243	0	0.132161	0.000526628	-4.132008357	down
TraesCS6B03G0824700	0.724305	0.596679	0.595352	0.024978	0.025794	0.038352	4.87E-13	-4.117502423	down
NewGene_20367	2.075202	2.000074	1.858043	0	0.101186	0.179788	0.002883079	-4.113915898	down
NewGene_55922	4.547602	4.460215	4.875734	0.314267	0.186216	0.159201	1.86E-102	-4.107435653	down
TraesCS7B03G0946600	1.933768	2.448711	2.366019	0	0.199538	0.119822	0.001954085	-4.106741469	down
TraesCS7A03G0440400	3.980991	3.869186	4.042426	0.141808	0.214656	0.19776	1.38E-70	-4.106226324	down
TraesCS2B03G0494400	13.062711	11.867526	11.169494	0.583385	0.437115	0.675027	2.13E-50	-4.106182167	down
TraesCS1A03G0041900	6.776746	6.255905	8.036508	0.223787	0.41463	0.372207	2.01E-121	-4.105719364	down
TraesCS5B03G0625500	4.465049	5.104598	5.220765	0.19825	0.287177	0.220909	1.68E-135	-4.104504197	down
TraesCS7D03G1079300	0.876935	1.06055	1.251657	0.067786	0.079498	0	0.000769796	-4.100861393	down
TraesCS6B03G0323700	1.226152	1.682589	1.148127	0.100388	0.045671	0.045716	1.90E-27	-4.098500199	down
TraesCS1D03G0080800	2.666891	2.593591	2.954966	0	0.096705	0.305757	0.004087764	-4.097995028	down
TraesCS4A03G1071200	10.462298	11.484211	11.414501	0.633523	0.575056	0.395223	2.48E-181	-4.094851587	down
TraesCS7D03G0430700	1.405518	1.214069	1.701679	0.071844	0.076204	0.046389	3.40E-27	-4.094651312	down
TraesCS2B03G0971200	3.801306	4.097267	4.455693	0.172698	0.215141	0.198745	6.65E-87	-4.092813207	down
TraesCS6A03G0831400	4.250797	4.263159	3.411258	0.228894	0.039137	0.210007	3.56E-32	-4.09025385	down
TraesCS7A03G0253300	1.613911	2.006131	1.342426	0.079083	0.084255	0.047578	4.40E-17	-4.089726342	down
TraesCS4B03G0559400	6.381708	7.015065	6.10164	0.16372	0.231675	0.5622	2.80E-16	-4.0861606	down
TraesCS5D03G0943400	2.334998	2.062228	3.283162	0	0.14793	0.213516	0.000329999	-4.083425582	down
TraesCS5A03G1022700	6.371873	6.923125	7.253054	0.289916	0.168003	0.532886	2.28E-27	-4.077926195	down
TraesCS2D03G0392200	5.525624	6.498167	6.848188	0.17125	0.264836	0.472565	1.75E-64	-4.077147872	down
NewGene_27983	1.320404	1.284066	1.056445	0.082068	0.054926	0	0.000150664	-4.076343439	down
TraesCS2A03G0244600	3.670475	3.378439	4.09937	0.141644	0.099738	0.296087	4.49E-51	-4.074674785	down
TraesCS5D03G0431100	6.929446	7.594516	7.067177	0.300408	0.458118	0.271115	2.07E-53	-4.074149611	down
TraesCS2D03G0389700	11.499448	13.160779	10.48581	0.809437	0.466302	0.396706	3.68E-54	-4.071497545	down
TraesCS6B03G0984900	3.215828	3.751902	3.699375	0.160713	0.206003	0.143751	1.10E-51	-4.070349563	down
TraesCS2D03G0156700	1.066677	1.017583	0.904746	0.020501	0.079416	0.02773	1.21E-12	-4.054103194	down
NewGene_40866	0.593852	0.690233	0.697359	0.017389	0.042236	0.021231	3.66E-23	-4.046358616	down
TraesCS4A03G0295000	8.365653	7.705462	7.572515	0.369316	0.256199	0.552363	6.29E-96	-4.045503025	down
TraesCS6B03G0145000	2.018548	2.155602	2.094868	0.09532	0.115398	0.099233	1.64E-60	-4.043652155	down
TraesCS6D03G0612600	8.617807	8.3322	8.290776	0.441255	0.321389	0.491483	8.21E-130	-4.039245795	down
TraesCS3A03G0717200	0.905088	0.836219	0.737968	0.075503	0.021404	0.019083	1.25E-17	-4.028820114	down
TraesCS5D03G0968000	2.238933	2.048166	2.014337	0	0.038186	0.270287	0.002550152	-4.028699888	down
NewGene_115650	1.307783	0.972771	1.220401	0.111752	0.01678	0.037058	1.42E-07	-4.027231361	down
NewGene_31780	0.466638	0.44533	0.477101	0.010532	0.035268	0.023432	4.83E-15	-4.026998149	down
TraesCS1D03G0061000	0.319471	0.511293	0.533917	0.021055	0.028633	0.017901	1.49E-19	-4.020828021	down
TraesCS7D03G0082900	1.791661	1.792224	1.785618	0.035517	0.069733	0.169227	7.39E-14	-4.016058146	down
TraesCS2B03G1287200	2.647477	3.023507	3.117045	0.158118	0.155032	0.132524	7.38E-68	-4.015864744	down
NewGene_44871	8.062425	7.771195	8.089913	0.361968	0.404479	0.404962	5.26E-33	-4.015739476	down
TraesCS5D03G0532300	15.508376	17.811056	16.743021	1.024678	0.691449	0.825376	7.40E-244	-4.009901026	down
TraesCS4B03G0349100	4.513098	4.121322	4.594715	0.232823	0.27563	0.147745	1.10E-90	-4.008054852	down
TraesCS2B03G0335100	3.403646	3.939193	4.330575	0.083011	0.344338	0.173452	2.80E-15	-4.007976303	down
TraesCS2A03G1039800	9.998574	10.598807	11.136155	0.399107	0.401423	0.822864	1.12E-84	-4.00503322	down
TraesCS1D03G1018000	3.621029	3.245177	3.044325	0.063666	0.168228	0.267141	1.41E-38	-3.993517079	down
NewGene_96742	17.478076	16.217675	18.101135	0.816261	0.867311	0.977313	0	-3.987126103	down
TraesCS4B03G0743700	1.630984	1.712409	2.147069	0.018941	0.150625	0.121002	4.94E-08	-3.979677432	down
TraesCS4B03G0037800	10.117845	14.641234	13.328121	0.735046	0.71892	0.529864	6.41E-89	-3.973882446	down
TraesCS2D03G0409000	10.598391	12.010871	9.833411	0.456992	0.552851	0.693258	7.45E-164	-3.972696588	down
TraesCS6B03G0815900	14.372232	15.183559	14.756308	0.715108	0.699234	0.91513	1.41E-147	-3.964169725	down
TraesCS4B03G0489300	3.652991	3.42095	3.218977	0.255832	0.218533	0.047452	1.97E-10	-3.963400879	down
TraesCS3A03G0670400	2.913607	2.805571	2.957538	0.194085	0.137145	0.119096	1.85E-43	-3.961226391	down
TraesCS2A03G0372600	3.765216	3.998343	4.095159	0.269118	0.210712	0.130075	8.23E-45	-3.960384164	down
NewGene_112375	1.003987	1.024373	1.67955	0.028928	0.093872	0.040932	3.12E-22	-3.957357077	down
NewGene_12735	0.623864	0.786127	0.69303	0.018204	0.065147	0.011896	1.47E-15	-3.956925758	down
TraesCS5B03G0936600	3.488695	4.394946	5.584739	0.241048	0.403576	0.052671	8.34E-08	-3.956921967	down
NewGene_96043	6.93754	6.085691	6.383832	0.476534	0.299748	0.245786	1.57E-77	-3.953532797	down
TraesCS5A03G0191400	1.074006	1.019972	1.25375	0.102942	0.070337	0	0.00393328	-3.945623019	down
TraesCS7A03G0053200	7.858143	6.146311	6.117022	0.271602	0.48906	0.309982	3.16E-59	-3.945366559	down
TraesCS2A03G0315000	3.660208	3.745097	3.736945	0.059343	0.438252	0.09418	1.25E-06	-3.944902918	down
TraesCS3A03G0225800	7.637657	8.942218	8.29399	0.377246	0.544226	0.404568	1.17E-89	-3.942816962	down
TraesCS7D03G0060700	0.704243	0.688903	1.041362	0	0.044342	0.086292	2.21E-11	-3.942563309	down
TraesCS3B03G1449500	5.136551	6.393521	3.993844	0.35132	0.177733	0.260928	2.74E-23	-3.942545833	down
TraesCS2B03G0518800	6.417416	6.320972	5.664738	0.468889	0.322888	0.196622	3.43E-77	-3.93519213	down
TraesCS2D03G1007500	3.457417	4.120176	3.713385	0.103437	0.213022	0.284881	1.55E-38	-3.932667966	down
TraesCS1D03G1004000	2.110055	1.169263	1.518447	0.07908	0.054647	0.116505	1.13E-24	-3.926163277	down
TraesCS1D03G0509100	6.206237	5.712769	5.653238	0.331249	0.280192	0.338361	8.68E-94	-3.923018994	down
TraesCS5A03G0995900	16.432901	15.772676	15.477345	0.876203	0.808733	0.88883	2.19E-83	-3.921211385	down
TraesCS2A03G1153100	1.568846	1.429998	2.161402	0.092662	0.132526	0.043104	3.69E-13	-3.917769953	down
TraesCS2B03G0943300	0.489305	0.592517	0.402222	0.029965	0.030979	0.015859	7.91E-15	-3.916633854	down
TraesCS2D03G0408900	11.481709	10.897879	11.99671	0.568544	0.577634	0.722924	2.28E-188	-3.913896145	down
NewGene_31741	5.459219	6.34613	4.241903	0.552407	0.120839	0.108286	7.76E-08	-3.909849012	down
TraesCS7B03G0727400	1.010392	0.859952	1.619082	0.033664	0.131832	0.015854	1.91E-13	-3.907023027	down
TraesCS3D03G1040400	13.325246	15.315948	13.265332	0.88116	0.704298	0.719299	9.65E-157	-3.905966021	down
NewGene_62254	1.170119	0.947637	1.112417	0.012436	0.06051	0.190517	1.48E-24	-3.905296066	down
NewGene_3431	0.553266	0.371349	0.530458	0.041052	0.024127	0.010354	5.20E-15	-3.904913298	down
TraesCS7A03G0492600	19.074209	20.67651	19.014626	1.162034	0.939919	1.148735	8.75E-238	-3.899578943	down
TraesCS3A03G0179900	2.53555	3.257445	2.166885	0.135789	0.206143	0.088312	5.19E-22	-3.898713448	down
TraesCS3B03G1141700	1.592677	1.472962	1.992889	0.038224	0.127979	0.113373	8.09E-28	-3.89255362	down
TraesCS2D03G0887900	2.406875	2.332352	1.898754	0.22839	0	0.124915	0.003823576	-3.890186443	down
TraesCS7B03G0834400	3.78469	4.000442	4.576595	0.233222	0.220553	0.227028	4.04E-82	-3.88761272	down
TraesCS5B03G0971900	2.001957	2.114499	1.76035	0	0.0985	0.234672	0.007652979	-3.887326141	down
TraesCS2A03G1242600	0.514139	0.457215	0.583533	0	0.044439	0.042332	0.000340769	-3.886261451	down
TraesCS5A03G1213900	5.940096	5.125466	6.137046	0.512345	0.197796	0.225813	2.70E-32	-3.885777946	down
TraesCS5B03G1315100	11.067431	9.145797	10.491669	0.451143	0.469783	0.78253	7.74E-102	-3.885015394	down
TraesCS6A03G0656000	7.136099	6.265594	7.93807	0.482857	0.174694	0.521911	4.50E-17	-3.882429218	down
TraesCS5D03G0942700	9.768825	9.393443	9.81583	0.502605	0.325967	0.760797	4.54E-65	-3.881952512	down
TraesCS3B03G0703000	1.09775	1.558125	1.515081	0.085896	0.07859	0.052832	1.73E-21	-3.881460636	down
NewGene_89418	5.706419	5.362583	4.949299	0.086522	0.325752	0.493353	3.93E-12	-3.879335258	down
NewGene_50144	3.397684	2.065889	3.310836	0.258906	0.147401	0.042184	9.45E-09	-3.878997074	down
TraesCS4D03G0027000	4.76347	5.57469	5.490499	0.211872	0.492583	0.181681	6.52E-47	-3.878755958	down
TraesCS2A03G1041300	1.741156	2.673937	2.063561	0.121488	0.115617	0.119538	1.38E-29	-3.878729444	down
TraesCS1A03G0435900	10.823257	12.086654	12.026014	0.42563	0.734887	0.808135	5.86E-171	-3.877888259	down
TraesCS7D03G0557400	4.419418	4.675294	4.93927	0.15787	0.277908	0.32391	9.89E-125	-3.875983603	down
TraesCS7A03G0308700	4.554517	5.832168	4.849423	0.271459	0.131448	0.428666	2.65E-35	-3.87509221	down
NewGene_50948	5.467842	6.041766	6.30286	0.397923	0.188339	0.389445	3.15E-75	-3.873866276	down
TraesCS4B03G0494800	3.593771	3.386235	3.459529	0.158855	0.207252	0.216387	4.14E-96	-3.873594094	down
TraesCS2A03G0398500	12.966498	13.470613	12.517122	0.714241	0.889973	0.584953	3.64E-186	-3.872539611	down
TraesCS7B03G0212900	0.415964	0.616334	0.415764	0.031727	0.01062	0.034351	1.39E-15	-3.869123522	down
NewGene_94347	3.417768	3.106669	3.326045	0.196546	0.027245	0.277189	3.91E-05	-3.863569561	down
TraesCS2B03G0385400	2.159566	2.958513	2.462464	0.156873	0.105456	0.155747	2.55E-44	-3.862299892	down
TraesCS1B03G0413700	4.265113	3.901033	4.700429	0.159081	0.37944	0.18386	2.54E-44	-3.860850393	down
TraesCS4B03G0839000	4.177891	5.108857	5.894311	0.542396	0.093389	0.195964	9.25E-15	-3.857255912	down
TraesCS3A03G0831400	15.536222	16.416023	16.516479	0.943094	0.825253	0.998947	0	-3.850534245	down
TraesCS7B03G0382500	5.729488	5.261653	4.846872	0.238905	0.281664	0.368199	8.48E-98	-3.844835336	down
TraesCS4D03G0026900	13.3548	10.789445	12.326008	1.024551	0.61099	0.432234	1.63E-22	-3.838635569	down
TraesCS4A03G0212300	5.526411	6.406444	6.791667	0.271486	0.412521	0.40562	2.86E-147	-3.823493993	down
NewGene_563	1.197818	1.049976	1.143668	0.064902	0.023926	0.059756	1.01E-22	-3.821713276	down
TraesCS3D03G0774100	0.714281	1.163588	0.837071	0.041024	0.081552	0.030629	1.43E-22	-3.817225676	down
TraesCS5D03G0967400	2.378572	2.20872	2.631641	0.130645	0.10362	0.176012	9.49E-23	-3.81665502	down
TraesCS2A03G0370700	9.87976	11.088893	9.937799	0.425899	0.458068	0.913197	1.35E-58	-3.813651032	down
TraesCS2D03G0392100	8.095568	8.884931	9.148762	0.373407	0.586496	0.569956	5.26E-69	-3.812750728	down
NewGene_56429	1.295566	1.632544	1.521938	0	0.193843	0.061935	0.006493528	-3.809544641	down
NewGene_115694	1.151102	0.633597	1.051499	0.033462	0.051038	0.068015	3.45E-20	-3.80790522	down
NewGene_26971	4.659114	4.353336	4.060419	0.119546	0.326475	0.194541	2.22E-75	-3.799871251	down
TraesCS6D03G0653400	0.812265	1.029732	0.796718	0.056409	0.08288	0.012311	8.17E-15	-3.79850749	down
TraesCS2B03G0875300	0.851349	1.075652	0.906856	0	0.042942	0.127384	0.001705721	-3.796960739	down
TraesCS7D03G0204000	6.849522	7.410414	6.829682	0.446684	0.423498	0.380755	8.22E-127	-3.796105788	down
NewGene_8695	0.860335	0.774722	0.715116	0.085448	0.019044	0.029955	6.72E-25	-3.789129547	down
TraesCS4A03G0748800	3.329688	4.076154	2.259462	0.086091	0.357376	0.125243	1.14E-20	-3.786757703	down
TraesCS2A03G1206200	4.659462	4.877502	5.673385	0.205126	0.438424	0.252236	1.99E-47	-3.784800444	down
TraesCS6A03G0666800	1.446719	1.517446	1.528652	0.092166	0.108751	0.066906	1.95E-42	-3.782496929	down
TraesCS6B03G0811700	1.688825	2.132174	1.799177	0.200015	0.059621	0.063693	5.97E-10	-3.781965227	down
TraesCS5B03G0626700	0.891211	0.826534	0.87115	0.007823	0.058557	0.082506	4.41E-19	-3.781675508	down
TraesCS7A03G0413900	4.934524	7.253625	7.715917	0.124563	0.42651	0.657805	1.88E-09	-3.774778266	down
NewGene_50184	2.692282	2.443521	2.212075	0.146296	0.185208	0.075345	1.71E-36	-3.773283869	down
TraesCS3A03G0093000	22.846308	25.665899	23.98512	1.202087	1.789622	1.398476	3.56E-197	-3.765427517	down
TraesCS4D03G0523700	4.704013	3.983005	3.815303	0.307655	0.214168	0.229521	5.99E-63	-3.764097025	down
TraesCS3D03G0165100	4.271596	4.028643	5.681999	0.496762	0.150514	0.17629	9.27E-27	-3.75875165	down
NewGene_50237	6.878784	6.87522	7.322135	0.511926	0.327145	0.293736	9.13E-49	-3.755276936	down
TraesCS7B03G0306700	8.352354	8.111386	8.347102	0.461512	0.466005	0.594021	1.86E-228	-3.750845508	down
TraesCS2D03G0859500	7.62692	8.447563	8.504092	0.239527	0.360252	0.902924	5.92E-35	-3.748011768	down
TraesCS2A03G0314400	8.655777	9.371398	9.696802	0.532579	0.752575	0.416959	3.83E-113	-3.747921641	down
TraesCS3A03G1264200	6.526045	6.467401	6.710591	0.380529	0.42252	0.40258	3.19E-123	-3.746759381	down
TraesCS6B03G0864500	5.061203	5.847815	4.442697	0.355766	0.148238	0.435902	3.70E-49	-3.729733249	down
TraesCS3D03G0770000	1.713357	1.705382	1.636716	0.055052	0.088859	0.167134	2.31E-34	-3.726206035	down
TraesCS2A03G0919500	9.5123	11.368117	9.603688	0.414418	1.058329	0.393885	7.44E-38	-3.724758016	down
TraesCS3D03G0856900	0.62118	0.614005	0.679628	0.030343	0.031713	0.053726	5.81E-31	-3.724662007	down
TraesCS2A03G0006700	2.98157	4.528831	3.626801	0.16307	0.227748	0.2987	1.95E-55	-3.723419331	down
TraesCS3D03G0159200	5.300883	5.88421	5.900527	0.426481	0.270678	0.359612	1.17E-47	-3.723197995	down
TraesCS6D03G0560300	0.570895	0.785756	1.105832	0.017389	0.053551	0.076719	3.94E-18	-3.718916806	down
TraesCS3B03G0727200	11.416606	11.443769	10.367452	0.665939	0.520195	0.90039	1.94E-155	-3.715520802	down
TraesCS2A03G0372500	16.005144	17.129335	19.633406	0.926459	1.365167	1.023117	4.62E-113	-3.715287518	down
TraesCS3B03G1292100	15.832178	16.005341	14.652765	0.863836	0.924336	1.121929	1.19E-195	-3.715258345	down
NewGene_7121	0.721848	0.931484	0.430868	0.048515	0.015608	0.067419	2.36E-13	-3.714151215	down
TraesCS3B03G0839800	0.632809	0.693079	0.51323	0	0.033675	0.08249	2.82E-10	-3.71166037	down
TraesCS2D03G0331000	4.147362	4.823661	4.552701	0.253424	0.319532	0.27245	1.77E-74	-3.709365981	down
NewGene_56992	0.791483	1.201327	0.956877	0.050954	0	0.084093	0.004091195	-3.708450511	down
TraesCS4A03G0277700	3.876714	3.27595	3.519242	0.103592	0.123188	0.437191	6.39E-10	-3.706499571	down
TraesCS5D03G0828000	3.661985	3.666169	4.187848	0.275758	0.209823	0.239996	6.55E-107	-3.703333066	down
TraesCS3B03G0623600	0.373681	0.515313	0.597345	0	0.040006	0.053943	0.001686893	-3.697564884	down
TraesCS1D03G0474300	21.994455	18.835939	21.868484	1.376132	1.41023	1.201968	3.93E-164	-3.692024312	down
TraesCS4A03G0186500	10.441853	9.544191	9.653913	0.783843	0.555116	0.549533	2.90E-124	-3.689558755	down
NewGene_22943	1.549468	1.552223	1.442092	0.117653	0.120449	0.036284	3.41E-15	-3.686918684	down
TraesCS1B03G0529100	10.679021	8.965079	9.504672	0.695413	0.534648	0.630297	1.89E-164	-3.685620161	down
NewGene_76212	4.388273	3.511665	4.391255	0	0.329464	0.475502	0.003715839	-3.685198013	down
NewGene_15852	2.914858	2.496442	2.498285	0.187455	0.144772	0.149006	6.34E-61	-3.678089757	down
TraesCS4A03G1018500	1.482982	1.362588	1.739014	0.11126	0.154414	0.015894	7.70E-14	-3.673403617	down
TraesCS3B03G1122300	2.253352	2.384916	1.959961	0.161405	0.125194	0.118881	6.15E-18	-3.670500526	down
TraesCS2B03G0315400	1.837022	1.624347	1.529721	0.078785	0.078342	0.161362	7.49E-30	-3.66888731	down
TraesCS1A03G0032000	3.350861	3.400777	3.58567	0.188215	0.341505	0.121334	1.86E-31	-3.66831286	down
TraesCS5D03G0034200	0.895627	0.611582	0.685442	0	0.060618	0.075629	8.68E-11	-3.666372641	down
TraesCS5D03G0431200	2.853003	2.983288	3.66818	0.22547	0.110955	0.268668	4.36E-26	-3.664165375	down
TraesCS2B03G0495200	5.267766	4.862265	5.30481	0.572273	0.104445	0.312748	7.40E-15	-3.663364751	down
TraesCS6A03G0729100	5.53561	5.617355	6.259793	0.409498	0.523309	0.199952	6.85E-58	-3.653873449	down
TraesCS2A03G0371100	3.628664	2.979815	4.384161	0.206126	0.195575	0.299425	6.09E-25	-3.653827486	down
TraesCS5B03G1072300	5.095664	5.391778	4.467161	0.366512	0.276889	0.313257	4.45E-27	-3.653275837	down
TraesCS5B03G0845100	0.697876	0.508037	0.583996	0.056346	0.014387	0.043579	9.78E-19	-3.65287453	down
TraesCS3D03G0260700	2.009174	1.866243	2.000204	0.078051	0.1453	0.156163	1.97E-81	-3.641406812	down
TraesCS2B03G1006400	3.840845	3.086678	3.197536	0.193487	0.218368	0.248996	7.56E-50	-3.635591619	down
TraesCS1D03G1042100	1.69052	2.740114	3.274316	0.125469	0	0.373998	0.009450147	-3.63300952	down
TraesCS2A03G0316200	11.995653	12.700972	11.425862	0.56701	0.768074	1.075033	1.35E-125	-3.632352949	down
TraesCS6B03G0074200	6.472521	7.422819	6.936734	0.302445	0.55613	0.501265	2.69E-57	-3.632332135	down
TraesCS7D03G0231000	2.998289	2.967112	1.902624	0.068182	0.269999	0.184089	1.46E-20	-3.629318848	down
TraesCS5D03G1174400	23.998632	22.806761	24.946793	1.36661	1.644561	1.790239	9.11E-230	-3.624566168	down
TraesCS6D03G0701000	8.053664	7.571347	8.003558	0.628927	0.630646	0.327463	4.64E-81	-3.623197562	down
TraesCS3B03G1407800	1.811555	1.777001	1.701762	0.087158	0.123923	0.137895	7.43E-38	-3.621367661	down
TraesCS2D03G0245000	4.960622	4.595446	4.576932	0.358906	0.25364	0.33153	8.93E-73	-3.614563147	down
TraesCS1D03G0720800	0.950785	1.319019	1.256379	0.118136	0.101142	0.009782	5.51E-05	-3.613987255	down
TraesCS5A03G1255500	3.366885	3.7964	2.946972	0.409799	0	0.239762	0.005170946	-3.611921869	down
TraesCS2A03G0946800	3.570774	2.412917	3.346774	0.087638	0.458984	0.080771	4.33E-06	-3.609976515	down
TraesCS5D03G0967500	3.811228	3.471298	4.443003	0.276987	0.122245	0.384375	1.94E-30	-3.60969711	down
TraesCS1D03G0757800	1.356768	1.16185	1.632032	0.192887	0	0.073227	0.006702718	-3.60736098	down
TraesCS4B03G0980700	3.936216	3.139318	4.37018	0.298215	0.277413	0.192627	6.76E-46	-3.601381329	down
NewGene_56830	3.290029	2.960714	3.239708	0.238512	0.220899	0.108258	6.13E-37	-3.601230651	down
TraesCS3A03G0583400	8.017775	9.610458	9.291198	0.917178	0.534086	0.348782	5.47E-16	-3.598606564	down
TraesCS7D03G1061200	1.680746	1.339863	2.254187	0.12557	0.102704	0.108679	3.84E-16	-3.597802421	down
TraesCS3B03G0672600	20.309761	16.75663	16.093079	1.214269	1.260332	1.135496	1.71E-141	-3.594937725	down
NewGene_40443	2.614448	1.783268	2.088998	0.110829	0.245017	0.100682	2.77E-35	-3.592788814	down
TraesCS3D03G0928800	0.962407	0.887926	0.720604	0	0.068645	0.10669	7.20E-11	-3.58931038	down
TraesCS2A03G1118900	15.339928	14.656596	15.209676	0.572001	1.043692	1.489767	3.69E-67	-3.58815069	down
TraesCS4A03G0003300	7.26393	8.163256	5.709862	0.635107	0.533239	0.274849	5.35E-53	-3.581068079	down
TraesCS5B03G1039900	9.738925	11.855436	10.152449	0.587944	0.481697	1.077623	8.39E-35	-3.57981652	down
NewGene_12879	3.390767	3.452699	2.55762	0.165895	0.116113	0.223751	4.12E-43	-3.57936596	down
TraesCS4A03G0685900	1.813271	2.895336	1.878022	0.136968	0.191494	0.127485	1.37E-37	-3.574708935	down
TraesCS1B03G1018900	3.59637	3.726041	3.458337	0.18082	0.223933	0.341354	5.94E-45	-3.573639819	down
NewGene_4186	3.350712	3.605411	3.900759	0.301673	0.191377	0.153698	8.75E-64	-3.571007624	down
TraesCS1A03G0037800	1.844321	1.734483	2.111914	0.170993	0.108079	0.099863	3.96E-25	-3.569886395	down
NewGene_3902	3.930357	3.713664	4.201512	0.186413	0.313008	0.224878	1.10E-87	-3.567587585	down
TraesCS7D03G0426700	3.28443	3.537101	4.770811	0.244683	0.420502	0.136677	6.81E-35	-3.56500799	down
NewGene_57828	1.946071	1.939437	1.871878	0.071295	0.198982	0.191119	4.99E-75	-3.563117769	down
TraesCS1A03G0598300	2.212654	2.147337	2.607758	0.137045	0.177667	0.168481	1.09E-66	-3.562486767	down
TraesCS4A03G0979900	11.537116	11.33707	11.600441	0.634454	0.744761	1.028673	1.25E-182	-3.562078783	down
TraesCS5A03G0920200	3.212164	3.502964	4.29191	0.083732	0.392058	0.303779	2.29E-10	-3.560113614	down
NewGene_95706	3.212901	2.765959	2.728217	0.145291	0.312547	0.336764	1.64E-46	-3.5596755	down
TraesCS2A03G0909500	0.94001	1.552652	1.148548	0	0.164716	0.079412	0.00212545	-3.559160446	down
TraesCS2B03G1114100	12.035793	14.155889	11.045843	0.724554	1.117121	0.761101	5.96E-81	-3.556211838	down
NewGene_81291	0.899597	0.759673	0.529285	0.084387	0.029664	0.045078	4.83E-16	-3.555644504	down
TraesCS4B03G0299100	1.250772	1.184052	1.17684	0.118988	0.044795	0.084041	3.54E-28	-3.552394688	down
TraesCS1D03G1043200	0.58066	0.704307	0.619721	0.061045	0.069957	0	0.001913779	-3.551746768	down
TraesCS1B03G0713800	1.013196	1.091974	1.049221	0.039531	0.081362	0.095622	3.04E-23	-3.55081651	down
TraesCS2B03G1260100	5.237186	5.179403	4.526482	0.233964	0.442497	0.318821	4.08E-18	-3.548478937	down
TraesCS4D03G0827800	1.269787	1.567345	0.990741	0.110568	0.051358	0.101815	2.31E-19	-3.544057858	down
TraesCS2A03G1359700	2.326209	2.151045	2.348646	0.18008	0.057803	0.22454	2.31E-34	-3.542506193	down
TraesCS2D03G1161000	6.093298	5.825371	5.104256	0.361575	0.293247	0.53238	8.65E-53	-3.542008622	down
NewGene_64706	10.100478	9.536835	6.614512	0.741075	0.85199	0.475152	6.03E-50	-3.538678413	down
NewGene_13640	1.744358	1.983421	1.471573	0.137458	0.067134	0.17145	1.56E-22	-3.53801648	down
TraesCS6B03G0166100	0.377821	0.317032	0.489052	0.030931	0.027193	0.019252	1.30E-19	-3.53764031	down
TraesCS7D03G0052800	2.08671	1.924899	2.099535	0.084692	0.157972	0.182909	5.32E-21	-3.529363001	down
TraesCS2D03G0390800	2.728188	3.468344	2.771576	0.141484	0.278389	0.166187	1.91E-18	-3.528374375	down
TraesCS6B03G1189000	2.609306	2.651179	1.977562	0.211756	0.134583	0.155158	4.40E-31	-3.522820042	down
TraesCS2A03G0922100	1.925782	1.258154	2.124711	0.115377	0.198521	0.056352	1.32E-19	-3.518586747	down
NewGene_91311	5.051957	4.677509	4.27398	0.172619	0.432227	0.201863	1.27E-17	-3.518060135	down
TraesCS7A03G1325900	1.590828	1.296483	1.169695	0.097592	0.116227	0.076384	4.02E-53	-3.517968383	down
TraesCS5A03G0290300	3.773252	3.165946	2.77583	0.198512	0.256648	0.236522	3.24E-55	-3.51346232	down
TraesCS5A03G1278700	2.018519	1.358823	1.413105	0.025854	0.136075	0.186834	6.25E-19	-3.506319288	down
TraesCS2B03G0778800	10.139825	9.104813	9.372353	0.958898	0.509002	0.578873	4.04E-28	-3.50596655	down
TraesCS7A03G0142500	2.74022	2.452966	2.814637	0.170389	0.106571	0.290301	5.31E-31	-3.5047075	down
TraesCS5D03G0003400	2.278556	3.111688	2.520754	0.093112	0.290335	0.180366	4.99E-29	-3.501419036	down
TraesCS3D03G0979600	0.900278	0.985537	1.092824	0.093752	0.072223	0.047851	5.05E-23	-3.49802329	down
TraesCS7A03G0532700	0.94742	0.779676	1.031642	0.066291	0.107712	0.014596	1.86E-11	-3.497774853	down
TraesCS2A03G1002600	13.121966	13.10511	14.104813	0.793591	1.147893	0.998501	4.97E-111	-3.497482154	down
TraesCS5A03G0032700	1.661828	1.355336	2.003988	0.178244	0.133002	0.047128	1.05E-10	-3.492956617	down
TraesCSU03G0041500	1.225651	1.483642	0.996064	0.078741	0.085681	0.099827	7.02E-24	-3.488828563	down
NewGene_4344	1.478386	1.920794	1.709178	0.131982	0.133065	0.083988	3.76E-57	-3.488369141	down
TraesCS1D03G1026100	3.032043	3.012696	3.22907	0.271106	0.306362	0.097237	1.18E-12	-3.486239043	down
NewGene_15600	1.202492	1.048924	1.175163	0.05602	0.032741	0.127365	3.79E-11	-3.485767205	down
NewGene_12731	5.372317	6.249097	5.886158	0.45202	0.373914	0.454093	3.82E-43	-3.478855247	down
TraesCS2B03G1279700	1.056504	1.105469	1.205766	0.145818	0.06114	0.037011	3.92E-16	-3.478586932	down
TraesCS5D03G0735800	0.249765	0.290722	0.292911	0.012151	0.029418	0.014043	1.82E-11	-3.473590728	down
TraesCS4A03G1156400	0.907671	1.258752	1.189039	0.128427	0.031743	0.074163	8.01E-15	-3.472257728	down
TraesCS4D03G0436500	4.088852	4.104912	4.442367	0.426586	0.2868	0.194851	2.90E-23	-3.471560313	down
TraesCS3D03G1185400	7.238826	8.886087	9.455028	0.468772	0.88228	0.56335	4.68E-69	-3.466325479	down
TraesCS7D03G0205100	6.087584	6.214915	4.978312	0.656704	0.251135	0.368191	2.24E-36	-3.457377575	down
TraesCS6D03G0032900	1.277553	0.969166	0.881119	0.113085	0	0.106298	0.005250357	-3.455658722	down
TraesCS4A03G0763400	6.877744	8.315564	8.234204	0.533935	0.325295	0.897691	4.54E-17	-3.454868885	down
NewGene_101509	2.855498	2.250487	2.774186	0.166451	0.123081	0.262475	1.27E-31	-3.449027039	down
TraesCS3A03G0652000	1.284634	1.295514	1.388224	0.124405	0.044133	0.122131	3.39E-17	-3.448497186	down
TraesCS4A03G1010800	2.66476	1.787625	2.141555	0.042292	0.202589	0.25028	1.46E-17	-3.445871764	down
NewGene_114537	1.268366	1.275328	1.331563	0.085375	0.142119	0.066119	1.34E-18	-3.441347775	down
TraesCS5D03G0220700	8.558281	6.981614	9.550405	0.618745	0.442906	0.777315	6.62E-19	-3.438271978	down
TraesCS1D03G0373000	1.526833	1.548169	1.253032	0.129803	0.09492	0.097762	4.02E-32	-3.436613894	down
NewGene_83505	2.713636	2.643165	2.41641	0.232317	0.468708	0.181372	1.38E-60	-3.436424175	down
TraesCS3A03G1114000	9.382539	10.282578	9.330009	0.969959	0.646462	0.581847	2.56E-86	-3.433307626	down
TraesCS1A03G0032100	2.245772	1.703061	1.618176	0.154288	0.091731	0.166656	9.90E-27	-3.433292746	down
TraesCS5B03G0125000	1.775305	1.672652	1.580823	0.170413	0.023645	0.182538	8.06E-13	-3.43172121	down
NewGene_111902	2.367734	2.95394	2.409908	0.079416	0.232015	0.249013	3.81E-28	-3.430837103	down
TraesCS2A03G0917500	4.420774	3.9004	4.416993	0.397647	0.289642	0.275061	6.38E-57	-3.430090834	down
TraesCS7A03G1388100	8.60949	7.726765	9.025256	0.377105	0.708969	0.852068	2.09E-71	-3.428554192	down
TraesCS7D03G1140800	2.831638	2.101082	3.165455	0.106123	0.201096	0.308635	1.27E-19	-3.428104394	down
TraesCSU03G0301600	1.908974	1.757854	2.02167	0.177209	0.176097	0.076794	3.04E-27	-3.425665305	down
TraesCS4D03G0679200	0.698308	0.856289	0.633912	0.083715	0	0.077386	0.003070666	-3.422678164	down
TraesCS3B03G0399200	1.812092	2.312338	2.357638	0.222368	0.047563	0.209029	3.28E-17	-3.421854395	down
TraesCS5A03G0204100	10.778821	12.334011	11.09646	1.412383	0.484588	0.612883	3.61E-21	-3.419810054	down
TraesCS4D03G0841300	3.991271	2.936017	4.039077	0.330323	0.267143	0.232878	9.10E-42	-3.417328155	down
NewGene_114705	0.571389	0.340116	0.385985	0.017228	0.076857	0.016074	4.55E-13	-3.415315	down
TraesCS2A03G0371200	2.717967	2.433821	3.262965	0.210168	0.219002	0.194676	5.72E-16	-3.412135202	down
TraesCS4B03G0589200	5.638734	5.731324	5.153395	0.620543	0.360397	0.284182	1.02E-45	-3.411177524	down
TraesCS3D03G0035000	2.096136	1.531474	2.142057	0.058108	0.131536	0.251398	7.82E-23	-3.408736241	down
TraesCS7B03G0019500	13.55442	12.810395	12.342528	1.110526	1.109195	0.774081	6.70E-107	-3.407097185	down
TraesCS5B03G1315000	18.233009	16.952246	18.549826	1.435031	1.246253	1.490675	1.96E-168	-3.405561506	down
TraesCS6B03G0342000	9.279601	3.2669	4.647034	0.552578	0.355104	0.409574	1.03E-10	-3.403109629	down
TraesCS1D03G0585800	0.886579	1.264715	1.0966	0.124638	0.059051	0.063151	4.30E-22	-3.395151606	down
TraesCS5B03G0439100	3.893177	3.627456	4.934203	0.171779	0.378341	0.410554	8.03E-35	-3.394254799	down
NewGene_15394	3.52075	3.178373	3.792975	0.162576	0.227481	0.131626	1.01E-50	-3.389594235	down
TraesCS2D03G1006000	2.862795	2.301254	2.846246	0.149248	0.120279	0.353473	1.30E-22	-3.385942477	down
TraesCS2A03G0936000	1.399754	2.041023	1.376615	0.095763	0.134654	0.142078	2.40E-48	-3.38588487	down
TraesCS2A03G0370600	4.024911	5.383358	4.763032	0.565874	0.328668	0.192102	2.07E-24	-3.382667368	down
TraesCS5A03G1249200	25.448263	24.077023	28.383127	1.623563	1.625106	2.891854	5.27E-77	-3.38113983	down
TraesCS7D03G0065400	3.954545	3.27297	3.716444	0.221882	0.318525	0.320829	2.59E-52	-3.38024275	down
TraesCS1B03G0259900	1.814705	2.637037	1.85695	0.138171	0.174381	0.18119	1.24E-26	-3.378660024	down
TraesCS4A03G0827800	19.408216	18.031792	18.952051	1.472997	1.372303	1.621906	2.31E-175	-3.378510866	down
NewGene_68619	0.519822	0.753631	0.460758	0.041772	0.049449	0.016676	3.27E-21	-3.378078929	down
NewGene_49821	3.397536	3.103768	3.367392	0.390271	0.207581	0.227678	1.39E-59	-3.373957376	down
TraesCS1A03G1060900	1.654089	2.033641	2.090855	0.191031	0.119478	0.143616	1.90E-28	-3.373722048	down
TraesCS4B03G0858200	1.637104	1.664027	1.64456	0.131917	0.190683	0.052862	5.85E-32	-3.371846637	down
TraesCS5A03G0363400	11.664121	10.809046	9.874955	0.932856	0.837275	0.802464	4.12E-66	-3.369480243	down
TraesCS3B03G0492600	7.855092	8.24454	6.30122	0.46158	0.537048	0.757882	3.93E-26	-3.367543024	down
NewGene_17943	2.894986	2.182848	2.473516	0.149562	0.165363	0.152636	4.66E-52	-3.364701671	down
TraesCS5B03G0304200	1.080825	0.896994	1.199013	0.019821	0.163533	0.061397	6.10E-14	-3.364550332	down
TraesCS1D03G0409000	7.64115	7.825623	7.604137	0.657118	0.767501	0.421413	7.97E-100	-3.364142179	down
TraesCS5D03G0824100	0.403896	0.362878	0.388708	0.041248	0.008423	0.040595	9.17E-18	-3.361999134	down
TraesCS1A03G0037600	1.008104	0.790645	0.738908	0.040842	0.113328	0.04743	5.87E-11	-3.360372405	down
TraesCS4A03G0214800	1.599106	2.095351	2.162774	0.095646	0.123182	0.249277	2.88E-24	-3.350334909	down
TraesCS5D03G0832800	0.847034	1.006603	1.132657	0	0.112511	0.131106	0.004148584	-3.349968326	down
TraesCS7B03G0218800	10.766661	11.781983	10.528831	0.797776	1.045639	0.830384	3.54E-101	-3.349850518	down
TraesCS3B03G1510700	2.232619	1.712982	1.884355	0.100445	0.219329	0.142006	8.64E-29	-3.345792714	down
TraesCS7D03G1228500	5.848786	6.34932	6.240542	0.425005	0.339155	0.730599	2.81E-71	-3.342536297	down
TraesCS3D03G0132700	3.201017	4.398266	3.296999	0.181585	0.25569	0.381108	4.43E-33	-3.342094553	down
NewGene_80453	1.762603	2.514556	1.778387	0.201451	0.099142	0.154997	8.51E-22	-3.335671963	down
NewGene_96047	1.827927	1.454865	1.6269	0.192991	0.045343	0.096337	4.34E-18	-3.326922077	down
NewGene_25205	1.152327	0.985471	1.146593	0.022729	0.216651	0.030901	0.000571321	-3.319371147	down
NewGene_80141	1.068352	0.977341	0.658999	0.046978	0.049116	0.114774	1.62E-17	-3.318319853	down
TraesCS7B03G0044700	3.742617	3.69227	4.550317	0.233703	0.362839	0.380582	3.51E-28	-3.31644525	down
TraesCS2D03G0441500	7.115486	9.068473	7.113386	0.413776	0.774148	0.742115	1.58E-40	-3.315487959	down
TraesCS1D03G0940600	78.602165	83.469002	85.731163	6.452495	7.394857	6.765624	0	-3.312787275	down
NewGene_77954	0.505632	0.935413	0.405032	0.063453	0.024832	0.073723	2.41E-11	-3.312307397	down
TraesCS2A03G0638000	1.604321	2.3128	1.803085	0.332426	0.027209	0.090904	9.74E-09	-3.305120361	down
TraesCS4A03G0749100	3.212701	2.667359	3.200181	0.329713	0.233884	0.181473	6.51E-25	-3.302034388	down
NewGene_20416	1.840019	1.68711	2.309963	0.115835	0.119191	0.231932	1.86E-39	-3.301463087	down
TraesCS7D03G0401600	12.507462	12.853967	14.617323	0.777007	1.431652	1.145684	2.85E-104	-3.29870173	down
TraesCS6B03G0805400	1.330837	1.338759	1.454434	0.116794	0.033081	0.187928	3.14E-20	-3.297860717	down
NewGene_60436	0.805651	0.835785	0.789799	0.081454	0.06814	0.021515	3.68E-21	-3.296555157	down
TraesCS2A03G0346300	5.323862	6.207664	5.421328	0.52777	0.503265	0.384345	2.76E-101	-3.296420955	down
TraesCS1B03G0584400	22.132582	24.717901	22.822796	1.554181	2.32903	1.992221	8.62E-152	-3.291953072	down
TraesCS5D03G0967900	2.394235	2.747247	2.196768	0.201687	0.374758	0.034992	7.41E-05	-3.291677063	down
TraesCS7D03G1238200	2.034258	1.805424	2.647316	0.280262	0.100938	0.149229	4.56E-15	-3.290309711	down
TraesCS3B03G0265400	1.989609	2.120245	1.906117	0.246611	0.087698	0.167316	1.07E-18	-3.288870439	down
TraesCS2A03G0723300	6.162234	6.864936	7.969249	0.559868	0.444347	0.761497	1.59E-63	-3.287776719	down
TraesCS3A03G0748300	2.744301	2.48472	2.41042	0.22789	0.170555	0.237643	4.64E-51	-3.28436662	down
TraesCS2D03G0666700	8.298367	7.851455	6.456499	0.66568	0.66427	0.577253	1.19E-79	-3.283202925	down
NewGene_64696	1.118044	0.688827	1.431052	0.204018	0.034128	0.02273	0.002052696	-3.282776168	down
TraesCS2A03G0029200	3.423106	3.172298	3.710902	0.191132	0.266814	0.411585	1.62E-49	-3.279549808	down
NewGene_84546	1.439486	1.558006	1.315873	0.154154	0.073751	0.096514	8.06E-41	-3.276085672	down
TraesCS1B03G0592800	1.663853	1.975245	1.712856	0.198887	0.209173	0.042042	1.17E-17	-3.267217727	down
TraesCS5D03G0967600	3.64256	3.219394	3.77101	0.459671	0.167903	0.247538	2.13E-15	-3.266987959	down
TraesCS6B03G0872500	3.027217	3.080356	2.989133	0.365522	0.236611	0.172785	9.63E-36	-3.264494779	down
TraesCS1B03G0598700	1.161622	2.058235	1.427796	0.022202	0.31371	0.067894	0.001232112	-3.262315823	down
NewGene_35002	0.305404	0.331376	0.324694	0.024942	0.045292	0	1.79E-07	-3.261953896	down
TraesCS5B03G0204000	1.299943	1.133078	1.290441	0.048126	0.15242	0.111893	1.21E-18	-3.261132552	down
NewGene_22744	0.833563	0.714295	0.802171	0.099819	0.049333	0.048177	2.10E-31	-3.259079892	down
TraesCS3A03G0388700	1.379541	2.080347	2.146416	0.185519	0.164245	0.112452	1.86E-16	-3.258063117	down
TraesCS3B03G1466000	15.940728	16.310753	17.125671	1.27362	1.272324	1.699411	2.38E-66	-3.255392432	down
TraesCS1D03G0642100	7.535901	7.702335	8.033193	0.74102	0.76396	0.510343	4.32E-137	-3.249410807	down
TraesCS1B03G0691400	1.330251	1.468651	1.247016	0.14157	0.138967	0.058564	6.91E-23	-3.246951737	down
TraesCS5D03G1067600	3.574528	3.92098	4.387768	0.196728	0.288697	0.552808	6.93E-39	-3.243010539	down
TraesCS7B03G1127300	1.74792	1.689686	1.576394	0.148211	0.201328	0.079625	8.36E-44	-3.242472205	down
TraesCS1D03G0054800	2.147398	2.224778	1.994443	0.168347	0.172013	0.213351	1.68E-87	-3.242293308	down
NewGene_5092	3.547609	3.085216	3.18958	0.21341	0.340052	0.217337	4.28E-58	-3.238386171	down
TraesCS7A03G1199600	3.65139	2.019099	1.762554	0.22212	0.135465	0.279512	1.38E-15	-3.237244895	down
TraesCS3A03G1207400	0.680902	1.32208	1.022891	0.056626	0.056097	0.144412	6.36E-13	-3.234538955	down
TraesCS2A03G1153500	1.590952	2.634805	2.593606	0.118805	0.301311	0.182663	3.08E-15	-3.224835201	down
TraesCS4B03G0916100	2.321771	2.303238	2.860691	0.288964	0.189845	0.17582	6.48E-31	-3.219528967	down
TraesCS7D03G1045000	20.808466	21.148907	22.56469	2.195308	1.498748	1.98301	2.67E-60	-3.21862739	down
TraesCS4B03G0445600	1.828841	1.069589	1.634516	0.119767	0.100917	0.163423	5.23E-17	-3.213653611	down
TraesCS4D03G0411300	2.629503	2.655121	2.924764	0.219742	0.236346	0.275715	1.87E-34	-3.212739237	down
NewGene_765	1.913737	1.411849	1.879345	0.05398	0.018729	0.313978	0.00110429	-3.206264261	down
TraesCS2A03G1112800	0.741935	0.811194	1.465598	0.060676	0.116368	0.082699	1.46E-14	-3.199898624	down
TraesCS2D03G0287800	3.435687	3.972023	3.420904	0.225286	0.397858	0.348654	1.40E-52	-3.191035067	down
NewGene_3848	1.835318	1.600225	1.400315	0.14318	0.151519	0.216169	1.46E-32	-3.18989504	down
TraesCS5A03G0995700	8.073077	7.130961	5.593234	0.41208	0.590543	0.884024	8.67E-26	-3.174892269	down
TraesCS7B03G0956000	5.200103	5.861176	5.257689	0.488888	0.488798	0.505004	3.06E-95	-3.174009623	down
NewGene_90866	2.786172	3.431767	2.755811	0.190627	0.220059	0.384077	1.61E-33	-3.168062675	down
TraesCS5D03G0346200	5.059481	5.504021	4.589197	0.41045	0.478804	0.488918	3.88E-39	-3.164424719	down
TraesCS2D03G0467600	24.885799	25.638865	26.3837	2.576139	2.178108	2.310444	1.89E-284	-3.164372434	down
TraesCS6D03G0217900	1.064408	0.940072	1.071675	0.13066	0.073333	0.069386	7.18E-21	-3.16241035	down
TraesCS1B03G0393900	11.217659	9.586131	8.961187	0.895837	0.922824	1.547979	1.72E-222	-3.157972041	down
TraesCS1B03G0732700	1.687256	2.324667	2.065829	0.21783	0.035104	0.288199	2.68E-13	-3.157634954	down
TraesCS5A03G0018900	1.776501	1.978458	1.621023	0.089211	0.280929	0.12514	6.69E-23	-3.157608853	down
NewGene_39442	0.569761	0.586773	0.56794	0.054751	0.074489	0.008142	9.11E-09	-3.153849321	down
TraesCS6A03G0670600	0.598749	0.520827	0.526337	0.076203	0.006775	0.064324	2.21E-10	-3.153688406	down
NewGene_97039	3.461544	3.642518	3.928907	0.57461	0.112277	0.266313	5.40E-06	-3.149737087	down
TraesCS4B03G0020300	4.944435	5.972657	5.33894	0.685752	0.425952	0.400198	2.27E-55	-3.137434314	down
TraesCS3D03G0175900	7.279201	5.881445	5.876616	0.631292	0.516664	0.623632	1.42E-86	-3.133663969	down
TraesCS6B03G1188000	11.891235	13.356942	11.519614	1.230215	1.0513	1.172532	7.05E-173	-3.131401388	down
TraesCS1B03G1181300	0.772262	0.925678	0.728732	0.048203	0.066951	0.114119	5.00E-22	-3.1268643	down
TraesCS2A03G0372700	4.748856	5.239649	4.674971	0.569394	0.383854	0.413219	8.52E-45	-3.126546245	down
TraesCS4A03G0665000	1.334222	1.004961	1.126642	0.055932	0.150387	0.112622	1.75E-16	-3.125722565	down
TraesCS2B03G0465500	5.356391	4.313641	4.706616	0.559946	0.326413	0.461052	6.71E-69	-3.125436907	down
NewGene_82136	1.627318	1.126735	0.993357	0.033514	0.149442	0.112157	6.44E-17	-3.120133835	down
TraesCS1A03G0787800	1.333312	1.343306	1.35143	0.166137	0.076585	0.124235	3.54E-11	-3.119717098	down
NewGene_24580	0.391603	0.270937	0.337311	0.021895	0.021204	0.047718	1.36E-13	-3.119303255	down
TraesCS2D03G0673900	17.422567	17.440992	16.581507	1.8269	1.581699	1.45614	1.23E-118	-3.119233161	down
TraesCSU03G0067600	1.666756	1.894219	1.620075	0.208801	0.160694	0.116619	6.30E-41	-3.115684335	down
NewGene_95695	2.113018	1.687488	1.597523	0.133507	0.100104	0.077123	2.23E-31	-3.111589327	down
TraesCS2B03G0494800	5.444039	4.813342	4.119566	0.265819	0.408434	0.681508	1.50E-23	-3.110523941	down
TraesCS6D03G0710200	4.054615	3.757763	3.528015	0.326217	0.432822	0.322953	6.08E-51	-3.104811966	down
TraesCS3D03G0347400	4.232694	3.838411	3.620801	0.702842	0.163976	0.209292	1.27E-05	-3.104170949	down
TraesCS2D03G1177900	13.985986	13.607167	13.804259	1.356408	1.32225	1.298819	0	-3.102340779	down
TraesCS5B03G0815700	2.775458	2.914885	2.696524	0.429298	0.194019	0.162715	6.33E-11	-3.098937494	down
TraesCS1B03G0651800	15.153361	15.62956	16.721718	1.253616	1.653293	1.665401	1.57E-142	-3.098336693	down
TraesCS7D03G0203800	6.393475	7.04181	6.028081	0.379818	0.857979	0.658104	1.11E-56	-3.092975063	down
TraesCS5D03G0372200	1.736589	1.43469	1.981309	0.1159	0.226642	0.140862	8.36E-21	-3.09014819	down
TraesCS2D03G0312700	2.38204	2.464178	2.884971	0.110261	0.265091	0.373625	8.54E-22	-3.086844158	down
TraesCS3A03G0843900	0.792456	0.921095	0.782891	0.007575	0.112434	0.119648	1.74E-11	-3.08662415	down
NewGene_18804	4.99628	4.889204	4.450767	0.205524	0.292531	0.271859	4.50E-89	-3.086614881	down
TraesCS5B03G0457800	2.054084	2.043737	2.363567	0.207246	0.269698	0.141147	1.10E-20	-3.083275034	down
TraesCS6A03G0923400	9.914054	8.073827	9.562267	0.83626	0.917163	0.923804	2.72E-72	-3.081325842	down
TraesCS5A03G0192200	1.41664	1.466377	1.520673	0.102646	0.120273	0.198762	1.97E-20	-3.080429716	down
TraesCS3D03G1196300	10.684727	10.368407	10.400599	1.128026	1.002564	0.927146	2.57E-110	-3.078623724	down
TraesCS6B03G0349800	1.80294	1.452907	2.318367	0.259029	0.094583	0.172143	1.09E-16	-3.07531046	down
TraesCS7B03G0461100	0.785812	0.790881	1.016601	0.068076	0.121968	0.055112	1.01E-11	-3.074723207	down
TraesCS2A03G0275000	3.359032	3.799063	3.982038	0.321635	0.495528	0.269694	1.01E-46	-3.073647581	down
TraesCS6B03G0443700	0.499852	0.576341	0.508404	0.038251	0.041817	0.075133	1.92E-11	-3.073061587	down
TraesCS1D03G0002800	0.959212	1.100656	1.045662	0.085008	0.146925	0.069486	7.09E-26	-3.072125875	down
TraesCS5D03G0300200	5.580429	5.507911	6.011202	0.507571	0.607596	0.560757	4.72E-93	-3.072103569	down
TraesCS2D03G0838400	1.358782	2.371113	2.294215	0.153666	0.342607	0.076099	2.11E-10	-3.070597501	down
NewGene_78259	2.727031	2.384699	2.623155	0.133348	0.532536	0.190194	2.42E-22	-3.059227899	down
NewGene_84883	0.201859	0.183198	0.233989	0.019387	0.024465	0.014509	3.30E-14	-3.052034072	down
TraesCS7D03G1286900	4.099667	4.461259	3.280166	0.442629	0.341064	0.391164	1.16E-79	-3.047984242	down
TraesCS4D03G0093300	1.804604	1.918344	1.629044	0.248222	0.157973	0.118488	1.12E-23	-3.045944015	down
TraesCS7A03G1129400	1.247113	1.138917	1.059441	0.056659	0.096894	0.176781	1.97E-12	-3.043139904	down
TraesCS4D03G0264200	4.834551	4.704156	4.89024	0.365216	0.456276	0.643151	1.06E-71	-3.042362898	down
NewGene_27857	1.572656	1.582222	2.314704	0.106607	0.390385	0.231048	1.46E-28	-3.039475072	down
TraesCS1A03G0022100	1.122307	1.222386	1.113571	0.129264	0.094206	0.121109	2.03E-53	-3.038563656	down
TraesCSU03G0305100	2.883705	2.968592	2.848232	0.284797	0.242537	0.338899	1.35E-44	-3.036089181	down
TraesCS6D03G0556800	1.359034	1.285939	1.712444	0.237296	0.106677	0.087146	3.64E-21	-3.034000889	down
TraesCS2B03G1393100	13.846977	14.916165	15.000073	1.33371	1.492893	1.601868	0	-3.03146168	down
TraesCS1D03G1047300	15.366477	14.402544	14.203547	1.39809	1.635291	1.535505	1.86E-151	-3.031365829	down
TraesCS2D03G0951500	0.769624	0.615075	1.206964	0.025509	0.072	0.163273	1.62E-09	-3.031143772	down
TraesCS6B03G0043100	2.192924	1.458613	1.941103	0.23953	0.076221	0.237615	2.27E-15	-3.027150465	down
TraesCS2A03G0741600	7.641051	7.081733	7.045347	1.013341	0.669489	0.49242	9.78E-53	-3.026481624	down
NewGene_55873	5.039611	5.0728	6.628989	0.500065	0.528315	0.661802	6.66E-92	-3.025218227	down
TraesCS5D03G1025300	15.773589	16.064926	14.579656	1.321545	1.677785	1.713213	4.15E-130	-3.024660878	down
NewGene_2272	8.491785	9.259715	9.040455	0.835567	1.01666	0.89748	0	-3.022248934	down
TraesCS5A03G1210700	1.022562	0.953507	1.636041	0.087535	0.089572	0.183	4.11E-14	-3.014143657	down
NewGene_50757	0.972864	0.754867	1.009855	0.069138	0.065232	0.134224	4.70E-12	-3.012903481	down
TraesCS5D03G0784000	1.758698	1.496346	1.390065	0.163438	0.102709	0.177786	4.78E-10	-3.011128932	down
TraesCS4B03G0040700	1.983756	1.750682	2.001061	0.05817	0.340439	0.185433	5.66E-16	-3.01077323	down
NewGene_69093	3.604274	4.310819	4.034229	0.262764	0.22343	0.414385	3.07E-44	-3.009381625	down
NewGene_64130	2.350258	1.703717	2.419671	0.311832	0.272108	0.060498	6.06E-12	-3.008282035	down
NewGene_56258	1.974233	1.825747	1.88546	0.12861	0.147784	0.26253	2.76E-12	-3.008024118	down
TraesCS2D03G0331600	1.611379	2.531641	2.069141	0.055799	0.395041	0.193672	9.36E-13	-3.005775487	down
TraesCS7D03G0784400	9.17843	8.104565	8.958754	0.732236	0.903727	1.059189	1.07E-101	-3.004105497	down
TraesCS4D03G0424600	9.790878	8.613203	10.087018	1.198483	0.927728	0.782219	3.49E-74	-3.001350843	down
TraesCS6A03G0970900	9.077966	7.794545	8.478638	0.86339	0.802271	0.94535	1.28E-138	-3.001327375	down
TraesCS1D03G0521000	3.861799	2.667951	3.152452	0.35257	0.311131	0.321104	1.50E-26	-2.996379219	down
NewGene_24740	0.775983	1.117419	0.968127	0.146975	0.028799	0.0593	2.05E-11	-2.986852227	down
TraesCS5A03G1069900	25.785576	21.901295	24.318239	2.853665	2.322853	2.302949	5.43E-136	-2.985042029	down
NewGene_83534	1.72364	1.849947	1.647989	0.172127	0.201261	0.210069	4.18E-30	-2.973958413	down
TraesCS2D03G1059100	0.943029	0.932223	1.089999	0.093285	0.140637	0.075446	5.47E-35	-2.972974545	down
TraesCS6B03G1241700	0.987145	1.186101	0.879503	0.118353	0.103479	0.095919	3.79E-29	-2.968044243	down
TraesCS5B03G0022700	1.437347	2.637096	1.924606	0.146364	0.117756	0.299162	5.51E-16	-2.967898922	down
TraesCS4A03G1161500	0.782885	1.019355	0.906647	0.072229	0.117514	0.092703	3.47E-25	-2.963541237	down
TraesCS2B03G1388400	8.613441	9.629869	8.653223	0.701335	0.966131	1.188228	1.44E-110	-2.961907656	down
NewGene_82206	9.669126	7.96686	9.344781	0.759186	0.93477	0.929138	9.70E-103	-2.959441047	down
TraesCS3B03G0031100	0.746311	0.755082	0.810323	0.112366	0.074862	0.048136	4.43E-12	-2.953782438	down
NewGene_80608	1.076268	0.844145	0.60342	0.071755	0.116992	0.036925	1.00E-11	-2.951746954	down
TraesCS2A03G0876300	8.566586	8.899869	9.160246	0.887319	1.035063	0.921541	6.41E-137	-2.948274198	down
NewGene_43507	1.154412	1.188946	1.003934	0.032708	0.233214	0.139334	3.88E-06	-2.947718574	down
TraesCS4B03G0981200	1.549945	1.726746	1.702069	0.016653	0.12009	0.39861	0.003602567	-2.946147591	down
TraesCS7D03G0268500	1.464055	0.905678	1.482528	0.152333	0.146852	0.108448	1.94E-20	-2.940721973	down
TraesCS3A03G0184600	9.609344	8.412734	8.733056	1.131639	0.563211	1.154801	7.53E-32	-2.940608472	down
TraesCS6B03G0965600	3.345548	3.141751	2.324489	0.276692	0.340533	0.329368	4.30E-47	-2.936557041	down
TraesCS7A03G0414600	4.442735	3.722191	4.510614	0.348174	0.735778	0.283143	5.25E-31	-2.936545985	down
NewGene_94504	3.575915	3.132802	3.836024	0.378069	0.340542	0.399999	7.10E-76	-2.935143729	down
TraesCS4D03G0512300	13.406631	12.726443	14.670838	1.030658	1.697467	1.69193	3.43E-80	-2.931829191	down
TraesCS3A03G0734700	2.542082	2.452483	2.2265	0.089245	0.290629	0.39442	6.55E-14	-2.928654432	down
TraesCS4D03G0026600	3.335613	3.582446	3.7985	0.3231	0.470825	0.36528	1.09E-57	-2.926744829	down
TraesCS7B03G0019400	7.878645	7.213161	8.418593	0.982163	0.670493	0.889163	1.51E-85	-2.925205234	down
TraesCS1D03G0275200	0.589018	0.450066	0.548741	0.069476	0.024693	0.074711	8.64E-12	-2.923884581	down
TraesCS3A03G0777800	0.399911	0.42252	0.413332	0.014663	0.084537	0.03476	5.12E-09	-2.922531531	down
NewGene_103689	0.62243	0.706725	0.554233	0.059408	0.011637	0.126659	1.17E-08	-2.92022645	down
TraesCS1D03G1018200	0.650723	0.514352	0.750088	0.070791	0.066796	0.066177	1.48E-15	-2.920205305	down
TraesCS2A03G1252000	0.49225	0.600374	0.502246	0.037512	0.053341	0.080465	5.35E-11	-2.918521641	down
TraesCS4B03G0963900	0.994011	0.96966	1.586643	0.14038	0.165329	0.072006	2.66E-12	-2.91669076	down
TraesCS1B03G1081800	0.46949	0.512353	0.522061	0.034355	0.034955	0.090284	1.98E-10	-2.91659797	down
NewGene_114044	3.462971	4.159244	2.973627	0.411946	0.536387	0.353227	3.67E-47	-2.913269957	down
TraesCS1B03G0333400	0.3007	0.335912	0.426665	0.07187	0.018301	0.021559	9.75E-10	-2.912895344	down
TraesCS2A03G0862700	1.22634	1.44636	1.109846	0.106357	0.234752	0.06128	7.62E-12	-2.912004644	down
TraesCS2B03G0103100	10.177823	9.857015	8.542518	0.96768	1.492922	0.923692	2.55E-109	-2.906927985	down
TraesCS1D03G0811100	1.137143	1.336635	0.832415	0.099621	0.117523	0.139183	1.18E-15	-2.906527774	down
NewGene_32226	1.567911	2.37346	1.582459	0.264395	0.091846	0.241239	8.34E-10	-2.904479172	down
TraesCS7A03G0008800	5.289285	5.06084	4.542577	0.538384	0.595339	0.503726	7.22E-118	-2.903987899	down
TraesCS5B03G0598900	2.606829	2.36361	2.470456	0.255451	0.28078	0.284684	1.49E-41	-2.903706548	down
TraesCS1D03G0487000	0.636264	0.691272	1.044325	0.049781	0.066725	0.134646	6.54E-11	-2.900324073	down
TraesCS6D03G0579100	1.707384	1.684627	1.841518	0.218422	0.273473	0.078651	1.80E-21	-2.899356469	down
TraesCS6B03G0997900	1.40302	1.618186	1.739595	0.177898	0.118951	0.217749	4.20E-16	-2.896601397	down
NewGene_66944	3.179894	2.991027	2.663387	0.261141	0.232756	0.266802	4.25E-61	-2.891309396	down
TraesCS3A03G0576400	0.500454	0.701131	0.654415	0.074238	0.018753	0.112353	4.47E-09	-2.886544447	down
TraesCS1B03G0817000	10.261479	10.678408	10.78874	0.790524	1.371005	1.405006	4.14E-102	-2.885409756	down
TraesCS1D03G0538500	16.719681	16.780525	16.500729	1.525735	2.112282	1.96293	1.34E-142	-2.882904137	down
TraesCS6B03G0974300	7.143676	7.620578	7.299865	0.971249	0.832031	0.657016	3.53E-19	-2.881344737	down
NewGene_75727	1.531873	1.311726	1.539116	0.182074	0.144045	0.120676	1.66E-24	-2.879890629	down
NewGene_56801	1.349066	1.506283	1.356468	0.189101	0.073495	0.185895	4.30E-32	-2.87777478	down
TraesCS4A03G0763500	1.247717	1.368224	1.175221	0.109948	0.173434	0.132705	1.72E-17	-2.876655562	down
TraesCS5A03G0889300	2.648494	3.895812	3.027164	0.270807	0.15035	0.640643	1.97E-14	-2.875526013	down
TraesCS7D03G0008400	2.376011	2.380216	2.429868	0.203857	0.351046	0.261308	3.35E-56	-2.872414607	down
TraesCS2A03G1098800	0.944748	1.457826	1.151327	0.020282	0.17895	0.192598	2.05E-09	-2.871032558	down
TraesCS5B03G0480800	2.980951	2.980016	3.057308	0.146106	0.454546	0.388754	6.35E-33	-2.870049254	down
NewGene_65141	8.719843	7.688149	6.454834	1.219697	0.732184	0.596506	1.44E-14	-2.868540135	down
TraesCS4A03G0775500	2.153428	2.416045	1.807092	0.186515	0.219203	0.310197	1.69E-15	-2.867575523	down
TraesCSU03G0248000	0.750446	0.941867	1.012617	0.113515	0.122428	0.06822	3.19E-30	-2.866978216	down
TraesCS7B03G0220400	2.645038	1.92298	2.237536	0.348697	0.214096	0.204475	1.14E-23	-2.860248935	down
NewGene_114561	4.723954	4.535474	3.662948	0.540692	0.4144	0.504993	1.64E-40	-2.859890491	down
TraesCS6A03G0420200	2.890749	2.172555	2.362379	0.394197	0.344502	0.081053	2.25E-11	-2.859078023	down
NewGene_64222	3.193387	3.160367	2.995489	0.289366	0.376765	0.388893	1.82E-46	-2.858976492	down
TraesCS3A03G0129400	0.313219	0.505537	0.333793	0.026399	0.017943	0.080312	3.41E-08	-2.856817056	down
NewGene_44691	1.391141	0.962493	1.398833	0.166397	0.212645	0.165215	1.06E-15	-2.855564413	down
TraesCS5D03G0742300	7.079823	7.798996	7.363074	0.884563	0.708864	0.94301	2.56E-105	-2.852266591	down
NewGene_21782	0.516391	0.516752	0.63921	0.041654	0.115324	0.014667	2.43E-07	-2.851341386	down
TraesCS5B03G0403600	2.632391	3.062527	2.7596	0.447873	0.276903	0.223732	3.77E-18	-2.846481915	down
TraesCS5D03G0215300	2.744954	4.050879	3.620322	0.263062	0.294939	0.633349	5.59E-20	-2.843288191	down
TraesCS3A03G0935200	6.561102	6.493606	6.424346	0.406299	1.099907	0.760605	4.93E-15	-2.842565491	down
TraesCS4B03G0020400	19.605343	18.263607	17.201801	2.091394	2.279415	1.966431	3.96E-200	-2.842344185	down
TraesCS5B03G0609200	3.818969	3.122954	3.738734	0.531286	0.278437	0.39834	4.08E-31	-2.840909589	down
TraesCS5A03G1022600	2.907798	3.620145	4.649063	0.532736	0.136799	0.592904	2.90E-11	-2.834513734	down
TraesCS7D03G0060500	2.06134	1.497086	0.896856	0.213315	0.070413	0.220232	1.32E-12	-2.833991559	down
TraesCS3A03G0180000	1.331911	1.348226	0.822631	0.104451	0.183398	0.104572	3.20E-11	-2.829754547	down
TraesCS6D03G0483500	0.864383	1.22857	1.145417	0.111442	0.156404	0.100171	2.36E-21	-2.82967399	down
NewGene_20561	0.944229	0.682334	1.343087	0.011218	0.119068	0.087084	0.000810734	-2.829032535	down
TraesCS5B03G0055700	4.617587	5.011862	5.827306	0.559096	0.774735	0.395864	2.73E-16	-2.828133771	down
TraesCS4A03G0801300	1.78396	1.719479	1.33757	0.150216	0.221165	0.165566	9.73E-27	-2.827768641	down
TraesCS7D03G1019900	0.890964	0.962558	1.097997	0.142559	0.044347	0.146221	3.94E-09	-2.826168222	down
NewGene_1281	1.226937	0.736201	0.877363	0.131303	0.078532	0.061049	3.52E-15	-2.822560108	down
NewGene_15338	2.250679	1.786912	1.622855	0.098961	0.340261	0.216781	2.13E-15	-2.82155526	down
TraesCS5A03G0225900	0.845968	1.508626	1.102014	0.088066	0.204565	0.103069	8.78E-12	-2.821083607	down
TraesCS7A03G0732800	1.290471	1.528746	1.216126	0.08867	0.135437	0.238221	4.56E-11	-2.819638835	down
TraesCS5A03G0565600	9.251588	9.195795	9.342097	1.240373	1.232976	0.761233	3.35E-83	-2.819335351	down
TraesCS1A03G0494800	1.088446	1.057286	1.053319	0.127738	0.107725	0.130194	6.11E-11	-2.816763711	down
TraesCS3D03G1196700	17.496828	18.964327	19.913729	2.249086	2.056669	2.302823	1.87E-208	-2.816264961	down
TraesCS2A03G1214800	7.10233	7.979194	7.380356	1.016172	0.669266	0.949944	1.50E-93	-2.813371083	down
NewGene_114505	1.004088	1.090704	1.35803	0.15289	0.073952	0.07785	4.13E-21	-2.808803302	down
NewGene_56468	0.783656	0.767781	0.898683	0.045316	0.090169	0.110566	9.60E-10	-2.799809322	down
TraesCS3A03G0424800	1.470199	1.134313	1.363237	0.12565	0.176359	0.163333	4.75E-22	-2.799327541	down
NewGene_114700	14.585523	13.974231	13.898405	1.573124	1.742729	1.721467	9.53E-165	-2.798239441	down
NewGene_19772	0.824645	0.785932	0.821126	0.042608	0.122571	0.137959	6.06E-14	-2.794038816	down
NewGene_32752	0.936996	1.405849	1.188043	0.0963	0.170098	0.14139	4.82E-11	-2.793426231	down
TraesCS5D03G0360700	0.748855	0.883028	0.912133	0.166751	0.062659	0.055379	4.40E-08	-2.792679036	down
TraesCS3A03G0323300	0.48692	0.543852	0.38842	0.036063	0.02853	0.099596	9.03E-10	-2.788150286	down
TraesCS2D03G0877400	1.205948	1.298066	1.083948	0.075457	0.182612	0.171929	1.65E-24	-2.787762525	down
TraesCS3D03G0044300	5.619222	4.995222	6.471171	0.653763	0.714329	0.680014	4.07E-82	-2.784866984	down
TraesCS1D03G0538700	27.357253	28.368681	27.97735	2.884564	3.201221	4.000397	1.23E-173	-2.780037457	down
TraesCS3A03G0699500	0.654432	0.673154	0.919162	0.040529	0.096805	0.127151	2.49E-12	-2.775371604	down
TraesCS1D03G0910600	0.997212	0.783064	0.909663	0.103968	0.112176	0.105096	8.49E-18	-2.771422166	down
TraesCS1D03G0609900	0.72059	0.858167	0.729134	0.070822	0.113066	0.091129	2.64E-12	-2.767455496	down
NewGene_67136	1.697277	1.113185	1.442509	0.231802	0.039646	0.203544	3.11E-10	-2.767250634	down
NewGene_31048	0.77278	0.829116	0.73424	0.076841	0.126715	0.076046	1.58E-14	-2.767118762	down
TraesCS4A03G0802300	0.945853	1.334161	0.963375	0.120713	0.062463	0.209105	2.76E-08	-2.766426524	down
TraesCS3D03G0758100	6.017747	5.825477	6.087163	0.880383	0.80634	0.46544	8.05E-41	-2.765698274	down
TraesCS6B03G1000500	1.104105	1.524347	1.303537	0.178472	0.171918	0.116474	1.81E-27	-2.764971668	down
NewGene_95763	3.013075	9.978889	5.385517	1.141818	0.52352	0.521601	4.93E-05	-2.764700666	down
TraesCS4D03G0746900	3.407253	3.896735	3.793836	0.355664	0.491723	0.477824	5.44E-26	-2.761323543	down
TraesCS2A03G0065100	1.127205	1.718809	1.723296	0.246027	0.105464	0.195404	5.64E-11	-2.760890789	down
TraesCS4B03G0219900	1.76268	1.750611	2.335497	0.514814	0.078851	0.070675	0.004713792	-2.756396852	down
TraesCS5B03G0499000	1.101669	1.237201	1.118003	0.111867	0.091128	0.211657	6.82E-15	-2.755984145	down
NewGene_95940	2.328889	2.247961	1.899588	0.434804	0.214885	0.101665	3.45E-13	-2.755392483	down
TraesCS1D03G0033000	0.838429	0.951527	0.826868	0.136803	0.055489	0.114677	5.29E-09	-2.754579237	down
TraesCS3D03G0641800	1.854156	2.109316	2.075779	0.172729	0.277981	0.290419	1.88E-36	-2.751290713	down
NewGene_102721	1.237198	1.201948	1.12963	0.119196	0.154905	0.217002	4.21E-45	-2.750868902	down
TraesCS7A03G0292300	3.869996	3.770167	3.801593	0.349126	0.584091	0.463474	4.66E-33	-2.746721343	down
TraesCS2B03G1277300	1.098386	1.267861	0.980045	0.132936	0.095509	0.172423	1.14E-12	-2.74670466	down
TraesCS3D03G0220700	0.812016	0.991476	1.031439	0.033962	0.193254	0.122014	1.67E-05	-2.745932803	down
TraesCS2B03G0475400	1.321655	0.988745	0.915021	0.07495	0.121473	0.193361	1.05E-09	-2.743200821	down
TraesCS6A03G0839200	1.028698	0.910051	1.207665	0.041428	0.222511	0.126401	2.83E-14	-2.739340546	down
TraesCS3B03G0225300	6.248035	7.573949	9.531379	0.75856	1.912034	0.174827	6.55E-08	-2.737490052	down
NewGene_71564	1.762355	1.535807	1.822261	0.097022	0.274129	0.24912	6.30E-13	-2.732645708	down
NewGene_47071	0.813022	0.967439	0.76203	0.148183	0.131932	0.023495	2.08E-09	-2.72663677	down
TraesCS3D03G0195700	8.788545	9.699905	7.617926	1.34884	0.861356	1.022728	3.15E-43	-2.726356318	down
TraesCS6D03G0843500	0.441396	0.604864	0.864738	0.137526	0.047575	0.044548	5.61E-09	-2.725110244	down
TraesCS7D03G0474900	30.992815	30.901237	30.173433	3.812386	4.090522	3.592475	6.19E-232	-2.724784848	down
TraesCS4D03G0334500	1.725482	1.663446	1.650897	0.249637	0.199804	0.235276	1.58E-22	-2.720770879	down
NewGene_30700	2.749648	2.802706	2.485003	0.448942	0.096391	0.513857	6.40E-06	-2.720460309	down
NewGene_115966	1.508398	1.452083	2.265872	0.163777	0.064186	0.407208	4.41E-10	-2.719741536	down
TraesCS1D03G1034800	7.63164	7.012927	6.664487	1.00338	0.731875	0.922138	8.38E-71	-2.717393123	down
TraesCS1D03G0264600	10.620056	11.890946	12.229238	1.485864	1.435736	1.450845	5.40E-101	-2.713619666	down
TraesCS2B03G1278100	4.203959	4.221097	3.1818	0.377595	0.297136	0.776638	2.19E-19	-2.710952613	down
TraesCS1D03G0054900	0.812201	0.767891	0.775236	0.08542	0.129041	0.080642	3.25E-22	-2.704042068	down
TraesCS4B03G0790400	1.766884	2.449299	2.306734	0.242511	0.343175	0.234974	1.68E-31	-2.70182771	down
TraesCS4B03G0824100	1.829788	1.79368	2.134617	0.16793	0.24488	0.301903	5.40E-14	-2.700058269	down
TraesCS4B03G0304000	2.995697	2.075565	2.106935	0.264093	0.392009	0.253376	1.93E-18	-2.69742879	down
TraesCS3D03G0837100	1.607663	1.324831	1.309433	0.099336	0.190405	0.250165	4.73E-25	-2.696520018	down
TraesCS1A03G0716900	11.471671	11.973444	12.018119	1.834794	1.354943	1.313591	2.26E-88	-2.695133878	down
TraesCS1B03G0248900	15.24627	14.836549	15.678358	2.030427	1.897067	1.906687	2.10E-221	-2.692506848	down
NewGene_70611	2.72094	2.619922	2.663881	0.284729	0.571396	0.163678	1.42E-16	-2.689914043	down
TraesCS6A03G0106600	8.126371	8.281066	8.948282	1.426918	0.465585	1.32121	1.22E-07	-2.684892605	down
TraesCS7D03G0539900	0.646419	0.93912	0.847844	0.055482	0.099372	0.156932	1.04E-11	-2.677081144	down
TraesCS5B03G0744000	0.752356	0.7857	0.728884	0.087655	0.09698	0.102447	6.53E-10	-2.676632085	down
NewGene_32162	0.819463	0.643094	0.638788	0.062433	0.070131	0.137799	3.92E-14	-2.676328363	down
TraesCS4B03G0118600	0.796391	0.67612	0.794826	0.151833	0.067955	0.065051	3.17E-13	-2.675429302	down
TraesCS3B03G0012900	2.484651	3.081036	2.977202	0.41789	0.273794	0.404275	1.80E-22	-2.674422302	down
TraesCS1A03G1069100	1.126142	1.262257	1.292842	0.299419	0.091475	0.068075	1.28E-10	-2.673458512	down
TraesCS4D03G0293700	0.402694	0.499765	0.847738	0.031954	0.097642	0.090004	4.52E-09	-2.673146082	down
TraesCS3A03G0712800	2.500846	2.603034	2.921826	0.271809	0.432383	0.339715	1.89E-70	-2.666922849	down
NewGene_107116	2.818336	3.616435	3.739694	0.308236	0.53132	0.433741	5.11E-38	-2.66470107	down
NewGene_43095	0.507385	0.34554	0.480361	0.069485	0.016537	0.101408	2.36E-08	-2.661567229	down
TraesCS3A03G0856600	2.157387	1.898543	2.821775	0.467328	0.24129	0.172359	1.48E-18	-2.660424909	down
TraesCS1A03G0068100	11.721863	11.78289	12.242208	0.875719	1.817793	2.001962	6.07E-46	-2.65828004	down
TraesCS4D03G0435400	6.975447	7.423617	7.250907	1.006951	0.805989	1.010669	2.80E-68	-2.65715651	down
TraesCS1D03G0755500	3.524378	3.032856	2.716107	0.494605	0.423149	0.282106	7.50E-25	-2.657102246	down
TraesCS6B03G0841500	0.474114	0.353071	0.221576	0.037435	0.076659	0.018088	2.92E-08	-2.656707342	down
TraesCS5D03G0169500	12.022833	13.48849	13.881982	1.757035	1.817707	1.591326	7.57E-97	-2.649422935	down
TraesCS2A03G0122800	1.609408	1.33074	1.490149	0.101046	0.205221	0.272377	2.11E-12	-2.645033063	down
TraesCS3B03G0513100	1.567679	2.651699	2.334047	0.13904	0.327082	0.404347	2.04E-17	-2.644640409	down
TraesCS7B03G0812600	0.938372	1.349342	1.212784	0.176457	0.13477	0.138587	1.13E-12	-2.641082527	down
NewGene_75452	0.733969	0.533429	0.799217	0.08687	0.100621	0.069032	1.86E-12	-2.641003544	down
NewGene_102923	0.54989	0.59431	0.452409	0.051688	0.046452	0.1083	1.06E-11	-2.639075834	down
TraesCS2B03G0818100	6.851647	7.14549	8.16617	0.986066	0.887609	1.053905	4.91E-58	-2.635474787	down
NewGene_75581	2.112857	2.425062	2.064311	0.199805	0.394375	0.325134	3.20E-38	-2.63469429	down
TraesCS7A03G0574900	9.863236	10.894661	11.093376	1.409423	1.372227	1.455621	2.24E-150	-2.633564311	down
TraesCS3B03G0981900	2.888347	2.619999	2.771182	0.207969	0.437643	0.45669	4.95E-32	-2.633390273	down
TraesCS3A03G0229900	0.3835	0.293957	0.421281	0.046495	0.073838	0.022086	3.22E-12	-2.63217473	down
TraesCS2A03G1154700	6.556423	8.009062	6.08217	0.652408	0.752732	1.341466	1.02E-17	-2.629033389	down
TraesCS7D03G1201000	5.712923	6.753251	6.523335	0.82168	0.899827	0.812403	4.40E-75	-2.628773144	down
TraesCS2B03G1270000	4.077383	4.288019	4.218959	0.425901	0.652826	0.612688	7.25E-80	-2.6287666	down
TraesCS2D03G0061400	1.319244	1.772826	1.55302	0.221457	0.109029	0.283588	3.13E-20	-2.627403761	down
TraesCS6B03G0094000	2.458516	2.337428	2.26228	0.279851	0.256753	0.403305	6.73E-36	-2.627085364	down
TraesCS7A03G0222500	36.836365	36.416508	36.301472	5.246013	4.46444	4.923747	6.64E-252	-2.625699553	down
TraesCS5D03G0169600	23.850853	23.559458	23.930153	2.844604	3.674431	3.049674	2.65E-114	-2.623254716	down
NewGene_17586	2.31212	1.565257	2.449294	0.130693	0.280209	0.341685	4.61E-36	-2.62282566	down
TraesCS2A03G1219200	18.688875	19.715451	20.37925	2.233396	2.861604	2.79614	4.59E-262	-2.622814802	down
NewGene_41191	1.263447	1.930721	1.451342	0.14376	0.148377	0.416174	1.12E-12	-2.620159354	down
TraesCS5B03G1119800	1.992669	2.014065	1.605237	0.269013	0.203149	0.274456	7.28E-09	-2.618975528	down
NewGene_8204	0.565494	0.55337	0.524987	0.017546	0.100083	0.057366	6.86E-09	-2.617827303	down
TraesCS1B03G0037500	1.081881	1.185002	1.418948	0.138573	0.225805	0.124907	7.84E-18	-2.616899672	down
TraesCS3A03G0979200	8.149358	8.678045	8.959285	1.138767	1.305288	1.125803	6.54E-59	-2.61664251	down
TraesCS4B03G0577100	9.551085	10.57152	8.508887	0.908418	1.451148	1.509953	1.94E-47	-2.614096639	down
NewGene_94447	1.936047	1.490324	2.212429	0.313056	0.21599	0.223447	3.38E-14	-2.613351901	down
TraesCS5B03G0965500	1.895106	2.03989	1.232798	0.24635	0.19989	0.230671	1.98E-13	-2.612863816	down
NewGene_5146	1.767944	1.775867	2.059938	0.179645	0.065094	0.49012	3.37E-08	-2.612743737	down
NewGene_80376	2.038737	2.018279	2.188616	0.183042	0.438631	0.132982	1.16E-20	-2.611886591	down
TraesCS4A03G0040800	1.79525	1.984971	1.889853	0.141283	0.266267	0.367226	1.35E-30	-2.610952437	down
TraesCS4A03G0558000	1.475394	1.52519	1.450179	0.057694	0.28964	0.250791	1.33E-11	-2.609049628	down
TraesCS3A03G0660100	0.274192	0.426192	0.222987	0.035688	0.060582	0.025924	1.31E-08	-2.608843092	down
TraesCS7D03G1250600	1.09109	1.018865	1.115503	0.102325	0.086335	0.259726	4.11E-15	-2.597725989	down
NewGene_27872	0.793421	1.227043	0.811881	0.175998	0.109816	0.087149	2.64E-11	-2.5957594	down
TraesCS1D03G0604400	2.392958	2.397196	1.714173	0.393483	0.149998	0.331992	1.34E-13	-2.590837878	down
NewGene_19876	0.762993	0.586341	0.677084	0.083226	0.099694	0.076608	1.99E-16	-2.588152936	down
TraesCS3B03G0934800	1.05261	0.911584	0.783702	0.045705	0.084903	0.248893	1.52E-08	-2.585468116	down
TraesCS2B03G0433600	6.291324	5.75574	4.977333	0.855475	0.784288	0.684512	1.42E-38	-2.584371616	down
TraesCS1D03G0612500	0.534279	0.554053	0.477585	0.074137	0.070723	0.063623	1.62E-09	-2.583652142	down
TraesCS5A03G1232400	3.852545	4.232273	4.088747	0.448259	0.673571	0.560129	5.93E-67	-2.58288979	down
NewGene_54910	2.009317	1.667721	2.634216	0.172549	0.362758	0.378916	1.46E-28	-2.578823402	down
TraesCS5A03G0714800	11.989726	9.744394	9.497844	1.642692	1.10919	1.52932	2.25E-58	-2.578286632	down
TraesCS7D03G1286200	0.706873	0.651532	0.75943	0.119147	0.074413	0.088222	4.83E-08	-2.575217368	down
TraesCS3D03G0602700	2.62887	2.988954	3.054206	0.32125	0.518084	0.372372	2.46E-61	-2.573109909	down
TraesCS4A03G0485400	6.944381	6.28274	6.201456	1.084107	0.726872	0.925557	2.14E-59	-2.573015176	down
NewGene_59164	0.91998	0.930633	0.802865	0.092947	0.181532	0.051259	2.25E-10	-2.572377984	down
NewGene_91676	2.001711	1.554758	1.681374	0.347948	0.299679	0.290685	6.44E-35	-2.571764326	down
TraesCS4D03G0155400	2.140851	2.407376	2.538285	0.246051	0.343127	0.38358	6.41E-18	-2.571191003	down
NewGene_102076	0.485186	0.755503	0.723285	0.065993	0.026377	0.176617	0.000495182	-2.57109305	down
TraesCS5B03G0951500	0.969954	0.814931	0.948218	0.025025	0.183909	0.167605	7.39E-09	-2.565259159	down
TraesCSU03G0054400	35.088245	32.989437	40.772308	3.938318	5.982681	5.322447	2.88E-91	-2.564245333	down
TraesCSU03G0410900	3.401596	3.276718	3.096301	0.294889	0.37208	0.704103	1.97E-24	-2.562263514	down
TraesCS5B03G0093400	5.641498	5.407972	5.909049	1.088292	0.614614	0.63258	2.55E-16	-2.562136875	down
TraesCS3B03G1360900	7.21129	6.429933	4.712153	0.849702	1.063161	0.638006	7.29E-23	-2.557418138	down
TraesCS1D03G0791100	2.030975	1.684522	1.25688	0.205103	0.167416	0.310758	1.24E-12	-2.556349015	down
TraesCS5A03G0859300	0.22563	0.176716	0.344848	0.050384	0.02715	0.024625	5.52E-09	-2.552236808	down
TraesCS2D03G0376800	3.289181	4.379451	4.699831	0.38036	0.68107	0.689906	3.16E-28	-2.551138527	down
TraesCS3D03G0546100	5.238344	5.357346	4.761271	0.499321	0.818243	0.852915	6.74E-38	-2.549882617	down
TraesCS2D03G0028100	1.479834	1.288573	1.062987	0.076536	0.236415	0.224474	3.54E-13	-2.549575838	down
NewGene_9379	8.091352	6.960185	8.390014	1.346402	1.045836	0.965354	1.60E-75	-2.546703368	down
TraesCS5A03G1304500	2.774269	2.430975	1.939006	0.144419	0.242261	0.389419	2.24E-16	-2.546246377	down
TraesCS2D03G0670600	1.119915	0.818808	0.933477	0.17111	0.18294	0.038299	5.95E-09	-2.546110355	down
TraesCS4D03G0708900	0.835373	0.936711	0.927288	0.073992	0.163149	0.142752	1.49E-10	-2.544903439	down
TraesCS7D03G1182900	7.283088	7.139346	7.157844	0.713158	1.236471	1.117713	2.47E-69	-2.544053955	down
TraesCS3B03G0278600	3.642435	3.933649	4.570085	0.378895	0.686222	0.656648	8.07E-45	-2.542961829	down
TraesCS3A03G0439700	10.633489	11.99322	9.935912	1.469776	1.377576	1.778293	2.64E-96	-2.537155961	down
NewGene_107004	1.010854	1.072598	1.256456	0.050701	0.156914	0.1913	8.72E-13	-2.536957706	down
TraesCS4B03G0133800	6.170385	6.105688	5.857572	0.587649	0.946929	1.067413	7.23E-56	-2.5338729	down
TraesCS2B03G1012300	1.754598	1.995881	1.652068	0.153253	0.21	0.398283	8.95E-16	-2.533192468	down
TraesCS3B03G0505600	7.610969	7.277335	7.532643	1.029841	1.002237	1.153687	3.20E-65	-2.532884075	down
TraesCS6A03G0333600	1.368781	1.445596	1.47529	0.138678	0.275883	0.192899	3.82E-22	-2.53062408	down
TraesCS3A03G0824200	18.295982	18.308151	19.193829	2.557438	2.894477	2.53063	2.75E-157	-2.529188492	down
TraesCS1D03G0194700	3.947543	4.802233	4.4726	0.494247	0.651561	0.748959	1.90E-54	-2.529108134	down
TraesCS1A03G0579100	1.435192	1.585333	1.451377	0.170009	0.241969	0.227315	1.78E-18	-2.526993615	down
NewGene_109882	1.415054	1.573065	1.021133	0.152208	0.164981	0.151367	1.87E-13	-2.522349006	down
TraesCS2D03G0391800	1.788326	1.783402	2.3583	0.345272	0.290723	0.201539	2.01E-11	-2.522123721	down
TraesCS5A03G1188200	1.805237	0.8251	0.871307	0.12283	0.048929	0.314964	3.11E-06	-2.521299852	down
TraesCS4B03G0338500	11.864849	11.516015	9.714647	1.15632	1.731291	1.87501	3.16E-77	-2.521238118	down
TraesCS2B03G0558900	3.936191	4.1172	4.187594	0.824043	0.471738	0.440276	5.70E-16	-2.518943181	down
TraesCS4D03G0654400	7.138648	7.202946	6.747067	0.7641	1.359491	0.946206	6.38E-61	-2.512679858	down
TraesCS3A03G0812400	1.458045	1.591086	1.455009	0.188626	0.360832	0.097999	3.41E-13	-2.512384926	down
TraesCS6B03G0227400	3.213509	2.819116	2.597397	0.292776	0.673308	0.287802	1.13E-20	-2.511293929	down
TraesCS1A03G0488100	24.22357	23.609978	24.249353	3.428783	3.401444	3.609204	7.87E-127	-2.508908984	down
NewGene_32036	14.040536	11.230584	11.563427	0.676758	0.93712	1.233405	8.93E-113	-2.508447858	down
TraesCS6D03G0687700	3.261032	4.475907	3.689515	0.609	0.499323	0.556039	7.32E-38	-2.501659815	down
TraesCS7A03G0125300	1.458765	1.343353	1.295712	0.075405	0.305134	0.222959	3.04E-12	-2.499344217	down
TraesCS3B03G0897300	0.800284	1.476435	1.186075	0.214301	0.226375	0.055661	5.44E-10	-2.498276764	down
TraesCS4A03G0615900	1.315086	1.539981	1.403525	0.19169	0.206807	0.22191	2.34E-11	-2.494989027	down
TraesCS1A03G0501000	0.792194	0.734018	0.846167	0.207286	0.068646	0.05861	1.17E-07	-2.493806816	down
TraesCS5A03G0621200	8.086598	10.187911	8.542899	1.095708	1.302829	1.547286	1.65E-43	-2.492380588	down
TraesCS5B03G0957600	2.328494	2.178935	2.117497	0.38989	0.169792	0.405368	1.26E-24	-2.491632532	down
NewGene_56679	1.438351	1.070477	1.264571	0.159051	0.189874	0.225714	8.20E-32	-2.490724657	down
TraesCS2A03G1255400	2.271516	2.373198	2.091032	0.331188	0.280987	0.374194	7.13E-37	-2.485080298	down
TraesCS1D03G0679300	10.979483	12.392486	13.294396	1.498554	1.889722	2.034673	9.77E-114	-2.48485174	down
NewGene_17902	7.154143	6.737875	5.965289	0.599363	1.001489	1.236411	3.94E-66	-2.484456513	down
TraesCS7B03G1123600	0.413989	0.322123	0.411325	0.016103	0.031238	0.120658	4.52E-07	-2.484305435	down
TraesCS4A03G0576100	3.649355	5.96547	4.870562	0.562117	0.698427	0.876071	3.21E-23	-2.482660512	down
NewGene_102199	0.754077	0.973389	0.758011	0.044775	0.105534	0.213858	2.75E-10	-2.480794128	down
TraesCS2B03G0104000	2.395909	2.200575	2.520458	0.34184	0.348733	0.35609	5.87E-22	-2.478428546	down
TraesCS4D03G0579700	1.048365	1.132112	1.065399	0.118878	0.236652	0.127965	4.30E-15	-2.470898885	down
TraesCS4A03G0724100	1.181895	1.401548	1.321652	0.276262	0.177764	0.112535	7.51E-13	-2.470172859	down
TraesCS3A03G0695800	0.33091	0.332539	0.412914	0.059653	0.019721	0.076949	7.24E-08	-2.468478743	down
TraesCS5D03G1173700	12.06478	11.894315	10.670251	2.435647	1.354554	1.309094	1.31E-12	-2.465272997	down
TraesCS6D03G0681500	3.289952	4.009445	4.057114	0.65787	0.450276	0.566611	2.47E-29	-2.46413296	down
NewGene_65174	4.402477	6.544434	5.88386	0.892128	0.793626	0.737418	1.37E-21	-2.461778103	down
TraesCS4B03G0906300	24.145119	26.176546	27.891476	3.373775	4.331664	4.052542	6.51E-212	-2.46172726	down
TraesCS2B03G0974300	0.362184	0.265234	0.374209	0.043844	0.030026	0.072336	2.18E-08	-2.461393695	down
TraesCS4D03G0784900	0.523675	0.557069	0.710617	0.093704	0.104638	0.064122	4.78E-09	-2.460143062	down
NewGene_78245	5.93638	4.295842	5.372575	0.826147	0.805587	1.025308	1.27E-23	-2.459530518	down
TraesCS7A03G1240200	5.361944	4.161803	4.699116	0.730175	0.87931	0.519316	1.27E-41	-2.458133895	down
TraesCS3D03G0532400	0.931498	0.601187	0.937699	0.131592	0.107287	0.123683	3.04E-11	-2.457626019	down
NewGene_75723	23.520008	23.253052	20.596018	4.859905	3.016554	2.105328	4.40E-09	-2.456347169	down
TraesCS5B03G0215100	9.178742	7.797484	7.771548	1.012569	1.15822	1.549006	4.90E-32	-2.455269833	down
TraesCS7D03G0431400	1.423665	1.988434	1.966354	0.371953	0.224803	0.201629	1.60E-17	-2.454812923	down
TraesCS1A03G0290100	16.071571	12.098342	14.79925	2.367931	2.176465	1.799307	1.38E-15	-2.454277211	down
TraesCS4D03G0117400	1.957299	1.491294	1.562154	0.325296	0.225034	0.201182	1.02E-11	-2.451968159	down
TraesCS1D03G0747100	0.507901	0.498194	0.394817	0.106659	0.058914	0.040118	9.46E-11	-2.451634911	down
TraesCS2A03G0730800	14.141948	15.63804	15.571231	3.128556	1.713239	1.922219	1.82E-14	-2.44718707	down
TraesCS3A03G0428300	7.390873	7.572992	8.112915	1.461529	1.266446	0.748266	3.71E-34	-2.445399488	down
TraesCS5A03G0821000	4.542419	4.495173	5.675747	0.353445	1.169717	0.690568	8.13E-12	-2.443484851	down
TraesCS6D03G0854200	1.425233	1.508449	1.096919	0.181286	0.096744	0.327883	2.14E-10	-2.442917675	down
TraesCS7B03G0448200	0.344322	0.451494	0.530807	0.048622	0.088949	0.058125	4.26E-11	-2.442004479	down
TraesCS2A03G1034300	2.825007	2.55006	3.867266	0.391293	0.452027	0.553931	3.18E-23	-2.439648309	down
TraesCS3D03G0225700	3.567705	4.711962	4.39956	0.74072	0.646834	0.544098	4.20E-40	-2.434388238	down
NewGene_13644	3.468993	3.976172	3.709073	0.567094	0.736069	0.393191	1.26E-36	-2.433667068	down
NewGene_113884	0.740392	0.622876	0.656504	0.10902	0.041823	0.153779	2.30E-09	-2.433101775	down
TraesCS3B03G0235600	1.207582	1.344571	1.218813	0.197152	0.201672	0.175726	2.45E-12	-2.432903995	down
TraesCS2D03G1228200	4.20197	4.549281	4.051606	0.42768	0.639167	0.891527	6.27E-21	-2.430440904	down
TraesCS3B03G1285100	1.388185	1.363694	1.315312	0.094731	0.250799	0.279759	8.91E-16	-2.429289168	down
TraesCS5A03G0871800	64.026878	62.781956	60.862446	8.960156	9.324144	10.526828	0	-2.429214568	down
TraesCS2D03G0641200	4.953002	5.069102	4.849596	0.660498	0.669868	0.943486	2.16E-20	-2.424045912	down
TraesCS1D03G0538100	27.987226	25.028581	25.637075	4.030277	4.230303	3.860083	8.01E-169	-2.423612721	down
TraesCS2B03G0436400	2.672971	2.223364	2.192773	0.336923	0.449043	0.301541	6.49E-30	-2.42193679	down
TraesCS7B03G0003300	4.125735	4.015643	4.198565	0.624968	0.74693	0.526579	4.22E-41	-2.420381661	down
TraesCS1A03G0583200	11.245905	9.566511	10.255001	1.484477	1.597008	1.717381	3.37E-137	-2.418504034	down
TraesCS5B03G0577600	4.661218	4.363142	4.535347	0.614063	0.775531	0.709091	2.75E-70	-2.418369306	down
TraesCS4B03G0798400	5.100875	4.621984	5.356324	1.041803	0.46278	0.796043	5.38E-26	-2.417966787	down
TraesCS5D03G0411800	0.845457	1.735923	1.254319	0.12031	0.241356	0.216199	5.43E-09	-2.417724356	down
NewGene_36553	21.217859	21.115431	22.169828	2.724941	3.426566	3.865713	1.84E-141	-2.415271664	down
TraesCS3A03G0429900	4.491559	4.043179	5.058499	0.78329	0.653789	0.664188	4.67E-33	-2.41250382	down
TraesCS6B03G0387600	1.606312	2.069948	1.421678	0.354784	0.263755	0.159473	5.39E-10	-2.409667924	down
TraesCS5B03G0392000	4.173088	3.851966	4.169194	0.673862	0.54671	0.662745	1.50E-33	-2.409296279	down
TraesCS2D03G0309000	2.324151	2.04086	2.702937	0.279569	0.398924	0.420419	4.08E-24	-2.408392635	down
TraesCS3B03G1107300	1.098676	1.07691	0.858293	0.31778	0.051139	0.086135	1.22E-05	-2.406982959	down
TraesCS6D03G0232800	3.515582	3.263646	3.372265	0.492161	0.591168	0.500146	9.69E-53	-2.397159909	down
TraesCS1A03G0559500	23.854029	23.958551	22.230175	3.646092	3.444378	3.886748	3.49E-108	-2.396695154	down
TraesCS7A03G0978800	0.899933	1.175205	1.065616	0.19671	0.15268	0.137549	1.67E-18	-2.39635902	down
TraesCS7B03G1203600	5.370888	4.042508	4.680415	0.73492	0.788817	0.679225	7.12E-46	-2.394577024	down
TraesCS3D03G0404000	0.850705	0.725729	0.635873	0.12385	0.097161	0.120437	2.90E-09	-2.394565778	down
TraesCS2B03G0598200	0.602137	0.829297	0.599227	0.026848	0.103981	0.188444	3.47E-08	-2.391347736	down
TraesCS3B03G0939300	0.884305	0.758416	0.691686	0.166458	0.068098	0.126261	8.40E-14	-2.389766713	down
TraesCS6B03G0953800	0.901701	0.855882	0.766114	0.183844	0.107194	0.098101	4.53E-13	-2.38750085	down
NewGene_33307	2.551461	2.551783	2.172957	0.426798	0.32587	0.318749	1.78E-14	-2.385967186	down
NewGene_1262	0.852934	0.781269	0.544126	0.17124	0.071928	0.064747	1.31E-09	-2.385277775	down
NewGene_14505	1.724646	1.096451	1.231723	0.207244	0.161988	0.140076	1.93E-15	-2.382847328	down
TraesCS7A03G1330100	0.843812	0.989117	0.932502	0.203364	0.085591	0.140459	1.49E-09	-2.382269092	down
TraesCS7D03G1252900	4.424078	4.454725	4.92229	0.596877	0.582639	0.995384	2.49E-23	-2.381961223	down
TraesCS5D03G0038300	2.571637	3.251897	2.195672	0.192185	0.609844	0.471294	2.57E-13	-2.381610483	down
TraesCS7D03G0140600	0.874406	0.645086	0.758271	0.173942	0.123497	0.049094	8.00E-08	-2.380583637	down
TraesCS4B03G0199300	0.90486	0.804073	1.307672	0.09144	0.125252	0.255487	3.71E-07	-2.379134044	down
TraesCS4D03G0105000	15.351185	13.61419	15.241625	2.120969	2.140774	2.763649	1.39E-104	-2.37740136	down
TraesCS7A03G0573200	2.829222	3.242807	2.466678	0.374733	0.421622	0.551968	4.48E-19	-2.377316213	down
TraesCS3D03G0867400	6.47385	6.701061	6.252161	0.818771	0.97783	1.305566	1.96E-77	-2.374925106	down
TraesCS4D03G0011500	10.031166	8.641701	8.698174	1.976132	1.133231	1.198236	5.96E-29	-2.373781268	down
TraesCS7D03G0553900	5.262859	5.281878	5.17494	0.845977	0.803142	0.850949	1.22E-74	-2.373057285	down
TraesCS1A03G0789400	3.374817	2.264813	2.544726	0.337605	0.527142	0.43227	1.08E-19	-2.372789391	down
TraesCS4A03G0668200	1.262907	1.530194	1.686697	0.226314	0.19466	0.288962	6.07E-21	-2.372367968	down
TraesCS4D03G0050000	0.86126	0.594868	0.571352	0.088056	0.118446	0.117749	3.46E-09	-2.371091315	down
TraesCS3A03G0713100	1.776269	2.468145	2.445105	0.440621	0.346589	0.273982	7.14E-32	-2.370205182	down
TraesCS1D03G1014400	1.298711	1.889359	1.627988	0.162732	0.350749	0.257034	2.43E-18	-2.368897626	down
TraesCS6A03G0297000	6.561978	6.857843	5.662557	0.930638	0.81691	1.311719	4.37E-33	-2.368108342	down
TraesCS2A03G0616100	1.274217	1.434689	1.780125	0.112232	0.260368	0.345435	2.34E-13	-2.365537879	down
NewGene_109917	1.991028	1.987732	1.835792	0.15837	0.33793	0.430464	1.27E-10	-2.364928954	down
NewGene_13650	1.692801	1.920713	2.027072	0.388094	0.257272	0.347859	1.49E-20	-2.364764518	down
TraesCS5B03G0469700	0.475503	0.869888	0.993967	0.100661	0.151063	0.118996	2.49E-09	-2.364238153	down
NewGene_56222	0.935285	0.856068	1.443655	0.314329	0.101323	0.085932	9.05E-07	-2.363905952	down
TraesCS3A03G0927100	8.928478	9.663966	8.723113	0.805832	1.757327	1.869454	7.62E-13	-2.363825245	down
TraesCS6A03G0355700	1.909044	1.850883	1.477162	0.402413	0.17068	0.251363	6.54E-10	-2.361831771	down
TraesCS1D03G0421700	3.083152	2.161444	4.269171	0.872299	0.217136	0.401398	3.72E-08	-2.361367034	down
TraesCS1B03G0495300	7.918371	7.848267	8.100133	1.520996	1.047111	1.249484	2.48E-66	-2.361028819	down
TraesCS4B03G0747500	0.875434	0.900173	0.862159	0.124609	0.14197	0.154693	5.35E-15	-2.360969129	down
TraesCS5B03G0507100	3.804292	2.984728	4.445419	0.615026	0.625903	0.558758	4.57E-37	-2.360106868	down
NewGene_90461	0.419942	0.534516	0.450645	0.127179	0.071257	0.025506	3.68E-06	-2.35711549	down
TraesCS6B03G0757000	5.689711	5.086432	5.810593	1.125553	0.92647	0.575934	1.45E-17	-2.35542664	down
TraesCS5D03G0942400	3.390543	3.039468	3.464722	0.48333	0.71068	0.394042	1.67E-12	-2.355006116	down
NewGene_39045	17.146479	17.531736	17.949067	2.346501	3.04867	3.352685	3.25E-140	-2.354870284	down
TraesCS5B03G1016800	2.420676	2.456653	2.945323	0.323435	0.370924	0.574379	2.96E-39	-2.352262438	down
NewGene_80259	2.392382	2.639446	2.198091	0.463179	0.442753	0.291541	2.56E-16	-2.349571988	down
NewGene_101602	13.853248	13.414749	12.764007	1.9185	2.547578	2.332592	2.11E-159	-2.349431016	down
TraesCS6A03G0535300	4.876198	5.156621	5.005684	0.718363	0.765779	0.956908	7.61E-64	-2.348874712	down
TraesCS7B03G0471200	0.968527	0.827913	1.006771	0.061932	0.169768	0.219944	6.35E-08	-2.348576045	down
NewGene_69232	2.357736	1.724595	2.173912	0.25674	0.257812	0.483201	3.69E-11	-2.348165377	down
TraesCS6A03G0308500	1.108679	1.001762	1.35866	0.1983	0.201061	0.160753	1.10E-17	-2.348001424	down
TraesCS1D03G0641300	2.686343	2.692051	2.534527	0.167503	0.452632	0.672284	7.16E-15	-2.347963931	down
TraesCS3B03G0841500	1.731633	1.504767	1.891318	0.27315	0.304984	0.247977	4.07E-14	-2.343994961	down
NewGene_114110	0.916926	0.900778	0.942081	0.198279	0.104956	0.100705	1.33E-11	-2.343519009	down
TraesCS7D03G0507300	36.083374	41.809021	34.966221	8.592407	4.851221	4.663969	5.03E-11	-2.343431776	down
TraesCS2A03G0086100	6.696373	6.747699	7.111863	0.680254	1.330175	1.357858	7.60E-37	-2.343181651	down
TraesCS4D03G0039500	1.207388	1.174873	1.333915	0.220235	0.122275	0.258828	4.92E-16	-2.34156192	down
TraesCS5B03G0820300	1.093476	0.868171	0.915193	0.160172	0.140687	0.165727	1.73E-08	-2.341226549	down
NewGene_17439	0.630687	0.519818	0.611407	0.119235	0.080289	0.075701	1.59E-10	-2.338041614	down
NewGene_22771	1.581216	1.006197	1.384064	0.063765	0.331033	0.263093	6.70E-08	-2.337631355	down
TraesCS1B03G1206400	2.142621	2.358811	2.346757	0.313811	0.172929	0.598713	2.08E-10	-2.332201677	down
NewGene_41360	1.099934	1.310743	1.291741	0.239643	0.19492	0.178142	1.90E-22	-2.331391256	down
TraesCS7B03G1121900	0.541077	0.594359	0.636978	0.140087	0.082823	0.064911	1.96E-08	-2.329854361	down
NewGene_102907	2.9832	2.354585	2.823544	0.368404	0.324267	0.639374	2.82E-16	-2.329564962	down
TraesCS6B03G0800300	1.077033	1.037918	0.959431	0.166749	0.181971	0.146949	1.58E-09	-2.326847269	down
NewGene_43764	1.921108	1.737717	1.983554	0.402667	0.210012	0.288275	6.62E-17	-2.326093673	down
TraesCS3D03G0757800	23.611439	26.370741	24.199839	4.041013	4.035394	4.15008	1.04E-156	-2.325021458	down
TraesCS1A03G0202100	5.732099	6.070763	5.410682	0.8921	1.028141	0.909274	1.27E-72	-2.324295873	down
TraesCS6A03G0813600	2.063197	2.838094	2.744582	0.394749	0.378275	0.48304	1.69E-30	-2.323257764	down
TraesCS5B03G1349500	1.760136	1.761762	1.866091	0.332207	0.261424	0.28742	2.54E-25	-2.322844821	down
TraesCS3B03G0518600	22.496838	21.896679	21.957834	3.576322	3.838824	3.545065	8.97E-211	-2.3220206	down
NewGene_104318	1.369771	1.605268	1.662844	0.240369	0.292311	0.228088	5.46E-19	-2.321924882	down
TraesCS5D03G0245300	1.478838	1.230735	1.007383	0.045491	0.278063	0.298249	0.001797052	-2.318456905	down
TraesCS7D03G0830200	1.641658	1.472997	2.075426	0.245064	0.263926	0.342257	2.12E-29	-2.316783472	down
TraesCS2A03G0013600	1.58516	1.182398	1.582878	0.264961	0.246624	0.2053	5.31E-12	-2.316071766	down
TraesCS7A03G0852800	5.977231	6.811236	6.433019	1.222124	0.940267	1.012133	2.72E-51	-2.315639901	down
TraesCS2D03G0474500	1.18735	1.396131	1.177201	0.17628	0.060733	0.384605	0.001456384	-2.312235075	down
NewGene_100991	1.739732	1.193516	1.344025	0.146106	0.218742	0.285413	5.20E-14	-2.311621267	down
TraesCS2A03G1041500	1.073572	1.056177	1.563105	0.142722	0.211127	0.248593	1.58E-08	-2.309798461	down
TraesCS5D03G0633600	1.492324	0.767517	1.405444	0.197812	0.10067	0.302146	8.40E-08	-2.307327243	down
TraesCS4A03G0763000	13.09548	12.542573	12.767532	2.033082	2.324835	2.041941	2.56E-49	-2.307199066	down
TraesCS4A03G1116300	0.664653	0.975751	0.927533	0.121516	0.097573	0.205624	7.62E-13	-2.307030558	down
TraesCS4D03G0291300	5.742427	5.468775	5.07951	0.916713	0.892538	0.885892	9.29E-24	-2.304689064	down
TraesCS3A03G0359000	0.899997	0.772176	0.864383	0.219673	0.129411	0.06477	1.86E-06	-2.30418176	down
NewGene_75478	0.774259	0.783038	0.592786	0.126285	0.089432	0.201585	6.73E-11	-2.302765648	down
TraesCS3D03G0183300	0.827828	0.839392	1.257423	0.170471	0.124511	0.187859	1.12E-11	-2.302644319	down
NewGene_89396	2.159878	1.838779	2.078364	0.066711	0.538686	0.479452	0.000350009	-2.302153505	down
TraesCS2A03G1367300	2.145266	2.705047	2.306094	0.408954	0.386275	0.393296	3.51E-30	-2.301626872	down
TraesCS5A03G1115100	1.538768	1.510979	1.889885	0.202239	0.327382	0.204629	2.34E-16	-2.29863328	down
TraesCS7D03G1205300	2.936991	2.488337	2.526287	0.378539	0.537029	0.411467	2.85E-16	-2.298509728	down
TraesCS7D03G0511700	2.294806	1.972977	2.699979	0.290365	0.500216	0.373496	7.48E-17	-2.297861343	down
NewGene_1411	2.346428	2.479266	2.046115	0.277534	0.447924	0.279477	4.10E-35	-2.297520455	down
TraesCS5D03G0135600	4.284722	5.711596	4.52049	0.864237	1.111064	0.452568	2.25E-16	-2.297466662	down
TraesCS5D03G0548600	0.947022	1.053721	0.993498	0.175409	0.255945	0.055006	9.83E-07	-2.29507848	down
TraesCS2D03G0861600	2.711601	2.241359	2.845133	0.386441	0.516331	0.404835	3.21E-22	-2.29361478	down
TraesCS3D03G0147200	13.72459	11.190649	12.182652	1.722785	2.507945	2.029097	1.15E-60	-2.292917988	down
TraesCS5B03G0249200	4.325193	4.362548	4.871454	0.64897	0.862352	0.766672	8.81E-36	-2.292321149	down
NewGene_8622	3.289001	3.292832	3.737976	0.659504	0.512128	0.561907	4.27E-36	-2.290705129	down
TraesCS7A03G0222400	6.97676	8.010334	7.017134	1.251937	1.244138	1.211413	5.06E-52	-2.290525234	down
TraesCS7B03G0301100	7.729635	6.284132	5.98276	1.365476	1.151327	0.849828	1.21E-21	-2.281895669	down
TraesCS4A03G0790500	7.104653	7.98749	8.167555	1.523219	1.21244	1.202275	5.51E-54	-2.281346296	down
NewGene_42538	1.04942	1.230193	1.139847	0.200929	0.131092	0.196488	2.10E-23	-2.27915176	down
NewGene_27217	1.466196	1.428783	1.187743	0.322394	0.106806	0.177772	3.89E-10	-2.277356079	down
TraesCS1B03G0829600	2.910561	1.940546	2.461809	0.518715	0.51832	0.326146	1.10E-17	-2.276932395	down
TraesCS6D03G0063800	2.521546	2.344254	2.848059	0.320409	0.440212	0.553662	2.29E-30	-2.275766556	down
NewGene_64179	3.363149	3.15432	3.682922	0.375556	0.797074	0.652674	1.60E-11	-2.275591436	down
NewGene_32989	2.660569	3.082596	2.670971	0.304795	0.588054	0.462699	1.10E-22	-2.273869974	down
TraesCS3A03G0312300	1.772205	2.168528	1.870666	0.09043	0.512171	0.384751	8.09E-07	-2.273259244	down
TraesCS3A03G0326300	1.632845	2.143148	1.68835	0.465783	0.196052	0.254025	8.40E-10	-2.272685683	down
TraesCS1D03G0536400	2.773833	2.720613	2.692994	0.359041	0.523688	0.509441	1.97E-32	-2.27179114	down
TraesCS2D03G0106700	3.541607	3.193312	3.470146	0.497585	0.589337	0.659898	4.26E-25	-2.271700765	down
NewGene_67803	1.083402	0.844322	0.76283	0.087485	0.175115	0.193817	8.26E-08	-2.271483448	down
TraesCS1D03G0709500	1.443246	1.501231	1.742117	0.268495	0.169795	0.359012	8.60E-11	-2.270260418	down
TraesCS3D03G0141800	0.650978	0.572807	0.572589	0.077496	0.11791	0.104845	1.75E-08	-2.270194075	down
TraesCS1B03G0803000	7.357307	8.268757	8.793823	1.380916	1.340546	1.453114	1.84E-71	-2.269710999	down
TraesCS3A03G0733200	2.604348	2.633659	3.079589	0.46033	0.465955	0.493215	5.58E-20	-2.269467244	down
NewGene_102545	23.630409	22.308307	21.872749	4.715697	3.517964	3.092595	6.69E-20	-2.267239137	down
TraesCS6A03G0664800	1.256823	1.116833	1.348473	0.190558	0.142199	0.304708	6.51E-18	-2.266557053	down
TraesCS7A03G0940900	9.59898	10.410511	10.3033	1.455965	2.104163	1.64855	1.56E-70	-2.266229636	down
NewGene_61881	5.337453	5.452562	6.082515	1.012523	0.873768	0.997496	1.60E-39	-2.26615914	down
TraesCS7A03G0756800	2.651208	2.617795	2.359701	0.454849	0.434947	0.412569	3.06E-17	-2.265376829	down
TraesCS6D03G0032600	0.87663	1.260819	1.100274	0.163101	0.124721	0.261466	9.72E-10	-2.265324315	down
NewGene_32067	5.337754	4.153754	5.64793	0.854942	0.925552	0.814421	6.06E-36	-2.264956804	down
TraesCS5A03G0208700	2.329686	2.803738	2.475028	0.461545	0.529174	0.312863	3.56E-27	-2.263379272	down
TraesCS1B03G1003000	46.905228	46.597641	46.477753	7.357155	8.044811	8.708345	0	-2.263324715	down
TraesCS6A03G0300800	0.333609	0.396475	0.391316	0.022963	0.139161	0.028328	7.82E-05	-2.262769816	down
TraesCS4D03G0797500	70.273636	72.334404	75.11277	12.683109	11.998458	12.783063	0	-2.262016559	down
NewGene_56728	2.696143	3.676399	2.916207	0.373129	0.516163	0.662734	2.53E-16	-2.261226712	down
NewGene_44589	5.09423	4.464939	4.469509	0.54931	0.991207	0.651186	1.19E-37	-2.25650288	down
TraesCS6A03G0773000	3.583728	3.520318	3.663051	0.389307	0.772599	0.702242	3.52E-30	-2.256026782	down
NewGene_25828	5.585983	4.134752	5.080933	0.679864	1.200886	0.630674	3.15E-29	-2.254392872	down
TraesCS4D03G0222100	1.794737	1.099149	1.261989	0.184551	0.339669	0.182261	1.36E-07	-2.254034155	down
TraesCS4A03G0734900	0.802018	0.923082	0.892862	0.150334	0.063811	0.231199	1.60E-07	-2.252055348	down
TraesCS6B03G0815800	21.690334	21.374088	19.802832	3.625003	3.941955	3.323205	1.23E-120	-2.251844732	down
TraesCS6D03G0550300	28.24435	30.931643	27.740353	5.641314	4.404415	4.977475	1.70E-109	-2.251516374	down
TraesCS1B03G0605900	0.433482	0.492357	0.654158	0.099384	0.043659	0.129531	1.34E-06	-2.249657896	down
TraesCS4B03G0292400	1.528018	1.617364	2.828111	0.509106	0.257148	0.246483	2.56E-08	-2.24743053	down
TraesCS7A03G0886600	2.039962	2.25763	2.393343	0.374481	0.402518	0.379659	2.04E-20	-2.246465036	down
TraesCS2A03G1306200	0.967177	0.874693	0.942494	0.092755	0.152698	0.229461	1.50E-07	-2.244444978	down
NewGene_69069	3.489835	3.33999	3.052593	0.316094	0.818715	0.684225	6.54E-10	-2.244272124	down
TraesCS4A03G0991700	0.508949	0.648068	0.55514	0.100036	0.090078	0.100458	4.24E-11	-2.242571168	down
TraesCS3B03G0980500	2.763879	3.122442	2.895001	0.572666	0.619401	0.335993	3.59E-25	-2.24200905	down
TraesCS7A03G1316700	4.478083	5.024745	4.682541	0.898504	0.78899	0.783147	7.32E-79	-2.24188624	down
TraesCS5D03G1199700	1.677894	2.194887	1.949397	0.269595	0.458935	0.287672	6.67E-23	-2.241796659	down
TraesCS1D03G1013100	5.090425	4.588914	4.72259	0.917838	0.757855	0.828362	2.75E-50	-2.241277039	down
TraesCS4D03G0707700	3.598864	3.54333	3.876125	0.73034	0.422934	0.764272	4.64E-32	-2.241198895	down
TraesCS4D03G0440000	2.631227	2.553197	2.69977	0.378354	0.459177	0.539093	3.81E-42	-2.239366141	down
TraesCS7A03G1254600	10.756955	8.800747	9.776126	1.222764	1.551023	2.341759	8.08E-24	-2.238308502	down
TraesCS1A03G0038800	0.3741	0.322174	0.297428	0.069897	0.023232	0.075957	1.89E-07	-2.233116781	down
TraesCS6A03G0397300	1.533409	1.032097	2.059484	0.179655	0.233612	0.39637	8.43E-08	-2.231969627	down
TraesCS5A03G0102500	1.293169	1.0057	1.200425	0.137507	0.127216	0.351694	2.65E-09	-2.231720816	down
TraesCS6A03G0107900	24.12393	24.339022	25.276449	4.578183	4.044577	4.342128	4.20E-171	-2.229674556	down
TraesCS5D03G0624000	3.827162	4.313685	4.397779	0.703215	0.810159	0.696866	6.63E-68	-2.229199028	down
TraesCS5D03G1104400	4.530467	5.657852	5.6315	0.884459	0.858571	1.027475	8.56E-18	-2.227617587	down
NewGene_16409	1.138612	0.902875	1.02079	0.13651	0.146947	0.155439	1.25E-18	-2.226889875	down
TraesCS7A03G0631200	1.97123	1.644409	1.659726	0.168622	0.358317	0.413711	2.09E-22	-2.225472134	down
NewGene_44242	1.092829	1.524757	1.404768	0.340581	0.138269	0.215583	2.47E-07	-2.225424039	down
TraesCS5A03G0424000	4.627476	4.559967	5.013467	0.749279	0.790902	0.960458	9.59E-30	-2.224866364	down
TraesCS1B03G1003300	19.857981	22.137682	22.802565	4.079751	3.977308	3.367777	8.35E-106	-2.224759088	down
TraesCS6D03G0093700	3.031697	3.463984	3.095941	0.349371	0.654564	0.69678	4.27E-19	-2.224269312	down
TraesCS4A03G0958900	11.044388	10.635128	9.101272	1.756944	1.620086	2.105722	5.37E-24	-2.223306556	down
TraesCS7A03G0998900	1.326774	1.175158	1.327013	0.205553	0.269342	0.196383	3.46E-16	-2.221152384	down
TraesCS7D03G0281100	1.12708	1.853422	1.466018	0.304645	0.308494	0.164382	1.83E-12	-2.219915329	down
TraesCS2D03G1217700	1.630454	1.894987	1.933868	0.276544	0.397171	0.293623	1.69E-28	-2.219509574	down
NewGene_89098	1.574085	1.507042	1.880271	0.246932	0.072508	0.550915	0.007212002	-2.218743176	down
TraesCS3D03G0402600	5.373629	5.266527	6.563894	0.955612	0.917833	1.177887	5.45E-41	-2.217760164	down
TraesCS7B03G1191200	1.29128	1.016637	1.151666	0.098743	0.178369	0.305379	1.51E-10	-2.214888072	down
TraesCS2A03G0764100	1.32906	1.421557	1.424343	0.066893	0.490058	0.149363	2.03E-05	-2.213747775	down
TraesCS3A03G1122300	7.531837	8.653726	7.243339	1.339059	1.581226	1.239564	4.03E-36	-2.213558534	down
NewGene_107425	1.661615	1.297598	1.802858	0.19994	0.378826	0.265059	2.59E-09	-2.210613651	down
TraesCS5B03G0686900	1.339196	1.430019	2.117911	0.293984	0.282825	0.288734	2.15E-21	-2.210466873	down
TraesCS3A03G0164900	9.401428	8.524474	11.247162	1.892833	1.831722	1.465535	7.26E-47	-2.209298445	down
TraesCS2D03G0432600	1.188606	1.408792	1.771175	0.228823	0.174292	0.365194	1.01E-10	-2.208985377	down
TraesCS5A03G0593300	1.226071	0.617122	1.086943	0.179994	0.173979	0.16251	7.03E-09	-2.208781076	down
NewGene_6847	2.024473	1.267264	1.143859	0.22949	0.178363	0.347617	6.94E-08	-2.208475183	down
TraesCS5D03G0834700	43.495964	42.018269	41.568192	6.708919	7.877307	8.212367	5.82E-286	-2.2055707	down
TraesCS4D03G0815200	3.418015	3.213025	4.129504	0.527297	0.736729	0.669156	1.66E-45	-2.205532295	down
TraesCS5A03G0498300	1.732098	1.788328	1.997529	0.253409	0.319218	0.412796	3.99E-15	-2.205349793	down
TraesCS1B03G0853100	20.955391	20.739197	21.060978	3.616089	4.044119	3.574619	9.42E-138	-2.205073851	down
TraesCS1A03G0889900	1.200047	1.212004	0.865881	0.187682	0.273691	0.11623	1.71E-08	-2.204052494	down
TraesCS4B03G0980400	1.315488	1.20323	1.346662	0.248297	0.247039	0.188505	2.02E-12	-2.202460915	down
TraesCS5A03G0541500	4.83488	3.896281	4.008287	0.460414	0.874457	0.954182	6.69E-26	-2.202168829	down
TraesCS5A03G1120900	2.897471	2.882627	2.780259	0.215484	0.613229	0.711402	6.41E-12	-2.200336552	down
TraesCS2A03G1073200	3.168809	3.911981	3.307978	0.456574	0.677868	0.725554	7.18E-17	-2.199117402	down
NewGene_76456	0.855036	1.045334	0.850515	0.070552	0.161575	0.235994	1.13E-07	-2.197871704	down
TraesCS1D03G0760800	1.756519	1.665299	1.365294	0.535495	0.136492	0.162179	2.07E-06	-2.197794264	down
NewGene_20647	3.943496	3.684817	4.119867	0.732639	0.562995	0.805802	7.21E-33	-2.197178947	down
TraesCS5A03G0143600	8.334422	7.802181	7.152306	1.166927	1.596975	1.399309	2.25E-63	-2.197072918	down
TraesCS5A03G0407600	4.235242	3.770318	3.646225	0.591552	0.99178	0.5016	1.50E-16	-2.19632849	down
TraesCS4D03G0481500	0.618355	0.720714	1.119097	0.149478	0.193775	0.094808	2.85E-09	-2.194915587	down
TraesCS3B03G0296200	4.493193	3.775813	3.911233	0.630624	0.783069	0.771989	7.70E-44	-2.193429961	down
NewGene_58596	0.510116	0.684863	0.417174	0.123453	0.080209	0.092171	2.17E-07	-2.193050676	down
TraesCS6A03G1015200	3.058046	3.452672	2.896155	0.814898	0.44416	0.417339	5.93E-16	-2.189281465	down
NewGene_49448	0.910488	1.394863	1.013901	0.369915	0.141779	0.297049	2.71E-09	-2.18744643	down
TraesCS6D03G0486200	2.830369	2.331382	2.803137	0.674067	0.21136	0.531794	2.44E-05	-2.187430711	down
NewGene_85044	0.86089	0.403137	0.472851	0.067759	0.064924	0.132953	4.70E-08	-2.186019618	down
TraesCS3D03G1188700	17.757896	17.458215	16.783473	3.575688	2.710477	3.140481	2.06E-91	-2.185964864	down
TraesCS4D03G0532300	2.485613	2.247892	2.620683	0.433352	0.468061	0.422032	2.39E-28	-2.185853943	down
TraesCS3A03G0200000	2.561272	2.508333	3.018669	0.505495	0.480648	0.474497	6.18E-22	-2.183741723	down
TraesCS5B03G1143400	3.544816	3.280863	3.223061	0.625175	0.373889	0.81464	1.72E-16	-2.183283267	down
NewGene_69062	4.176728	3.668492	3.825846	0.66629	0.555153	0.515072	3.59E-62	-2.1832549	down
NewGene_94015	4.879284	5.449308	5.514424	1.137186	1.253055	0.789539	1.78E-49	-2.181356879	down
NewGene_30283	0.538345	0.478209	0.641717	0.103386	0.133592	0.061667	3.11E-11	-2.180631884	down
NewGene_116009	1.053282	1.161785	1.576307	0.225084	0.226635	0.234118	9.03E-14	-2.180431329	down
TraesCS3D03G0275300	1.763008	2.01011	1.944953	0.273205	0.351557	0.412297	1.06E-12	-2.179086931	down
NewGene_37889	0.595374	0.751317	0.521673	0.069568	0.185348	0.057573	4.14E-06	-2.179057669	down
NewGene_71284	1.186597	0.999002	1.422874	0.165333	0.238404	0.230869	7.02E-11	-2.178452031	down
TraesCS1B03G0433500	4.13312	3.383332	3.419884	0.763775	0.568372	0.605683	1.58E-32	-2.178090465	down
NewGene_95635	3.773244	5.627169	4.502516	0.871426	0.668229	0.987789	1.51E-25	-2.178017226	down
TraesCS3A03G0833300	1.113262	0.646979	0.989298	0.120069	0.114319	0.261295	3.22E-07	-2.175116439	down
TraesCS1A03G1040800	1.979972	1.650511	1.612097	0.401742	0.196753	0.35107	2.39E-12	-2.174047018	down
TraesCS4B03G0131900	3.033635	2.562556	3.254687	0.344101	0.825385	0.47175	1.64E-16	-2.172387975	down
TraesCS1A03G0694600	6.234218	6.411047	6.207058	0.831016	1.186259	1.460322	3.91E-64	-2.170720988	down
TraesCS5D03G0392300	1.103386	0.942398	1.336274	0.20023	0.212797	0.200485	5.65E-09	-2.170618537	down
TraesCS2A03G1039900	13.314487	11.245399	11.134999	2.323309	2.072579	2.138486	1.59E-72	-2.169850651	down
TraesCS7A03G0310600	0.979849	1.324262	0.645218	0.218741	0.204601	0.101704	7.11E-08	-2.169581181	down
TraesCS7A03G0146600	11.103096	7.909733	9.620813	1.125014	1.85506	1.968581	2.14E-57	-2.168651522	down
NewGene_113659	1.167886	1.523815	1.056644	0.101963	0.300881	0.289495	2.53E-11	-2.1685423	down
NewGene_56492	1.63746	2.496361	2.046412	0.46514	0.293288	0.345315	1.13E-08	-2.168302044	down
TraesCSU03G0234300	6.081081	6.152593	6.237236	0.662725	1.419954	1.338827	5.46E-24	-2.166908238	down
TraesCS2A03G0016000	5.448428	4.531068	4.883678	1.279092	0.756099	0.640567	3.66E-11	-2.166653287	down
TraesCS1B03G0770200	7.754231	7.82435	8.527664	1.51997	1.380909	1.528387	4.84E-89	-2.166030668	down
NewGene_51080	1.717988	1.466101	1.417331	0.16738	0.398369	0.270773	2.38E-09	-2.165442397	down
TraesCS3B03G1518900	2.885279	2.398689	2.669074	0.401909	0.489085	0.55902	4.92E-13	-2.165405567	down
NewGene_50100	2.564351	2.511758	3.118224	0.60786	0.453469	0.490888	3.42E-35	-2.164947383	down
NewGene_88408	1.783837	1.333873	1.73484	0.345478	0.315312	0.207879	3.08E-20	-2.164250048	down
TraesCS3A03G0218900	4.564465	4.5712	4.888861	0.541281	0.996745	1.053154	9.19E-30	-2.164075851	down
TraesCS1B03G0618300	0.743166	0.627225	0.77748	0.082299	0.232484	0.08441	5.50E-09	-2.163181405	down
TraesCS5D03G1199600	1.719022	1.641043	2.038651	0.342204	0.335442	0.315067	4.89E-27	-2.162946462	down
TraesCS2A03G0416500	2.070947	2.801209	2.866336	0.516809	0.570636	0.335406	2.43E-16	-2.161987043	down
NewGene_64479	1.700382	1.694446	2.383709	0.411945	0.32613	0.305248	5.67E-12	-2.16179225	down
TraesCS5A03G1198800	2.211053	2.467278	2.423224	0.422513	0.397836	0.48796	2.75E-27	-2.160736358	down
TraesCS4D03G0288500	16.173726	15.137077	15.675626	2.639448	2.940013	3.10397	2.46E-133	-2.160560393	down
TraesCS4A03G1008200	2.375437	2.951214	2.605947	0.723626	0.278638	0.442867	3.42E-13	-2.160417668	down
[truncated: 8,287 more rows]
